# Supplementary material for: Genetic Diversity and Population Structure of Asian and European Common Wheat Accessions Based on Genotyping-By-Sequencing
Source: Front Genet. 2020 Sep 25;11:580782. doi: 10.3389/fgene.2020.580782 (PMC7545058; doi:10.3389/fgene.2020.580782)
Supplement: SUPPLEMENTARY TABLE 1 — Details of the 180 common wheat accessions used in the study. [file Table_1.xlsx]

## Sheet: Sheet1
No.	Accession_NO	Accession name	Origin_country	Origin_region	improvement status	Variety Type	SNP_NO
1	CItr 15021	Safid hosha	Afghanistan	Asia	Landrace	Bread Wheat	X20
2	CItr 15025	Safidak	Farāh, Afghanistan	Asia	Landrace	Bread Wheat	X21
3	CItr 15028	Saficha	Paktiyā, Afghanistan	Asia	Landrace	Bread Wheat	X22
4	CItr 15018	Black Shanazi	Farāh, Afghanistan	Asia	Landrace	Bread Wheat	X23
5	CItr 15017	Shanazi	Herāt, Afghanistan	Asia	Landrace	Bread Wheat	X24
6	CItr 14982	Canaleja	Spain	Europe	Cultivar	Bread Wheat	X25
7	CItr 14981	Victor V	Lazio, Italy	Europe	Cultivar	Bread Wheat	X26
8	CItr 15016	-	Afghanistan	Asia	Landrace	Bread Wheat	X27
9	CItr 11262	-	Greece	Europe	Landrace	Bread Wheat	X28
10	CItr 11265	-	Greece	Europe	Landrace	Bread Wheat	X29
11	CItr 11303	Salonica 6	Macedonia, Greece	Europe	Landrace	Bread Wheat	X30
12	CItr 2048	-	Bulgaria	Europe	Landrace	Bread Wheat	X31
13	CItr 15030	-	Afghanistan	Asia	Landrace	Bread Wheat	X32
14	CItr 15031	-	Samangān, Afghanistan	Asia	Landrace	Bread Wheat	X33
15	PI 48147	Jarinegro	Canaries, Spain	Europe	Landrace	Bread Wheat	X34
16	PI 45234	Aka Komugi	Yamanasi, Japan	Asia	Landrace	Bread Wheat	X35
17	PI 61348	Sandmilka	Hokkaidô, Japan	Asia	Uncertain	Bread Wheat	X36
18	PI 61347	Red Genealogical	Hokkaidô, Japan	Asia	Uncertain	Bread Wheat	X37
19	PI 61345	White Fife	Hokkaidô, Japan	Asia	Uncertain	Bread Wheat	X38
20	PI 61344	Sapporo	Hokkaidô, Japan	Asia	Cultivar	Bread Wheat	X39
21	PI 61346	Akakawa Aka	Hokkaidô, Japan	Asia	Landrace	Bread Wheat	X40
22	PI 9871	Erivan	Erevan, Armenia	Middle East	Cultivar	Bread Wheat	X41
23	PI 34126	-	Canarias, Spain	Europe	Uncertain	Bread Wheat	X42
24	CItr 15382	Syrimex	Syria	Middle East	Cultivar	Bread Wheat	X43
25	CItr 15578	-	Turkey	Middle East	Breeding line	Bread Wheat	X44
26	PI 47882	Mocho Colorado	Madrid, Spain	Europe	Landrace	Bread Wheat	X45
27	PI 94353	Black Stripe	Armenia	Middle East	Landrace	Bread Wheat	X46
28	PI 94355	Schroeder	Erevan, Armenia	Middle East	Uncertain	Bread Wheat	X47
29	PI 94356	-	Erevan, Armenia	Middle East	Landrace	Bread Wheat	X48
30	PI 94357	-	Erevan, Armenia	Middle East	Landrace	Bread Wheat	X49
31	PI 94364	-	Erevan, Armenia	Middle East	Landrace	Bread Wheat	X51
32	PI 94365	-	Erevan, Armenia	Middle East	Landrace	Bread Wheat	X52
33	PI 94367	-	Erevan, Armenia	Middle East	Landrace	Bread Wheat	X53
34	PI 94569	-	Syria	Middle East	Landrace	Bread Wheat	X54
35	PI 94692	-	Dimashq, Syria	Middle East	Landrace	Bread Wheat	X55
36	PI 94571	-	Greece	Europe	Landrace	Bread Wheat	X56
37	PI 94570	-	Greece	Europe	Landrace	Bread Wheat	X57
38	PI 111241	-	Bursa, Turkey	Middle East	Landrace	Bread Wheat	X58
39	PI 111240	-	Bursa, Turkey	Middle East	Landrace	Bread Wheat	X59
40	PI 585027	-	Urfa, Turkey	Middle East	Landrace	Bread Wheat	X60
41	PI 585032	-	Bursa, Turkey	Middle East	Landrace	Bread Wheat	X61
42	PI 585035	-	Zonguldak, Turkey	Middle East	Landrace	Bread Wheat	X62
43	PI 585030	-	Çanakkale, Turkey	Middle East	Landrace	Bread Wheat	X63
44	PI 57157	-	Georgia	Middle East	Landrace	Bread Wheat	X64
45	PI 58084	-	La Rioja, Spain	Europe	Landrace	Bread Wheat	X65
46	PI 57156	-	Georgia	Middle East	Landrace	Bread Wheat	X66
47	PI 57158	-	Georgia	Middle East	Landrace	Bread Wheat	X67
48	PI 56205	Precoce Italiano	Lisboa, Portugal	Europe	Landrace	Bread Wheat	X68
49	PI 56207	Rieti	Lisboa, Portugal	Europe	Landrace	Bread Wheat	X69
50	PI 56206	Ribeiro	Lisboa, Portugal	Europe	Landrace	Bread Wheat	X70
51	PI 56203	Galego Barbado	Portugal	Europe	Landrace	Bread Wheat	X71
52	PI 61343	-	Japan	Asia	Uncertain	Bread Wheat	X72
53	PI 58083	-	País Vasco, Spain	Europe	Landrace	Bread Wheat	X73
54	CItr 14345	Graecum	Japan	Asia	Breeding line	Bread Wheat	X74
55	CItr 14470	Ferugineum	Japan	Asia	Breeding line	Bread Wheat	X75
56	CItr 14349	Funo	Emilia-Romagna, Italy	Europe	Cultivar	Bread Wheat	X76
57	CItr 14977	Restamacao	Portugal	Europe	Uncertain	Bread Wheat	X77
58	PI 56201	Barbella	Lisboa, Portugal	Europe	Landrace	Bread Wheat	X78
59	PI 56200	Rieti	Lisboa, Portugal	Europe	Landrace	Bread Wheat	X79
60	PI 56199	Barbella	Lisboa, Portugal	Europe	Landrace	Bread Wheat	X80
61	PI 56202	-	Portugal	Europe	Cultivar	Bread Wheat	X81
62	CItr 11258	-	Greece	Europe	Landrace	Bread Wheat	X82
63	CItr 11250	-	Greece	Europe	Landrace	Bread Wheat	X83
64	CItr 11251	-	Greece	Europe	Landrace	Bread Wheat	X84
65	CItr 5111	-	Greece	Europe	Landrace	Bread Wheat	X85
66	CItr 11333	-	Bulgaria	Europe	Uncertain	Bread Wheat	X86
67	PI 87114	California	Cholla Puk, Korea, South	Asia	Uncertain	Bread Wheat	X87
68	PI 65098	-	Japan	Asia	Landrace	Bread Wheat	X88
69	PI 87117	Ejuiea	Cholla Puk, Korea, South	Asia	Landrace	Bread Wheat	X89
70	CItr 15162	-	Italy	Europe	Cultivar	Bread Wheat	X90
71	CItr 15155	-	Lazio, Italy	Europe	Breeding line	Bread Wheat	X91
72	CItr 15156	-	Lazio, Italy	Europe	Breeding line	Bread Wheat	X92
73	CItr 11350	-	Bulgaria	Europe	Uncertain	Bread Wheat	X93
74	CItr 11352	-	Bulgaria	Europe	Uncertain	Bread Wheat	X94
75	CItr 11353	-	Bulgaria	Europe	Uncertain	Bread Wheat	X95
76	CItr 11354	-	Bulgaria	Europe	Uncertain	Bread Wheat	X96
77	CItr 11359	-	Bulgaria	Europe	Uncertain	Bread Wheat	X97
78	CItr 15210	Canti	Spain	Europe	Cultivar	Bread Wheat	X98
79	CItr 15209	Calatrava	Spain	Europe	Cultivar	Bread Wheat	X99
80	CItr 15206	Aradi	Madrid, Spain	Europe	Cultivar	Bread Wheat	X100
81	CItr 15203	Ebro	Spain	Europe	Cultivar	Bread Wheat	X101
82	CItr 15202	Campeador	Spain	Europe	Cultivar	Bread Wheat	X102
83	CItr 15163	Fubav D	Italy	Europe	Cultivar	Bread Wheat	X103
84	CItr 15164	Marhein 26	Italy	Europe	Cultivar	Bread Wheat	X104
85	CItr 15165	Marimp 3	Italy	Europe	Cultivar	Bread Wheat	X105
86	CItr 15174	Acadia	Portugal	Europe	Cultivar	Bread Wheat	X106
87	CItr 11341	-	Bulgaria	Europe	Uncertain	Bread Wheat	X107
88	CItr 11343	-	Bulgaria	Europe	Uncertain	Bread Wheat	X108
89	CItr 11344	-	Bulgaria	Europe	Uncertain	Bread Wheat	X109
90	CItr 11346	-	Bulgaria	Europe	Uncertain	Bread Wheat	X110
91	CItr 11349	-	Bulgaria	Europe	Uncertain	Bread Wheat	X111
92	PI 157576	Nang Rim No. 12	Kyonggi, Korea, South	Asia	Uncertain	Bread Wheat	X112
93	PI 157577	Nang Rim No. 17	Kyonggi, Korea, South	Asia	Uncertain	Bread Wheat	X113
94	PI 168690	Suwon 95	Kyonggi, Korea, South	Asia	Cultivar	Bread Wheat	X114
95	PI 278534	-	Syria	Middle East	Landrace	Bread Wheat	X115
96	CItr 11334	-	Bulgaria	Europe	Uncertain	Bread Wheat	X116
97	CItr 11335	-	Bulgaria	Europe	Uncertain	Bread Wheat	X117
98	CItr 11337	-	Bulgaria	Europe	Uncertain	Bread Wheat	X118
99	CItr 11339	-	Bulgaria	Europe	Uncertain	Bread Wheat	X119
100	CItr 11340	-	Bulgaria	Europe	Uncertain	Bread Wheat	X120
101	PI 57149	-	Georgia	Middle East	Landrace	Bread Wheat	X121
102	PI 57152	-	Georgia	Middle East	Landrace	Bread Wheat	X122
103	PI 57150	-	Georgia	Middle East	Landrace	Bread Wheat	X123
104	PI 57153	-	Georgia	Middle East	Landrace	Bread Wheat	X124
105	PI 57151	-	Georgia	Middle East	Landrace	Bread Wheat	X125
106	CItr 11360	-	Bulgaria	Europe	Uncertain	Bread Wheat	X126
107	CItr 11361	-	Bulgaria	Europe	Uncertain	Bread Wheat	X127
108	CItr 11362	-	Bulgaria	Europe	Uncertain	Bread Wheat	X128
109	CItr 13132	Suwon 92	Kyonggi Korea, South	Asia	Cultivar	Bread Wheat	X129
110	CItr 14143	-	Georgia	Middle East	Landrace	Bread Wheat	X130
111	PI 57145	-	Georgia	Middle East	Landrace	Bread Wheat	X131
112	PI 57144	-	Georgia	Middle East	Landrace	Bread Wheat	X132
113	PI 57143	-	Georgia	Middle East	Landrace	Bread Wheat	X133
114	PI 57142	-	Georgia	Middle East	Landrace	Bread Wheat	X134
115	PI 57140	-	Georgia	Middle East	Landrace	Bread Wheat	X135
116	PI 119305	-	Antalya, Turkey	Middle East	Landrace	Bread Wheat	X136
117	PI 119302	-	Denizli, Turkey	Middle East	Landrace	Bread Wheat	X137
118	PI 117754	-	Greece	Europe	Landrace	Bread Wheat	X138
119	PI 117755	-	Greece	Europe	Landrace	Bread Wheat	X139
120	PI 117606	-	Greece	Europe	Landrace	Bread Wheat	X140
121	PI 157569	Eshima No. 55	Kyonggi, Korea, South	Asia	Uncertain	Bread Wheat	X141
122	PI 157570	Nang Rim No. 1	Kyonggi, Korea, South	Asia	Uncertain	Bread Wheat	X142
123	PI 157571	-	Korea	Asia	Uncertain	Bread Wheat	X143
124	PI 157573	Nang Rim No. 7	Kyonggi, Korea, South	Asia	Uncertain	Bread Wheat	X144
125	PI 157574	Nang Rim No. 9	Kyonggi, Korea, South	Asia	Uncertain	Bread Wheat	X145
126	PI 278535	-	Syria	Middle East	Landrace	Bread Wheat	X146
127	PI 278537	-	Syria	Middle East	Landrace	Bread Wheat	X147
128	PI 278538	-	Syria	Middle East	Landrace	Bread Wheat	X148
129	PI 278539	-	Syria	Middle East	Landrace	Bread Wheat	X149
130	PI 278540	-	Syria	Middle East	Landrace	Bread Wheat	X150
131	PI 136566	Azul de Carmona	Andalucía, Spain	Europe	Uncertain	Bread Wheat	X151
132	PI 157567	Chae Rae	Kyonggi, Korea, South	Asia	Uncertain	Bread Wheat	X152
133	PI 136565	Andalucia 344	Andalucía, Spain	Europe	Cultivar	Bread Wheat	X153
134	PI 157568	Eshima-shin-ri	Kyonggi, Korea, South	Asia	Uncertain	Bread Wheat	X154
135	PI 119308	-	Manisa, Turkey	Middle East	Landrace	Bread Wheat	X155
136	CItr 15123	Victor IV	Lazio, Italy	Europe	Cultivar	Bread Wheat	X156
137	CItr 15124	Victor V	Lazio, Italy	Europe	Cultivar	Bread Wheat	X157
138	CItr 15125	Oscar I	Lazio, Italy	Europe	Cultivar	Bread Wheat	X158
139	CItr 15126	Oscar III	Lazio, Italy	Europe	Cultivar	Bread Wheat	X159
140	CItr 15127	Oscar IV	Lazio, Italy	Europe	Cultivar	Bread Wheat	X160
141	CItr 15032	Merzai	Afghanistan	Asia	Landrace	Bread Wheat	X161
142	CItr 15033	Saficha	Afghanistan	Asia	Landrace	Bread Wheat	X162
143	CItr 15120	Victor I	Lazio, Italy	Europe	Cultivar	Bread Wheat	X163
144	CItr 15122	Victor III	Lazio, Italy	Europe	Cultivar	Bread Wheat	X164
145	CItr 15020	Kharpara	Herāt, Afghanistan	Asia	Landrace	Bread Wheat	X165
146	CItr 15026	Garmah	Ghaznī, Afghanistan	Asia	Landrace	Bread Wheat	X166
147	CItr 11260	-	Greece	Europe	Landrace	Bread Wheat	X167
148	PI 43250	-	Thessalía, Greece	Europe	Landrace	Bread Wheat	X168
149	PI 94366	-	Erevan, Armenia	Middle East	Landrace	Bread Wheat	X169
150	PI 56204	Portuguez	Lisboa, Portugal	Europe	Landrace	Bread Wheat	X170
151	PI 87116	Nulsu Misu	Cholla Puk, Korea, South	Asia	Landrace	Bread Wheat	X171
152	PI 87115	Komugi Zairaishu	Cholla Puk, Korea, South	Asia	Landrace	Bread Wheat	X172
153	CItr 15157	-	Lazio, Italy	Europe	Breeding line	Bread Wheat	X173
154	CItr 15173	Haincho	Portugal	Europe	Uncertain	Bread Wheat	X174
155	PI 278536	-	Syria	Middle East	Landrace	Bread Wheat	X175
156	CItr 15121	Victor II	Lazio, Italy	Europe	Cultivar	Bread Wheat	X176
157	AK 58	Aikang 58	Henan, China	Asia	Cultivar	Bread Wheat	X495
158	JM 20	Jimai 20	Shandong, China	Asia	Cultivar	Bread Wheat	X344
159	JM 22	Jimai 22	Shandong, China	Asia	Cultivar	Bread Wheat	X345
160	SM 969	Shumai 969	Sichuan, China	Asia	Cultivar	Bread Wheat	X496
161	CM 104	Chuanmai 104	Sichuan, China	Asia	Cultivar	Bread Wheat	X802
162	J-11	J-11	Sichuan, China	Asia	Cultivar	Bread Wheat	X181
163	KXLHM	Kaixianluohanmai	Chongqing, China	Asia	Cultivar	Bread Wheat	X182
164	CNBMZ	Changningbaimaizi	Chongqing, China	Asia	Cultivar	Bread Wheat	X183
165	2016ZY/11	2016ZY/11	Kyrgyzstan	Asia	Uncertain	Bread Wheat	X201
166	2016ZY/48	2016ZY/48	Kyrgyzstan	Asia	Uncertain	Bread Wheat	X386
167	2016ZY/55	2016ZY/55	Kazakhstan	Asia	Uncertain	Bread Wheat	X421
168	2016ZY/63	2016ZY/63	Tajikistan	Asia	Uncertain	Bread Wheat	X461
169	2016ZY/80	2016ZY/80	Kyrgyzstan	Asia	Uncertain	Bread Wheat	X546
170	2016ZY/95	2016ZY/95	Kyrgyzstan	Asia	Uncertain	Bread Wheat	X621
171	2016ZY/101	2016ZY/101	Tajikistan	Asia	Uncertain	Bread Wheat	X651
172	2016ZY/131	2016ZY/131	Tajikistan	Asia	Uncertain	Bread Wheat	X801
173	2016ZY/155	2016ZY/155	Tajikistan	Asia	Uncertain	Bread Wheat	X921
174	2016ZY/178	2016ZY/178	Kazakhstan	Asia	Uncertain	Bread Wheat	X1036
175	2016ZY/186	2016ZY/186	Kazakhstan	Asia	Uncertain	Bread Wheat	X1076
176	2016ZY/193	2016ZY/193	Kazakhstan	Asia	Uncertain	Bread Wheat	X1111
177	XC 5	Xinchun No. 5	Xinjiang, China	Asia	Cultivar	Bread Wheat	X1131
178	XC 8	Xinchun No. 8	Xinjiang, China	Asia	Cultivar	Bread Wheat	X1146
179	XC 19	Xinchun No. 19	Xinjiang, China	Asia	Cultivar	Bread Wheat	X1201
180	XC 26	Xinchun No. 26	Xinjiang, China	Asia	Cultivar	Bread Wheat	X1231
