# Supplementary material for: Genetic Diversity and Population Structure of Asian and European Common Wheat Accessions Based on Genotyping-By-Sequencing
Source: Front Genet. 2020 Sep 25;11:580782. doi: 10.3389/fgene.2020.580782 (PMC7545058; doi:10.3389/fgene.2020.580782)
Supplement: SUPPLEMENTARY TABLE 2 — The detailed information of SNP scores in each of the 180 accessions. [file Table_2.xlsx]

## Sheet: Sheet1
CHR	POS	ID	REF	ALT	QUAL	FILTER	INFO	FORMAT	CItr 15206	CItr 15203	CItr 15202	2016ZY/178	CItr 15163	CItr 15164	CItr 15165	CItr 15174	2016ZY/186	CItr 11341	CItr 11343	CItr 11344	CItr 11346	2016ZY/193	CItr 11349	PI 157576	XC 5	PI 157577	XC 8	PI 168690	PI 278534	CItr 11334	CItr 11335	CItr 11337	CItr 11339	XC 19	CItr 11340	PI 57149	PI 57152	XC 26	PI 57150	PI 57153	PI 57151	CItr 11360	CItr 11361	CItr 11362	CItr 13132	CItr 14143	PI 57145	PI 57144	PI 57143
chr1A	1363759	.	T	C	89757.8	.	AC=215;AF=0.604;AN=356;BaseQRankSum=0.254;ClippingRankSum=0.000;DP=4365;ExcessHet=164.0211;FS=0.000;InbreedingCoeff=-0.5862;MLEAC=215;MLEAF=0.604;MQ=40.00;MQRankSum=0.000;QD=20.80;ReadPosRankSum=0.000;SOR=1.022	GT:AD:DP:GQ:PL	1/1:	0/1:	0/1:	0/1:	1/1:	0/1:	0/1:	0/1:	0/1:	0/1:	0/1:	0/1:	0/1:	0/1:	0/1:	0/1:	1/1:	0/1:	1/1:	1/1:	1/1:	0/1:	0/1:	1/1:	1/1:	1/1:	1/1:	0/1:	0/1:	0/1:	1/1:	0/1:	0/1:	1/1:	0/1:	0/1:	1/1:	1/1:	0/1:	1/1:	0/0:
chr1A	1363825	.	A	G	78274.9	.	AC=200;AF=0.571;AN=350;BaseQRankSum=0.000;ClippingRankSum=0.000;DP=4382;ExcessHet=213.3287;FS=0.000;InbreedingCoeff=-0.6809;MLEAC=200;MLEAF=0.571;MQ=39.34;MQRankSum=0.000;QD=18.67;ReadPosRankSum=0.000;SOR=0.849	GT:AD:DP:GQ:PL	1/1:	0/1:	0/1:	0/1:	1/1:	0/1:	0/1:	0/1:	0/1:	0/1:	0/1:	0/1:	0/1:	0/1:	0/1:	0/1:	1/1:	0/1:	1/1:	1/1:	0/1:	0/1:	0/1:	1/1:	1/1:	0/1:	1/1:	0/1:	0/1:	0/1:	1/1:	0/1:	0/1:	1/1:	0/1:	0/1:	1/1:	0/1:	0/1:	1/1:	0/0:
chr1A	1363984	.	G	A	82693.8	.	AC=203;AF=0.580;AN=350;BaseQRankSum=-0.000;ClippingRankSum=0.000;DP=4352;ExcessHet=257.6186;FS=0.000;InbreedingCoeff=-0.7249;MLEAC=203;MLEAF=0.580;MQ=53.51;MQRankSum=-4.641;QD=19.02;ReadPosRankSum=0.000;SOR=0.871	GT:AD:DP:GQ:PL	1/1:	0/1:	0/1:	0/1:	1/1:	0/1:	0/1:	0/1:	0/1:	0/1:	0/1:	0/1:	0/1:	0/1:	0/1:	0/1:	1/1:	0/1:	1/1:	1/1:	0/1:	0/1:	0/1:	1/1:	1/1:	0/1:	1/1:	0/1:	0/1:	0/1:	1/1:	0/1:	0/1:	1/1:	0/1:	0/1:	1/1:	0/1:	0/1:	1/1:	./.:
chr1A	11203589	.	G	A	7623.12	.	AC=47;AF=0.143;AN=328;BaseQRankSum=0.000;ClippingRankSum=0.000;DP=5609;ExcessHet=0.0000;FS=0.000;InbreedingCoeff=0.9509;MLEAC=43;MLEAF=0.131;MQ=59.65;MQRankSum=0.000;QD=35.46;ReadPosRankSum=0.000;SOR=5.353	GT:AD:DP:GQ:PL	1/1:	0/0:	0/0:	1/1:	./.:	0/0:	0/0:	0/0:	0/0:	0/0:	0/0:	0/0:	0/0:	0/0:	0/0:	0/0:	./.:	1/1:	./.:	1/1:	0/0:	0/0:	0/0:	0/0:	0/0:	0/0:	0/0:	0/0:	0/0:	0/0:	./.:	0/0:	0/0:	./.:	0/0:	0/0:	0/0:	0/0:	0/0:	1/1:	0/0:
chr1A	11203608	.	G	A	16192.8	.	AC=45;AF=0.136;AN=330;BaseQRankSum=0.451;ClippingRankSum=0.000;DP=5482;ExcessHet=18.1314;FS=0.000;InbreedingCoeff=-0.1631;MLEAC=45;MLEAF=0.136;MQ=30.65;MQRankSum=8.347;QD=5.16;ReadPosRankSum=-8.709;SOR=0.050	GT:AD:DP:GQ:PGT:PID:PL	0/0:	0/0:	0/0:	0/0:	./.:	0/0:	0/0:	0/0:	0/1:	0/0:	0/1:	0/1:	0/0:	0/1:	0/0:	0/0:	./.:	0/0:	./.:	0/0:	0/0:	0/1:	0/1:	0/0:	0/1:	0/0:	0/1:	0/1:	0/1:	0/0:	./.:	0/0:	0/1:	./.:	0/0:	0/1:	0/1:	0/0:	0/1:	0/0:	0/1:
chr1A	11203646	.	C	T	29332.9	.	AC=47;AF=0.142;AN=330;BaseQRankSum=-0.015;ClippingRankSum=0.000;DP=5476;ExcessHet=19.6452;FS=0.000;InbreedingCoeff=-0.1727;MLEAC=47;MLEAF=0.142;MQ=30.58;MQRankSum=-2.713;QD=9.16;ReadPosRankSum=-2.634;SOR=0.208	GT:AD:DP:GQ:PGT:PID:PL	0/0:	0/0:	0/0:	0/0:	./.:	0/0:	0/0:	0/0:	0/1:	0/0:	0/1:	0/1:	0/0:	0/1:	0/0:	0/0:	./.:	0/0:	./.:	0/0:	0/0:	0/1:	0/1:	0/0:	0/1:	0/0:	0/1:	0/1:	0/1:	0/0:	./.:	0/0:	0/1:	./.:	0/0:	0/1:	0/1:	0/0:	0/1:	0/0:	0/1:
chr1A	11203677	.	T	C	81413.4	.	AC=61;AF=0.185;AN=330;BaseQRankSum=0.856;ClippingRankSum=0.000;DP=5470;ExcessHet=1.1370;FS=0.000;InbreedingCoeff=0.0483;MLEAC=61;MLEAF=0.185;MQ=31.04;MQRankSum=-8.274;QD=23.32;ReadPosRankSum=-8.705;SOR=2.985	GT:AD:DP:GQ:PGT:PID:PL	0/0:	0/0:	0/0:	0/0:	./.:	0/0:	0/0:	0/0:	0/1:	0/0:	0/1:	0/1:	0/0:	0/1:	0/0:	0/0:	./.:	0/0:	./.:	0/0:	0/0:	0/1:	0/1:	0/0:	0/1:	0/0:	0/1:	0/1:	0/1:	0/0:	./.:	0/0:	0/1:	./.:	0/0:	0/1:	0/1:	1/1:	0/1:	0/0:	0/1:
chr1A	11203682	.	T	C	149658	.	AC=105;AF=0.318;AN=330;BaseQRankSum=0.488;ClippingRankSum=0.000;DP=5470;ExcessHet=-0.0000;FS=0.000;InbreedingCoeff=0.9397;MLEAC=106;MLEAF=0.321;MQ=31.04;MQRankSum=-7.439;QD=42.63;ReadPosRankSum=0.000;SOR=7.395	GT:AD:DP:GQ:PGT:PID:PL	0/0:	0/0:	0/0:	0/0:	./.:	0/0:	0/0:	0/0:	1/1:	0/0:	1/1:	0/1:	0/0:	1/1:	0/0:	0/0:	./.:	0/0:	./.:	0/0:	0/0:	1/1:	1/1:	0/0:	1/1:	0/0:	1/1:	1/1:	1/1:	0/0:	./.:	0/0:	1/1:	./.:	0/0:	1/1:	1/1:	1/1:	1/1:	0/0:	1/1:
chr1A	11203848	.	C	T	21846.5	.	AC=44;AF=0.133;AN=330;BaseQRankSum=0.775;ClippingRankSum=0.000;DP=5573;ExcessHet=19.2974;FS=0.000;InbreedingCoeff=-0.1653;MLEAC=45;MLEAF=0.136;MQ=36.83;MQRankSum=-2.566;QD=7.23;ReadPosRankSum=0.000;SOR=0.213	GT:AD:DP:GQ:PL	0/0:	0/0:	0/0:	0/0:	./.:	0/0:	0/0:	0/0:	0/1:	0/0:	0/1:	0/1:	0/0:	0/1:	0/0:	0/0:	./.:	0/0:	./.:	0/0:	0/0:	0/1:	0/0:	0/0:	0/1:	0/0:	0/1:	0/1:	0/0:	0/0:	./.:	0/0:	0/1:	./.:	0/0:	0/1:	0/1:	0/0:	0/1:	0/0:	0/1:
chr1A	11565672	.	C	T	35168.3	.	AC=102;AF=0.283;AN=360;DP=2692;ExcessHet=-0.0000;FS=0.000;InbreedingCoeff=0.9883;MLEAC=102;MLEAF=0.283;MQ=59.97;QD=43.80;SOR=13.379	GT:AD:DP:GQ:PGT:PID:PL	0/0:	0/0:	0/0:	0/0:	0/0:	0/0:	0/0:	0/0:	1/1:	0/0:	1/1:	1/1:	1/1:	1/1:	0/0:	0/0:	0/0:	0/0:	0/0:	0/0:	0/0:	1/1:	1/1:	0/0:	1/1:	0/0:	1/1:	1/1:	1/1:	0/0:	0/0:	1/1:	1/1:	0/0:	1/1:	1/1:	1/1:	0/0:	1/1:	0/0:	1/1:
chr1A	11565716	.	C	G	35133.4	.	AC=102;AF=0.283;AN=360;DP=2706;ExcessHet=-0.0000;FS=0.000;InbreedingCoeff=0.9880;MLEAC=102;MLEAF=0.283;MQ=59.97;QD=43.75;SOR=11.990	GT:AD:DP:GQ:PGT:PID:PL	0/0:	0/0:	0/0:	0/0:	0/0:	0/0:	0/0:	0/0:	1/1:	0/0:	1/1:	1/1:	1/1:	1/1:	0/0:	0/0:	0/0:	0/0:	0/0:	0/0:	0/0:	1/1:	1/1:	0/0:	1/1:	0/0:	1/1:	1/1:	1/1:	0/0:	0/0:	1/1:	1/1:	0/0:	1/1:	1/1:	1/1:	0/0:	1/1:	0/0:	1/1:
chr1A	11565814	.	T	C	31384.4	.	AC=102;AF=0.283;AN=360;DP=2683;ExcessHet=-0.0000;FS=0.000;InbreedingCoeff=0.9891;MLEAC=102;MLEAF=0.283;MQ=59.94;QD=39.63;SOR=13.352	GT:AD:DP:GQ:PL	0/0:	0/0:	0/0:	0/0:	0/0:	0/0:	0/0:	0/0:	1/1:	0/0:	1/1:	1/1:	1/1:	1/1:	0/0:	0/0:	0/0:	0/0:	0/0:	0/0:	0/0:	1/1:	1/1:	0/0:	1/1:	0/0:	1/1:	1/1:	1/1:	0/0:	0/0:	1/1:	1/1:	0/0:	1/1:	1/1:	1/1:	0/0:	1/1:	0/0:	1/1:
chr1A	12441148	.	A	G	89738.8	.	AC=234;AF=0.696;AN=336;BaseQRankSum=0.306;ClippingRankSum=0.000;DP=3726;ExcessHet=30.6649;FS=0.000;InbreedingCoeff=-0.2347;MLEAC=234;MLEAF=0.696;MQ=34.27;MQRankSum=-4.356;QD=24.81;ReadPosRankSum=0.000;SOR=1.702	GT:AD:DP:GQ:PGT:PID:PL	1/1:	0/1:	1/1:	1/1:	./.:	0/1:	0/1:	1/1:	0/1:	1/1:	./.:	1/1:	1/1:	0/1:	1/1:	0/1:	1/1:	1/1:	0/1:	1/1:	0/1:	1/1:	1/1:	0/1:	1/1:	0/1:	0/1:	1/1:	1/1:	1/1:	1/1:	1/1:	0/1:	1/1:	1/1:	./.:	./.:	1/1:	0/1:	./.:	0/1:
chr1A	12441155	.	C	T	28960.4	.	AC=79;AF=0.231;AN=342;BaseQRankSum=0.000;ClippingRankSum=0.000;DP=3864;ExcessHet=32.4202;FS=0.000;InbreedingCoeff=-0.2474;MLEAC=79;MLEAF=0.231;MQ=32.69;MQRankSum=-4.354;QD=14.60;ReadPosRankSum=0.000;SOR=0.364	GT:AD:DP:GQ:PGT:PID:PL	0/0:	0/0:	0/0:	0/1:	./.:	0/1:	0/0:	0/0:	0/1:	0/1:	./.:	0/0:	0/0:	0/1:	0/0:	0/1:	1/1:	0/0:	0/0:	0/1:	0/1:	0/0:	0/0:	0/0:	0/0:	0/1:	0/0:	0/0:	0/1:	0/0:	0/1:	0/1:	0/1:	0/1:	0/0:	0/0:	./.:	0/0:	0/1:	./.:	0/1:
chr1A	12441161	.	C	T	39313.4	.	AC=189;AF=0.559;AN=338;BaseQRankSum=0.675;ClippingRankSum=0.000;DP=3748;ExcessHet=105.6629;FS=0.000;InbreedingCoeff=-0.4850;MLEAC=189;MLEAF=0.559;MQ=34.07;MQRankSum=-0.806;QD=11.26;ReadPosRankSum=0.000;SOR=0.385	GT:AD:DP:GQ:PGT:PID:PL	1/1:	0/1:	0/1:	0/1:	./.:	0/1:	0/1:	1/1:	0/1:	0/1:	./.:	0/1:	0/1:	0/1:	1/1:	0/1:	0/0:	1/1:	1/1:	0/1:	0/1:	0/1:	1/1:	0/1:	1/1:	0/1:	0/1:	0/1:	0/1:	1/1:	0/1:	0/1:	0/1:	0/1:	1/1:	./.:	./.:	1/1:	0/1:	./.:	0/1:
chr1A	12441162	.	C	A	43267.2	.	AC=109;AF=0.319;AN=342;BaseQRankSum=0.000;ClippingRankSum=0.000;DP=3752;ExcessHet=64.3734;FS=0.000;InbreedingCoeff=-0.3732;MLEAC=109;MLEAF=0.319;MQ=34.48;MQRankSum=-3.760;QD=15.50;ReadPosRankSum=0.000;SOR=0.433	GT:AD:DP:GQ:PGT:PID:PL	0/0:	0/1:	0/0:	0/1:	./.:	0/1:	0/1:	0/0:	0/1:	0/1:	./.:	0/0:	0/0:	0/1:	0/0:	0/1:	1/1:	0/0:	0/0:	0/1:	0/1:	0/0:	0/0:	0/0:	0/0:	0/1:	0/1:	0/0:	0/1:	0/0:	0/1:	0/1:	0/1:	0/1:	0/0:	0/0:	./.:	0/0:	0/1:	./.:	0/1:
chr1A	12441169	.	G	T	29038.4	.	AC=79;AF=0.231;AN=342;BaseQRankSum=0.000;ClippingRankSum=0.000;DP=3864;ExcessHet=32.4202;FS=0.000;InbreedingCoeff=-0.2474;MLEAC=79;MLEAF=0.231;MQ=32.69;MQRankSum=-4.313;QD=14.63;ReadPosRankSum=0.000;SOR=0.366	GT:AD:DP:GQ:PGT:PID:PL	0/0:	0/0:	0/0:	0/1:	./.:	0/1:	0/0:	0/0:	0/1:	0/1:	./.:	0/0:	0/0:	0/1:	0/0:	0/1:	1/1:	0/0:	0/0:	0/1:	0/1:	0/0:	0/0:	0/0:	0/0:	0/1:	0/0:	0/0:	0/1:	0/0:	0/1:	0/1:	0/1:	0/1:	0/0:	0/0:	./.:	0/0:	0/1:	./.:	0/1:
chr1A	12441222	.	C	T	34863.2	.	AC=185;AF=0.551;AN=336;BaseQRankSum=-0.114;ClippingRankSum=0.000;DP=3742;ExcessHet=84.8837;FS=0.000;InbreedingCoeff=-0.4563;MLEAC=186;MLEAF=0.554;MQ=34.00;MQRankSum=-0.623;QD=10.28;ReadPosRankSum=2.278;SOR=0.384	GT:AD:DP:GQ:PGT:PID:PL	1/1:	0/1:	0/1:	0/1:	./.:	0/1:	0/1:	1/1:	0/1:	0/1:	./.:	0/1:	0/1:	0/1:	1/1:	0/1:	0/0:	1/1:	1/1:	0/1:	0/1:	0/1:	1/1:	0/1:	1/1:	0/1:	0/1:	0/1:	0/1:	1/1:	0/1:	0/1:	0/1:	0/1:	1/1:	./.:	./.:	1/1:	0/1:	./.:	0/1:
chr1A	12441255	.	C	T	6588.05	.	AC=23;AF=0.067;AN=342;BaseQRankSum=-0.925;ClippingRankSum=0.000;DP=3896;ExcessHet=1.1409;FS=0.000;InbreedingCoeff=0.0648;MLEAC=24;MLEAF=0.070;MQ=36.18;MQRankSum=3.361;QD=12.18;ReadPosRankSum=5.139;SOR=0.204	GT:AD:DP:GQ:PGT:PID:PL	0/0:	0/1:	0/0:	0/0:	./.:	0/0:	0/1:	0/0:	0/0:	0/0:	./.:	0/0:	0/0:	0/0:	0/0:	0/0:	0/0:	0/0:	0/0:	0/0:	0/0:	0/0:	0/0:	0/0:	0/0:	0/0:	0/1:	0/0:	0/0:	0/0:	0/0:	0/0:	0/1:	0/0:	0/0:	0/0:	./.:	0/0:	0/0:	./.:	0/0:
chr1A	12441272	.	G	A	11292	.	AC=71;AF=0.210;AN=338;BaseQRankSum=-1.602;ClippingRankSum=0.000;DP=3860;ExcessHet=25.4327;FS=0.000;InbreedingCoeff=-0.2143;MLEAC=71;MLEAF=0.210;MQ=30.52;MQRankSum=-4.252;QD=6.55;ReadPosRankSum=0.000;SOR=0.357	GT:AD:DP:GQ:PGT:PID:PL	0/0:	0/0:	0/0:	0/1:	./.:	0/1:	0/0:	0/0:	0/1:	0/1:	./.:	0/0:	0/0:	0/1:	0/0:	0/1:	1/1:	0/0:	0/0:	0/1:	0/1:	0/0:	0/0:	0/0:	0/0:	0/1:	0/0:	0/0:	0/1:	0/0:	0/1:	0/1:	0/1:	0/1:	0/0:	0/0:	./.:	0/0:	0/1:	./.:	0/1:
chr1A	12441288	.	G	A	15331.1	.	AC=37;AF=0.108;AN=342;BaseQRankSum=-1.257;ClippingRankSum=0.000;DP=3831;ExcessHet=2.9312;FS=0.000;InbreedingCoeff=-0.0157;MLEAC=37;MLEAF=0.108;MQ=35.34;MQRankSum=-0.130;QD=14.17;ReadPosRankSum=4.623;SOR=0.452	GT:AD:DP:GQ:PGT:PID:PL	0/0:	0/1:	0/0:	0/0:	./.:	0/0:	0/1:	0/0:	0/0:	0/0:	./.:	0/0:	0/1:	0/0:	0/0:	0/0:	0/0:	0/0:	0/0:	0/0:	0/0:	0/0:	0/0:	0/0:	0/0:	0/0:	0/1:	0/0:	0/0:	0/0:	0/0:	0/0:	0/1:	0/0:	0/0:	0/0:	./.:	0/0:	0/0:	./.:	0/0:
chr1A	12441291	.	G	A	11532.7	.	AC=34;AF=0.099;AN=342;BaseQRankSum=0.000;ClippingRankSum=0.000;DP=3844;ExcessHet=1.9800;FS=0.000;InbreedingCoeff=0.0078;MLEAC=34;MLEAF=0.099;MQ=35.59;MQRankSum=2.638;QD=11.72;ReadPosRankSum=5.412;SOR=0.219	GT:AD:DP:GQ:PGT:PID:PL	0/0:	0/1:	0/0:	0/0:	./.:	0/0:	0/1:	0/0:	0/0:	0/0:	./.:	0/0:	0/0:	0/0:	0/0:	0/0:	0/0:	0/0:	0/0:	0/0:	0/0:	0/0:	0/0:	0/0:	0/0:	0/0:	0/1:	0/0:	0/0:	0/0:	0/0:	0/0:	0/1:	0/0:	0/0:	0/0:	./.:	0/0:	0/0:	./.:	0/0:
chr1A	12441309	.	C	T	36941.1	.	AC=190;AF=0.569;AN=334;BaseQRankSum=0.000;ClippingRankSum=0.000;DP=3777;ExcessHet=106.4423;FS=0.000;InbreedingCoeff=-0.5018;MLEAC=190;MLEAF=0.569;MQ=32.35;MQRankSum=-0.478;QD=10.46;ReadPosRankSum=0.000;SOR=0.378	GT:AD:DP:GQ:PGT:PID:PL	1/1:	0/1:	0/1:	0/1:	./.:	0/1:	0/1:	1/1:	0/1:	0/1:	./.:	1/1:	0/1:	0/1:	0/1:	0/1:	0/0:	1/1:	1/1:	0/1:	0/1:	0/1:	1/1:	0/1:	1/1:	0/1:	0/1:	1/1:	0/1:	1/1:	0/1:	0/1:	0/1:	0/1:	1/1:	./.:	./.:	1/1:	0/1:	./.:	0/1:
chr1A	12441322	.	G	A	31008.4	.	AC=79;AF=0.231;AN=342;BaseQRankSum=0.000;ClippingRankSum=0.000;DP=3872;ExcessHet=32.7441;FS=0.000;InbreedingCoeff=-0.2499;MLEAC=79;MLEAF=0.231;MQ=30.85;MQRankSum=-4.252;QD=15.47;ReadPosRankSum=0.000;SOR=0.391	GT:AD:DP:GQ:PGT:PID:PL	0/0:	0/0:	0/0:	0/1:	./.:	0/1:	0/0:	0/0:	0/1:	0/1:	./.:	0/0:	0/0:	0/1:	0/0:	0/1:	1/1:	0/0:	0/0:	0/1:	0/1:	0/0:	0/0:	0/0:	0/0:	0/1:	0/0:	0/0:	0/1:	0/0:	0/1:	0/1:	0/1:	0/1:	0/0:	0/0:	./.:	0/0:	0/1:	./.:	0/1:
chr1A	12441327	.	G	A	40368.6	.	AC=189;AF=0.559;AN=338;BaseQRankSum=0.000;ClippingRankSum=0.000;DP=3777;ExcessHet=91.9044;FS=0.000;InbreedingCoeff=-0.4648;MLEAC=189;MLEAF=0.559;MQ=32.46;MQRankSum=-0.478;QD=11.47;ReadPosRankSum=0.000;SOR=0.378	GT:AD:DP:GQ:PGT:PID:PL	1/1:	0/1:	0/1:	0/1:	./.:	0/1:	0/1:	1/1:	0/1:	0/1:	./.:	1/1:	0/1:	0/0:	0/1:	0/1:	0/0:	1/1:	1/1:	0/1:	0/1:	0/1:	1/1:	0/1:	1/1:	0/1:	0/1:	1/1:	0/1:	1/1:	0/1:	0/1:	0/1:	0/1:	1/1:	./.:	./.:	1/1:	0/1:	./.:	0/1:
chr1A	12441328	.	A	T	31006.4	.	AC=79;AF=0.231;AN=342;BaseQRankSum=0.371;ClippingRankSum=0.000;DP=3871;ExcessHet=32.4202;FS=0.000;InbreedingCoeff=-0.2474;MLEAC=79;MLEAF=0.231;MQ=30.85;MQRankSum=-4.252;QD=15.47;ReadPosRankSum=0.000;SOR=0.391	GT:AD:DP:GQ:PGT:PID:PL	0/0:	0/0:	0/0:	0/1:	./.:	0/1:	0/0:	0/0:	0/1:	0/1:	./.:	0/0:	0/0:	0/1:	0/0:	0/1:	1/1:	0/0:	0/0:	0/1:	0/1:	0/0:	0/0:	0/0:	0/0:	0/1:	0/0:	0/0:	0/1:	0/0:	0/1:	0/1:	0/1:	0/1:	0/0:	0/0:	./.:	0/0:	0/1:	./.:	0/1:
chr1A	12441347	.	C	T	15836.6	.	AC=78;AF=0.228;AN=342;BaseQRankSum=0.000;ClippingRankSum=0.000;DP=3872;ExcessHet=31.1805;FS=0.000;InbreedingCoeff=-0.2419;MLEAC=78;MLEAF=0.228;MQ=30.85;MQRankSum=-4.269;QD=8.02;ReadPosRankSum=0.000;SOR=0.386	GT:AD:DP:GQ:PGT:PID:PL	0/0:	0/0:	0/0:	0/1:	./.:	0/1:	0/0:	0/0:	0/1:	0/1:	./.:	0/0:	0/0:	0/1:	0/0:	0/1:	1/1:	0/0:	0/0:	0/1:	0/1:	0/0:	0/0:	0/0:	0/0:	0/1:	0/0:	0/0:	0/1:	0/0:	0/1:	0/1:	0/1:	0/1:	0/0:	0/0:	./.:	0/0:	0/1:	./.:	0/1:
chr1A	12441356	.	G	C	10525.6	.	AC=33;AF=0.096;AN=342;BaseQRankSum=0.000;ClippingRankSum=0.000;DP=3844;ExcessHet=1.7549;FS=0.000;InbreedingCoeff=0.0162;MLEAC=33;MLEAF=0.096;MQ=35.59;MQRankSum=2.638;QD=11.15;ReadPosRankSum=0.000;SOR=0.211	GT:AD:DP:GQ:PGT:PID:PL	0/0:	0/1:	0/0:	0/0:	./.:	0/0:	0/1:	0/0:	0/0:	0/0:	./.:	0/0:	0/0:	0/0:	0/0:	0/0:	0/0:	0/0:	0/0:	0/0:	0/0:	0/0:	0/0:	0/0:	0/0:	0/0:	0/1:	0/0:	0/0:	0/0:	0/0:	0/0:	0/1:	0/0:	0/0:	0/0:	./.:	0/0:	0/0:	./.:	0/0:
chr1A	12821553	.	A	G	7254.51	.	AC=26;AF=0.076;AN=340;BaseQRankSum=0.000;ClippingRankSum=0.000;DP=2948;ExcessHet=0.7170;FS=0.000;InbreedingCoeff=0.0493;MLEAC=26;MLEAF=0.076;MQ=25.16;MQRankSum=0.000;QD=12.89;ReadPosRankSum=0.000;SOR=0.933	GT:AD:DP:GQ:PL	0/0:	0/0:	0/0:	0/0:	0/0:	0/0:	0/0:	0/0:	0/0:	0/0:	0/0:	0/0:	0/0:	0/0:	0/0:	0/0:	./.:	./.:	./.:	0/0:	0/0:	0/0:	0/0:	0/0:	0/0:	0/0:	0/0:	0/0:	0/0:	0/0:	0/0:	0/0:	0/0:	0/0:	0/0:	0/0:	0/0:	0/0:	0/0:	0/0:	0/0:
chr1A	12821627	.	T	C	57645.8	.	AC=155;AF=0.459;AN=338;BaseQRankSum=0.300;ClippingRankSum=0.000;DP=2919;ExcessHet=5.1473;FS=0.000;InbreedingCoeff=-0.0719;MLEAC=159;MLEAF=0.470;MQ=30.99;MQRankSum=-0.735;QD=23.84;ReadPosRankSum=0.000;SOR=1.150	GT:AD:DP:GQ:PGT:PID:PL	1/1:	0/1:	1/1:	1/1:	1/1:	0/1:	0/1:	0/1:	0/0:	0/1:	0/1:	0/1:	1/1:	0/1:	0/0:	0/0:	./.:	./.:	./.:	0/0:	0/1:	0/0:	0/0:	0/0:	0/0:	0/0:	0/1:	0/0:	0/1:	0/1:	1/1:	0/0:	1/1:	1/1:	1/1:	0/0:	0/1:	0/1:	0/0:	0/1:	0/1:
chr1A	12821630	.	G	A	28321.1	.	AC=64;AF=0.188;AN=340;BaseQRankSum=-1.628;ClippingRankSum=0.000;DP=2942;ExcessHet=1.5227;FS=0.000;InbreedingCoeff=0.0096;MLEAC=65;MLEAF=0.191;MQ=25.12;MQRankSum=0.327;QD=21.85;ReadPosRankSum=0.000;SOR=1.039	GT:AD:DP:GQ:PGT:PID:PL	0/0:	0/0:	0/0:	0/0:	0/0:	0/0:	0/0:	0/1:	1/1:	0/0:	0/0:	0/1:	0/0:	0/1:	0/0:	0/0:	./.:	./.:	./.:	0/0:	0/0:	0/0:	0/0:	0/0:	0/0:	0/0:	0/0:	0/0:	0/1:	0/1:	0/0:	0/0:	0/0:	0/0:	0/0:	0/0:	0/0:	0/0:	0/0:	0/1:	0/0:
chr1A	12821635	.	G	C	46862.8	.	AC=126;AF=0.373;AN=338;BaseQRankSum=0.000;ClippingRankSum=0.000;DP=2927;ExcessHet=0.3499;FS=0.000;InbreedingCoeff=0.0846;MLEAC=129;MLEAF=0.382;MQ=32.07;MQRankSum=-0.989;QD=24.14;ReadPosRankSum=0.000;SOR=1.176	GT:AD:DP:GQ:PGT:PID:PL	0/0:	0/1:	0/0:	1/1:	0/0:	0/1:	0/1:	0/1:	0/0:	0/1:	0/1:	0/1:	1/1:	0/1:	0/0:	0/0:	./.:	./.:	./.:	0/0:	0/1:	0/0:	0/0:	0/0:	0/0:	0/0:	0/1:	0/0:	0/1:	0/0:	1/1:	0/0:	1/1:	1/1:	1/1:	0/0:	0/1:	0/1:	0/0:	0/1:	0/1:
chr1A	12821733	.	G	A	36847.2	.	AC=155;AF=0.459;AN=338;BaseQRankSum=-0.196;ClippingRankSum=0.000;DP=2880;ExcessHet=4.7088;FS=0.000;InbreedingCoeff=-0.0666;MLEAC=159;MLEAF=0.470;MQ=27.16;MQRankSum=-0.761;QD=15.52;ReadPosRankSum=0.000;SOR=1.153	GT:AD:DP:GQ:PGT:PID:PL	0/1:	0/1:	1/1:	1/1:	1/1:	0/1:	0/1:	0/1:	0/0:	0/1:	0/1:	0/1:	1/1:	0/1:	0/0:	0/0:	./.:	./.:	./.:	0/0:	0/1:	0/0:	0/0:	0/0:	0/0:	0/0:	0/1:	0/0:	0/1:	0/1:	1/1:	0/0:	1/1:	1/1:	1/1:	0/0:	0/1:	0/1:	0/0:	0/1:	0/1:
chr1A	14079844	.	A	G	11866.9	.	AC=41;AF=0.118;AN=346;BaseQRankSum=-0.364;ClippingRankSum=0.000;DP=5368;ExcessHet=-0.0000;FS=0.000;InbreedingCoeff=0.8373;MLEAC=41;MLEAF=0.118;MQ=60.00;MQRankSum=0.000;QD=35.32;ReadPosRankSum=-3.015;SOR=3.672	GT:AD:DP:GQ:PGT:PID:PL	0/0:	0/0:	0/0:	0/0:	./.:	0/0:	0/0:	0/0:	1/1:	0/0:	0/0:	0/0:	0/0:	1/1:	0/0:	0/0:	./.:	0/0:	./.:	0/0:	0/0:	0/0:	1/1:	0/0:	0/0:	0/0:	0/0:	0/0:	1/1:	0/0:	0/0:	0/0:	0/0:	0/0:	0/0:	0/0:	0/0:	0/0:	0/0:	1/1:	0/0:
chr1A	17979586	.	T	C	6086.84	.	AC=25;AF=0.077;AN=324;BaseQRankSum=-0.000;ClippingRankSum=0.000;DP=2794;ExcessHet=7.3653;FS=0.000;InbreedingCoeff=-0.0820;MLEAC=25;MLEAF=0.077;MQ=59.26;MQRankSum=-0.074;QD=16.23;ReadPosRankSum=0.000;SOR=0.720	GT:AD:DP:GQ:PL	0/0:	0/0:	0/0:	0/0:	./.:	0/0:	0/0:	0/0:	0/0:	0/0:	0/0:	0/0:	0/0:	0/0:	0/0:	0/1:	./.:	0/0:	./.:	0/0:	0/0:	0/0:	0/0:	0/0:	0/0:	0/0:	0/0:	0/0:	0/1:	0/0:	0/0:	0/0:	0/0:	0/0:	0/0:	0/0:	0/0:	0/0:	0/1:	0/0:	0/1:
chr1A	17979612	.	C	A	4326.24	.	AC=25;AF=0.077;AN=324;BaseQRankSum=0.230;ClippingRankSum=-0.000;DP=2795;ExcessHet=7.3653;FS=0.000;InbreedingCoeff=-0.0858;MLEAC=25;MLEAF=0.077;MQ=59.28;MQRankSum=-0.000;QD=11.69;ReadPosRankSum=-0.000;SOR=0.329	GT:AD:DP:GQ:PL	0/0:	0/0:	0/0:	0/0:	./.:	0/0:	0/0:	0/0:	0/0:	0/0:	0/0:	0/0:	0/0:	0/0:	0/0:	0/1:	./.:	0/0:	./.:	0/0:	0/0:	0/0:	0/0:	0/0:	0/0:	0/0:	0/0:	0/0:	0/1:	0/0:	0/0:	0/0:	0/0:	0/0:	0/0:	0/0:	0/0:	0/0:	0/1:	0/0:	0/1:
chr1A	17979632	.	C	A	13825.4	.	AC=44;AF=0.136;AN=324;BaseQRankSum=0.084;ClippingRankSum=-0.000;DP=2771;ExcessHet=17.8228;FS=0.000;InbreedingCoeff=-0.1630;MLEAC=44;MLEAF=0.136;MQ=59.84;MQRankSum=0.000;QD=16.28;ReadPosRankSum=-0.000;SOR=0.634	GT:AD:DP:GQ:PGT:PID:PL	0/1:	0/1:	0/0:	0/1:	./.:	0/0:	0/0:	0/0:	0/1:	0/0:	0/0:	0/0:	0/1:	0/1:	0/0:	0/0:	./.:	0/0:	./.:	0/0:	0/0:	0/0:	0/0:	0/0:	0/0:	0/0:	0/1:	0/0:	0/0:	0/0:	0/0:	0/0:	0/0:	0/0:	0/0:	0/1:	0/1:	0/0:	0/0:	0/0:	0/0:
chr1A	17979636	.	T	C	6290.49	.	AC=25;AF=0.077;AN=324;BaseQRankSum=-0.000;ClippingRankSum=0.000;DP=2795;ExcessHet=7.7130;FS=0.000;InbreedingCoeff=-0.0863;MLEAC=25;MLEAF=0.077;MQ=59.26;MQRankSum=-0.074;QD=16.69;ReadPosRankSum=-0.000;SOR=0.709	GT:AD:DP:GQ:PL	0/0:	0/0:	0/0:	0/0:	./.:	0/0:	0/0:	0/0:	0/0:	0/0:	0/0:	0/0:	0/0:	0/0:	0/0:	0/1:	./.:	0/0:	./.:	0/0:	0/0:	0/0:	0/0:	0/0:	0/0:	0/0:	0/0:	0/0:	0/1:	0/0:	0/0:	0/0:	0/0:	0/0:	0/0:	0/0:	0/0:	0/0:	0/1:	0/0:	0/1:
chr1A	21099187	.	T	G	9913.14	.	AC=53;AF=0.150;AN=354;BaseQRankSum=0.967;ClippingRankSum=-0.000;DP=9691;ExcessHet=-0.0000;FS=0.000;InbreedingCoeff=0.9299;MLEAC=51;MLEAF=0.144;MQ=60.00;MQRankSum=-0.000;QD=36.58;ReadPosRankSum=-0.000;SOR=9.818	GT:AD:DP:GQ:PL	0/0:	0/0:	0/0:	0/0:	0/0:	0/0:	0/0:	0/0:	0/0:	0/0:	0/0:	0/0:	0/0:	0/0:	0/0:	0/0:	0/0:	0/0:	0/0:	0/0:	0/0:	0/0:	0/0:	0/0:	0/0:	0/0:	0/0:	0/0:	0/0:	0/0:	0/0:	0/0:	0/0:	0/0:	0/0:	0/0:	0/0:	0/0:	0/0:	0/0:	0/0:
chr1A	21249424	.	A	G	10638.7	.	AC=36;AF=0.103;AN=350;BaseQRankSum=0.000;ClippingRankSum=0.000;DP=4151;ExcessHet=5.4447;FS=0.000;InbreedingCoeff=-0.0546;MLEAC=36;MLEAF=0.103;MQ=41.87;MQRankSum=0.000;QD=10.15;ReadPosRankSum=0.000;SOR=0.235	GT:AD:DP:GQ:PL	0/1:	0/1:	0/0:	0/0:	0/1:	0/0:	0/1:	0/1:	0/1:	0/0:	0/0:	0/0:	0/1:	0/1:	0/0:	0/0:	0/0:	0/0:	0/0:	0/0:	0/0:	0/0:	0/1:	0/1:	0/1:	0/0:	0/0:	0/0:	0/0:	0/0:	0/0:	0/0:	0/0:	0/0:	0/1:	0/1:	0/0:	0/0:	0/0:	0/0:	0/0:
chr1A	21249455	.	A	T	54883.4	.	AC=197;AF=0.563;AN=350;BaseQRankSum=-0.575;ClippingRankSum=0.000;DP=4062;ExcessHet=156.8598;FS=0.000;InbreedingCoeff=-0.5998;MLEAC=197;MLEAF=0.563;MQ=41.42;MQRankSum=0.000;QD=14.16;ReadPosRankSum=0.000;SOR=0.589	GT:AD:DP:GQ:PL	0/1:	0/1:	0/1:	0/1:	0/1:	0/1:	0/1:	0/1:	0/1:	0/1:	0/1:	0/1:	0/1:	0/1:	0/1:	0/1:	0/1:	0/1:	0/1:	0/1:	0/1:	0/1:	0/1:	0/1:	0/1:	0/1:	0/1:	0/1:	0/1:	0/1:	0/1:	0/0:	0/1:	0/1:	0/1:	0/1:	0/1:	0/1:	0/1:	0/1:	0/1:
chr1A	21249508	.	T	C	125107	.	AC=291;AF=0.856;AN=340;BaseQRankSum=-0.294;ClippingRankSum=0.000;DP=4096;ExcessHet=7.1436;FS=0.000;InbreedingCoeff=-0.0745;MLEAC=291;MLEAF=0.856;MQ=40.19;MQRankSum=0.000;QD=32.49;ReadPosRankSum=0.000;SOR=3.647	GT:AD:DP:GQ:PL	0/1:	0/1:	1/1:	0/1:	0/1:	1/1:	0/1:	0/1:	0/1:	1/1:	1/1:	1/1:	0/1:	0/1:	0/1:	1/1:	1/1:	1/1:	1/1:	1/1:	1/1:	1/1:	0/1:	0/1:	0/1:	1/1:	0/1:	1/1:	1/1:	1/1:	1/1:	1/1:	1/1:	1/1:	0/1:	0/1:	0/1:	1/1:	0/1:	1/1:	0/1:
chr1A	21249556	.	G	T	11266.2	.	AC=36;AF=0.103;AN=350;BaseQRankSum=0.588;ClippingRankSum=0.000;DP=4184;ExcessHet=5.4447;FS=0.000;InbreedingCoeff=-0.0564;MLEAC=36;MLEAF=0.103;MQ=57.90;MQRankSum=-2.483;QD=10.46;ReadPosRankSum=0.000;SOR=0.236	GT:AD:DP:GQ:PL	0/1:	0/1:	0/0:	0/0:	0/1:	0/0:	0/1:	0/1:	0/1:	0/0:	0/0:	0/0:	0/1:	0/1:	0/0:	0/0:	0/0:	0/0:	0/0:	0/0:	0/0:	0/0:	0/1:	0/1:	0/1:	0/0:	0/0:	0/0:	0/0:	0/0:	0/0:	0/0:	0/0:	0/0:	0/1:	0/1:	0/0:	0/0:	0/0:	0/0:	0/0:
chr1A	21249586	.	A	T	11269.7	.	AC=36;AF=0.103;AN=350;BaseQRankSum=0.000;ClippingRankSum=0.000;DP=4182;ExcessHet=5.4447;FS=0.000;InbreedingCoeff=-0.0546;MLEAC=36;MLEAF=0.103;MQ=57.90;MQRankSum=-2.483;QD=10.46;ReadPosRankSum=0.000;SOR=0.227	GT:AD:DP:GQ:PL	0/1:	0/1:	0/0:	0/0:	0/1:	0/0:	0/1:	0/1:	0/1:	0/0:	0/0:	0/0:	0/1:	0/1:	0/0:	0/0:	0/0:	0/0:	0/0:	0/0:	0/0:	0/0:	0/1:	0/1:	0/1:	0/0:	0/0:	0/0:	0/0:	0/0:	0/0:	0/0:	0/0:	0/0:	0/1:	0/1:	0/0:	0/0:	0/0:	0/0:	0/0:
chr1A	21249652	.	A	G	87924.5	.	AC=205;AF=0.607;AN=338;BaseQRankSum=0.175;ClippingRankSum=0.000;DP=4016;ExcessHet=204.1589;FS=0.000;InbreedingCoeff=-0.6498;MLEAC=205;MLEAF=0.607;MQ=58.15;MQRankSum=-4.758;QD=21.89;ReadPosRankSum=0.000;SOR=1.180	GT:AD:DP:GQ:PL	0/1:	0/1:	0/1:	0/1:	0/1:	0/1:	0/1:	0/1:	0/1:	0/1:	0/1:	0/1:	0/1:	0/1:	0/1:	0/1:	0/1:	0/1:	0/1:	0/1:	0/1:	1/1:	0/1:	0/1:	0/1:	0/1:	0/1:	0/1:	0/1:	0/1:	0/1:	./.:	0/1:	0/1:	0/1:	0/1:	0/1:	0/1:	0/1:	0/1:	0/1:
chr1A	25943609	.	T	C	30990.9	.	AC=124;AF=0.344;AN=360;BaseQRankSum=0.776;ClippingRankSum=-0.000;DP=2620;ExcessHet=-0.0000;FS=0.000;InbreedingCoeff=0.9659;MLEAC=123;MLEAF=0.342;MQ=51.08;MQRankSum=-2.638;QD=39.28;ReadPosRankSum=-0.000;SOR=8.523	GT:AD:DP:GQ:PL	0/0:	0/0:	0/0:	1/1:	0/0:	0/0:	0/0:	0/0:	1/1:	1/1:	0/0:	0/0:	1/1:	1/1:	0/0:	0/0:	1/1:	0/0:	1/1:	1/1:	0/0:	0/0:	1/1:	1/1:	0/0:	1/1:	1/1:	0/0:	1/1:	1/1:	0/0:	0/0:	0/0:	0/0:	0/0:	0/0:	1/1:	1/1:	1/1:	0/0:	1/1:
chr1A	25943764	.	T	C	52904.2	.	AC=187;AF=0.519;AN=360;BaseQRankSum=0.217;ClippingRankSum=-0.000;DP=2615;ExcessHet=0.0000;FS=0.000;InbreedingCoeff=0.9578;MLEAC=187;MLEAF=0.519;MQ=59.97;MQRankSum=-0.000;QD=41.85;ReadPosRankSum=-0.000;SOR=7.980	GT:AD:DP:GQ:PGT:PID:PL	0/0:	0/0:	0/0:	1/1:	0/0:	0/0:	0/0:	0/0:	1/1:	1/1:	0/0:	0/0:	1/1:	1/1:	0/0:	1/1:	1/1:	0/0:	1/1:	1/1:	0/0:	1/1:	1/1:	1/1:	0/0:	1/1:	1/1:	0/0:	1/1:	1/1:	1/1:	0/0:	0/0:	1/1:	0/0:	0/0:	1/1:	1/1:	1/1:	1/1:	1/1:
chr1A	25943778	.	C	G	34129.8	.	AC=124;AF=0.344;AN=360;BaseQRankSum=0.935;ClippingRankSum=-0.000;DP=2624;ExcessHet=-0.0000;FS=0.000;InbreedingCoeff=0.9660;MLEAC=123;MLEAF=0.342;MQ=59.97;MQRankSum=-0.000;QD=42.98;ReadPosRankSum=-0.000;SOR=8.536	GT:AD:DP:GQ:PGT:PID:PL	0/0:	0/0:	0/0:	1/1:	0/0:	0/0:	0/0:	0/0:	1/1:	1/1:	0/0:	0/0:	1/1:	1/1:	0/0:	0/0:	1/1:	0/0:	1/1:	1/1:	0/0:	0/0:	1/1:	1/1:	0/0:	1/1:	1/1:	0/0:	1/1:	1/1:	0/0:	0/0:	0/0:	0/0:	0/0:	0/0:	1/1:	1/1:	1/1:	0/0:	1/1:
chr1A	25943790	.	C	G	14138.9	.	AC=51;AF=0.142;AN=360;BaseQRankSum=1.115;ClippingRankSum=0.000;DP=2638;ExcessHet=-0.0000;FS=0.000;InbreedingCoeff=0.9603;MLEAC=51;MLEAF=0.142;MQ=59.97;MQRankSum=0.000;QD=38.74;ReadPosRankSum=0.000;SOR=6.610	GT:AD:DP:GQ:PGT:PID:PL	0/0:	0/0:	0/0:	0/0:	0/0:	0/0:	0/0:	0/0:	0/0:	0/0:	0/0:	0/0:	0/0:	0/0:	0/0:	0/0:	0/0:	0/0:	0/0:	0/0:	0/0:	1/1:	0/0:	0/0:	0/0:	0/0:	0/0:	0/0:	0/0:	0/0:	0/0:	0/0:	0/0:	0/0:	0/0:	0/0:	0/0:	0/0:	0/0:	1/1:	0/0:
chr1A	25943794	.	T	C	5151.68	.	AC=19;AF=0.053;AN=360;BaseQRankSum=1.853;ClippingRankSum=0.000;DP=2641;ExcessHet=0.0000;FS=0.000;InbreedingCoeff=0.8963;MLEAC=19;MLEAF=0.053;MQ=60.00;MQRankSum=0.000;QD=38.16;ReadPosRankSum=0.000;SOR=4.522	GT:AD:DP:GQ:PGT:PID:PL	0/0:	0/0:	0/0:	0/0:	0/0:	0/0:	0/0:	0/0:	0/0:	0/0:	0/0:	0/0:	0/0:	0/0:	0/0:	0/0:	0/0:	0/0:	0/0:	0/0:	0/0:	0/0:	0/0:	0/0:	0/0:	0/0:	0/0:	0/0:	0/0:	0/0:	0/0:	0/0:	0/0:	0/0:	0/0:	0/0:	0/0:	0/0:	0/0:	0/0:	0/0:
chr1A	25943822	.	T	G	30987.8	.	AC=124;AF=0.344;AN=360;BaseQRankSum=0.776;ClippingRankSum=-0.000;DP=2624;ExcessHet=-0.0000;FS=0.000;InbreedingCoeff=0.9660;MLEAC=123;MLEAF=0.342;MQ=59.97;MQRankSum=-0.000;QD=39.03;ReadPosRankSum=-0.000;SOR=8.359	GT:AD:DP:GQ:PL	0/0:	0/0:	0/0:	1/1:	0/0:	0/0:	0/0:	0/0:	1/1:	1/1:	0/0:	0/0:	1/1:	1/1:	0/0:	0/0:	1/1:	0/0:	1/1:	1/1:	0/0:	0/0:	1/1:	1/1:	0/0:	1/1:	1/1:	0/0:	1/1:	1/1:	0/0:	0/0:	0/0:	0/0:	0/0:	0/0:	1/1:	1/1:	1/1:	0/0:	1/1:
chr1A	27512059	.	T	G	25054.7	.	AC=68;AF=0.190;AN=358;BaseQRankSum=-0.000;ClippingRankSum=-0.000;DP=3085;ExcessHet=37.3793;FS=0.000;InbreedingCoeff=-0.2383;MLEAC=68;MLEAF=0.190;MQ=60.00;MQRankSum=-0.000;QD=16.00;ReadPosRankSum=0.000;SOR=0.670	GT:AD:DP:GQ:PL	0/0:	0/0:	0/1:	0/0:	0/0:	0/0:	0/0:	0/0:	0/0:	0/1:	0/0:	0/1:	0/1:	0/1:	0/1:	0/1:	0/1:	0/0:	0/1:	0/1:	0/0:	0/0:	0/1:	0/1:	0/1:	0/1:	0/1:	0/0:	0/0:	0/0:	0/0:	0/0:	./.:	0/0:	0/1:	0/1:	0/1:	0/1:	0/1:	0/0:	0/1:
chr1A	27512181	.	T	A	5654.61	.	AC=34;AF=0.095;AN=358;BaseQRankSum=2.580;ClippingRankSum=0.000;DP=3116;ExcessHet=-0.0000;FS=0.000;InbreedingCoeff=0.9632;MLEAC=33;MLEAF=0.092;MQ=60.00;MQRankSum=0.000;QD=34.90;ReadPosRankSum=0.000;SOR=8.789	GT:AD:DP:GQ:PL	0/0:	0/0:	0/0:	0/0:	0/0:	1/1:	1/1:	0/0:	0/0:	0/0:	0/0:	0/0:	0/0:	0/0:	0/0:	0/0:	0/0:	0/0:	0/0:	0/0:	0/0:	0/0:	0/0:	0/0:	0/0:	0/0:	0/0:	0/0:	0/0:	1/1:	0/0:	0/0:	./.:	0/0:	0/0:	0/0:	0/0:	0/0:	0/0:	0/0:	0/0:
chr1A	27512192	.	C	T	41759.2	.	AC=93;AF=0.261;AN=356;BaseQRankSum=-0.000;ClippingRankSum=0.000;DP=3095;ExcessHet=3.0279;FS=0.000;InbreedingCoeff=-0.0092;MLEAC=93;MLEAF=0.261;MQ=59.54;MQRankSum=0.000;QD=22.37;ReadPosRankSum=0.000;SOR=0.975	GT:AD:DP:GQ:PGT:PID:PL	1/1:	./.:	0/1:	0/0:	0/0:	0/0:	0/0:	0/0:	0/0:	0/1:	0/0:	0/1:	0/1:	0/1:	0/1:	0/1:	0/1:	0/0:	0/1:	0/1:	0/0:	0/0:	0/1:	0/1:	0/1:	0/1:	0/1:	0/0:	0/0:	0/0:	0/0:	0/0:	./.:	0/0:	0/1:	0/1:	0/1:	0/1:	0/1:	0/0:	0/1:
chr1A	27512193	.	C	A	41759.4	.	AC=93;AF=0.261;AN=356;BaseQRankSum=0.000;ClippingRankSum=0.000;DP=3095;ExcessHet=3.0279;FS=0.000;InbreedingCoeff=-0.0098;MLEAC=93;MLEAF=0.261;MQ=59.54;MQRankSum=0.000;QD=22.37;ReadPosRankSum=0.000;SOR=0.975	GT:AD:DP:GQ:PGT:PID:PL	1/1:	./.:	0/1:	0/0:	0/0:	0/0:	0/0:	0/0:	0/0:	0/1:	0/0:	0/1:	0/1:	0/1:	0/1:	0/1:	0/1:	0/0:	0/1:	0/1:	0/0:	0/0:	0/1:	0/1:	0/1:	0/1:	0/1:	0/0:	0/0:	0/0:	0/0:	0/0:	./.:	0/0:	0/1:	0/1:	0/1:	0/1:	0/1:	0/0:	0/1:
chr1A	28912605	.	C	T	23647.3	.	AC=132;AF=0.375;AN=352;BaseQRankSum=0.000;ClippingRankSum=0.000;DP=3384;ExcessHet=191.4935;FS=0.000;InbreedingCoeff=-0.6288;MLEAC=140;MLEAF=0.398;MQ=26.98;MQRankSum=0.000;QD=9.05;ReadPosRankSum=0.000;SOR=0.354	GT:AD:DP:GQ:PL	0/0:	./.:	0/1:	0/1:	0/1:	0/1:	0/0:	0/1:	0/1:	0/1:	0/0:	0/1:	0/1:	0/0:	./.:	0/1:	0/1:	0/0:	0/1:	0/0:	0/1:	0/0:	0/1:	0/0:	0/1:	0/1:	0/1:	0/1:	1/1:	0/1:	0/1:	0/1:	0/1:	0/1:	./.:	0/0:	0/1:	0/0:	0/0:	0/1:	0/1:
chr1A	30583115	.	G	A	17486	.	AC=38;AF=0.117;AN=326;BaseQRankSum=0.000;ClippingRankSum=-0.000;DP=3118;ExcessHet=13.6229;FS=0.000;InbreedingCoeff=-0.1336;MLEAC=38;MLEAF=0.117;MQ=34.42;MQRankSum=5.030;QD=17.33;ReadPosRankSum=-0.000;SOR=0.705	GT:AD:DP:GQ:PGT:PID:PL	0/0:	0/0:	0/1:	0/0:	0/0:	./.:	0/0:	0/0:	0/0:	0/0:	0/0:	0/0:	0/0:	0/0:	0/0:	0/1:	0/0:	0/0:	0/0:	0/0:	0/0:	0/0:	0/0:	0/0:	0/0:	0/0:	0/0:	0/0:	0/1:	./.:	0/0:	0/0:	0/1:	0/0:	0/0:	0/0:	0/0:	0/0:	0/0:	0/0:	0/0:
chr1A	30583125	.	T	C	94459.8	.	AC=224;AF=0.687;AN=326;BaseQRankSum=1.443;ClippingRankSum=0.000;DP=3113;ExcessHet=0.0000;FS=0.000;InbreedingCoeff=0.9655;MLEAC=224;MLEAF=0.687;MQ=37.75;MQRankSum=-4.443;QD=39.23;ReadPosRankSum=0.000;SOR=9.285	GT:AD:DP:GQ:PGT:PID:PL	1/1:	1/1:	1/1:	1/1:	0/0:	./.:	0/0:	0/0:	1/1:	1/1:	1/1:	1/1:	1/1:	1/1:	1/1:	1/1:	0/0:	0/0:	0/0:	0/0:	1/1:	0/0:	0/0:	1/1:	0/0:	1/1:	1/1:	1/1:	1/1:	./.:	0/0:	1/1:	1/1:	0/0:	1/1:	0/0:	1/1:	1/1:	0/0:	1/1:	1/1:
chr1A	32626299	.	C	T	17369.3	.	AC=92;AF=0.257;AN=358;BaseQRankSum=-0.000;ClippingRankSum=0.000;DP=2992;ExcessHet=79.1411;FS=0.000;InbreedingCoeff=-0.3643;MLEAC=95;MLEAF=0.265;MQ=50.58;MQRankSum=-3.817;QD=9.34;ReadPosRankSum=-0.000;SOR=0.315	GT:AD:DP:GQ:PGT:PID:PL	0/1:	0/1:	0/1:	0/0:	0/0:	0/1:	0/1:	0/1:	0/0:	0/0:	0/0:	0/1:	0/1:	0/0:	0/1:	0/0:	0/1:	0/0:	0/1:	0/0:	0/1:	0/1:	0/0:	0/1:	0/1:	0/1:	0/1:	0/0:	0/0:	0/1:	0/0:	0/1:	./.:	0/0:	0/1:	0/1:	0/1:	0/0:	0/0:	0/1:	0/0:
chr1A	32626453	.	A	G	45177.7	.	AC=102;AF=0.293;AN=348;BaseQRankSum=0.431;ClippingRankSum=-0.000;DP=2881;ExcessHet=37.4832;FS=0.000;InbreedingCoeff=-0.2798;MLEAC=102;MLEAF=0.293;MQ=35.56;MQRankSum=3.691;QD=26.48;ReadPosRankSum=-0.000;SOR=1.594	GT:AD:DP:GQ:PGT:PID:PL	0/1:	0/1:	0/1:	0/0:	0/1:	0/1:	./.:	0/0:	0/0:	0/1:	0/0:	0/1:	0/1:	0/0:	0/1:	0/0:	0/1:	0/0:	0/1:	0/0:	0/1:	0/1:	0/0:	0/1:	./.:	0/0:	0/1:	0/0:	0/0:	0/1:	0/0:	0/1:	./.:	0/0:	0/1:	0/1:	0/1:	0/1:	0/0:	0/1:	1/1:
chr1A	32626457	.	C	T	45212.1	.	AC=102;AF=0.291;AN=350;BaseQRankSum=-0.489;ClippingRankSum=-0.000;DP=2880;ExcessHet=37.4832;FS=0.000;InbreedingCoeff=-0.2801;MLEAC=102;MLEAF=0.291;MQ=35.98;MQRankSum=3.691;QD=26.50;ReadPosRankSum=-0.000;SOR=1.594	GT:AD:DP:GQ:PGT:PID:PL	0/1:	0/1:	0/1:	0/0:	0/1:	0/1:	0/0:	./.:	0/0:	0/1:	0/0:	0/1:	0/1:	0/0:	0/1:	0/0:	0/1:	0/0:	0/1:	0/0:	0/1:	0/1:	0/0:	0/1:	./.:	0/0:	0/1:	0/0:	0/0:	0/1:	0/0:	0/1:	./.:	0/0:	0/1:	0/1:	0/1:	0/1:	0/0:	0/1:	1/1:
chr1A	32626534	.	A	G	67442.3	.	AC=207;AF=0.578;AN=358;BaseQRankSum=0.728;ClippingRankSum=-0.000;DP=2779;ExcessHet=-0.0000;FS=0.000;InbreedingCoeff=0.9782;MLEAC=207;MLEAF=0.578;MQ=36.78;MQRankSum=-3.782;QD=37.66;ReadPosRankSum=-0.000;SOR=10.815	GT:AD:DP:GQ:PL	1/1:	1/1:	1/1:	0/0:	1/1:	1/1:	1/1:	1/1:	0/0:	1/1:	0/0:	1/1:	1/1:	0/0:	1/1:	0/0:	1/1:	0/0:	1/1:	0/0:	1/1:	1/1:	0/0:	1/1:	1/1:	1/1:	1/1:	0/0:	0/0:	1/1:	0/0:	1/1:	./.:	0/0:	1/1:	1/1:	1/1:	1/1:	0/0:	1/1:	1/1:
chr1A	33077500	.	C	G	13974.9	.	AC=47;AF=0.131;AN=360;BaseQRankSum=1.326;ClippingRankSum=0.000;DP=2599;ExcessHet=-0.0000;FS=0.000;InbreedingCoeff=0.9522;MLEAC=46;MLEAF=0.128;MQ=40.00;MQRankSum=0.000;QD=38.29;ReadPosRankSum=0.000;SOR=6.610	GT:AD:DP:GQ:PGT:PID:PL	0/0:	0/0:	1/1:	0/0:	0/0:	0/0:	0/0:	0/0:	0/0:	1/1:	0/0:	1/1:	1/1:	0/0:	1/1:	0/0:	0/0:	0/0:	0/0:	0/0:	0/0:	0/0:	0/0:	1/1:	0/0:	0/0:	1/1:	0/0:	0/0:	0/0:	0/0:	0/0:	0/0:	0/0:	1/1:	0/0:	1/1:	1/1:	0/0:	0/0:	0/0:
chr1A	33077617	.	A	G	25000.9	.	AC=81;AF=0.225;AN=360;BaseQRankSum=0.883;ClippingRankSum=0.000;DP=2600;ExcessHet=0.0000;FS=0.000;InbreedingCoeff=0.9684;MLEAC=81;MLEAF=0.225;MQ=59.94;MQRankSum=0.000;QD=42.45;ReadPosRankSum=0.000;SOR=7.590	GT:AD:DP:GQ:PGT:PID:PL	0/0:	0/0:	1/1:	0/0:	0/0:	1/1:	0/0:	0/0:	0/0:	1/1:	0/0:	1/1:	1/1:	0/0:	1/1:	0/0:	0/0:	0/0:	0/0:	0/0:	0/0:	0/0:	0/0:	1/1:	0/0:	0/0:	1/1:	0/0:	0/0:	1/1:	0/0:	0/0:	0/0:	0/0:	1/1:	0/0:	1/1:	1/1:	0/0:	0/0:	0/0:
chr1A	33077641	.	C	T	41917.4	.	AC=154;AF=0.428;AN=360;BaseQRankSum=0.787;ClippingRankSum=0.000;DP=2592;ExcessHet=-0.0000;FS=0.000;InbreedingCoeff=0.9605;MLEAC=155;MLEAF=0.431;MQ=59.95;MQRankSum=0.000;QD=36.61;ReadPosRankSum=0.000;SOR=7.451	GT:AD:DP:GQ:PGT:PID:PL	0/0:	0/0:	1/1:	0/0:	0/0:	1/1:	0/0:	0/0:	0/0:	1/1:	0/0:	1/1:	1/1:	0/0:	1/1:	0/0:	0/0:	0/0:	0/0:	0/0:	1/1:	1/1:	0/0:	1/1:	0/0:	0/0:	1/1:	0/0:	0/0:	1/1:	0/0:	1/1:	0/0:	0/0:	1/1:	0/0:	1/1:	1/1:	0/0:	0/0:	1/1:
chr1A	33379519	.	C	T	33332.5	.	AC=128;AF=0.383;AN=334;BaseQRankSum=-0.000;ClippingRankSum=-0.000;DP=3574;ExcessHet=258.4287;FS=0.000;InbreedingCoeff=-0.7554;MLEAC=148;MLEAF=0.443;MQ=45.78;MQRankSum=-3.943;QD=12.62;ReadPosRankSum=-0.000;SOR=0.526	GT:AD:DP:GQ:PGT:PID:PL	0/1:	0/0:	0/1:	0/1:	./.:	0/1:	0/0:	./.:	0/1:	0/0:	0/1:	./.:	0/1:	0/1:	0/1:	0/1:	0/1:	0/1:	0/1:	0/1:	0/1:	0/0:	0/1:	0/1:	0/1:	0/1:	0/1:	0/1:	0/1:	0/0:	0/1:	0/1:	0/0:	0/1:	0/1:	0/1:	0/1:	0/1:	0/1:	0/0:	0/1:
chr1A	33379525	.	C	T	9788.74	.	AC=35;AF=0.097;AN=360;BaseQRankSum=0.000;ClippingRankSum=0.000;DP=3588;ExcessHet=11.4068;FS=0.000;InbreedingCoeff=-0.1110;MLEAC=35;MLEAF=0.097;MQ=52.04;MQRankSum=1.482;QD=10.59;ReadPosRankSum=0.000;SOR=0.244	GT:AD:DP:GQ:PGT:PID:PL	0/0:	0/0:	0/0:	0/1:	0/0:	0/1:	0/0:	0/0:	0/0:	0/0:	0/0:	0/0:	0/0:	0/0:	0/0:	0/0:	0/0:	0/0:	0/0:	0/0:	0/0:	0/0:	0/0:	0/0:	0/0:	0/0:	0/0:	0/0:	0/0:	0/0:	0/0:	0/1:	0/0:	0/0:	0/0:	0/0:	0/0:	0/0:	0/0:	0/0:	0/0:
chr1A	33379564	.	T	C	28382.7	.	AC=102;AF=0.283;AN=360;BaseQRankSum=0.000;ClippingRankSum=0.000;DP=3575;ExcessHet=96.2708;FS=0.000;InbreedingCoeff=-0.3941;MLEAC=104;MLEAF=0.289;MQ=49.00;MQRankSum=3.067;QD=13.74;ReadPosRankSum=0.000;SOR=0.403	GT:AD:DP:GQ:PGT:PID:PL	0/1:	0/1:	0/0:	0/0:	0/0:	0/1:	0/0:	0/0:	0/0:	0/1:	0/1:	0/1:	0/1:	0/0:	0/1:	0/1:	0/0:	0/0:	0/0:	0/0:	0/1:	0/1:	0/1:	0/1:	0/0:	0/0:	0/1:	0/1:	0/1:	0/1:	0/1:	0/1:	0/1:	0/1:	0/1:	0/1:	0/1:	0/1:	0/0:	0/1:	0/0:
chr1A	33379596	.	C	T	14741.6	.	AC=90;AF=0.250;AN=360;BaseQRankSum=0.000;ClippingRankSum=0.000;DP=3627;ExcessHet=70.3000;FS=0.000;InbreedingCoeff=-0.3412;MLEAC=91;MLEAF=0.253;MQ=45.74;MQRankSum=-3.939;QD=8.31;ReadPosRankSum=0.000;SOR=0.344	GT:AD:DP:GQ:PGT:PID:PL	0/0:	0/0:	0/1:	0/1:	0/0:	0/0:	0/0:	0/0:	0/0:	0/0:	0/1:	0/0:	0/1:	0/0:	0/1:	0/1:	0/1:	0/0:	0/1:	0/0:	0/0:	0/0:	0/0:	0/1:	0/1:	0/1:	0/1:	0/0:	0/1:	0/0:	0/1:	0/1:	0/0:	0/1:	0/1:	0/1:	0/1:	0/1:	0/1:	0/0:	0/1:
chr1A	33379630	.	C	T	9123.39	.	AC=33;AF=0.092;AN=360;BaseQRankSum=-0.748;ClippingRankSum=0.000;DP=3646;ExcessHet=10.4399;FS=0.000;InbreedingCoeff=-0.1049;MLEAC=33;MLEAF=0.092;MQ=51.33;MQRankSum=-3.067;QD=11.50;ReadPosRankSum=0.000;SOR=0.225	GT:AD:DP:GQ:PGT:PID:PL	0/1:	0/0:	0/0:	0/0:	0/0:	0/1:	0/0:	0/0:	0/1:	0/0:	0/0:	0/0:	0/0:	0/1:	0/0:	0/0:	0/0:	0/0:	0/0:	0/1:	0/1:	0/0:	0/1:	0/0:	0/0:	0/0:	0/0:	0/1:	0/0:	0/0:	0/0:	0/0:	0/0:	0/0:	0/0:	0/0:	0/0:	0/0:	0/0:	0/0:	0/0:
chr1A	33379633	.	A	G	9127.61	.	AC=33;AF=0.092;AN=360;BaseQRankSum=0.143;ClippingRankSum=-0.000;DP=3647;ExcessHet=11.3048;FS=0.000;InbreedingCoeff=-0.1079;MLEAC=33;MLEAF=0.092;MQ=51.14;MQRankSum=-2.744;QD=11.51;ReadPosRankSum=-0.000;SOR=0.209	GT:AD:DP:GQ:PGT:PID:PL	0/1:	0/0:	0/0:	0/0:	0/0:	0/1:	0/0:	0/0:	0/1:	0/0:	0/0:	0/0:	0/0:	0/1:	0/0:	0/0:	0/0:	0/0:	0/0:	0/1:	0/1:	0/0:	0/1:	0/0:	0/0:	0/0:	0/0:	0/1:	0/0:	0/0:	0/0:	0/0:	0/0:	0/0:	0/0:	0/0:	0/0:	0/0:	0/0:	0/0:	0/0:
chr1A	33379680	.	C	G	4706.76	.	AC=18;AF=0.050;AN=360;BaseQRankSum=-1.660;ClippingRankSum=-0.000;DP=3660;ExcessHet=4.9512;FS=0.000;InbreedingCoeff=-0.0538;MLEAC=18;MLEAF=0.050;MQ=36.68;MQRankSum=1.602;QD=10.46;ReadPosRankSum=-0.000;SOR=0.317	GT:AD:DP:GQ:PGT:PID:PL	0/1:	0/0:	0/0:	0/0:	0/0:	0/0:	0/0:	0/0:	0/0:	0/0:	0/0:	0/0:	0/0:	0/0:	0/0:	0/0:	0/1:	0/0:	0/0:	0/0:	0/0:	0/0:	0/0:	0/0:	0/0:	0/1:	0/0:	0/0:	0/1:	0/0:	0/0:	0/0:	0/0:	0/0:	0/0:	0/0:	0/0:	0/0:	0/0:	0/0:	0/1:
chr1A	33379681	.	G	A	14134.1	.	AC=90;AF=0.250;AN=360;BaseQRankSum=0.566;ClippingRankSum=0.000;DP=3630;ExcessHet=57.5379;FS=0.000;InbreedingCoeff=-0.3130;MLEAC=91;MLEAF=0.253;MQ=34.86;MQRankSum=-4.110;QD=8.05;ReadPosRankSum=0.000;SOR=0.355	GT:AD:DP:GQ:PL	0/0:	0/0:	0/1:	0/1:	0/0:	0/0:	0/0:	0/0:	0/0:	0/0:	0/1:	0/0:	0/1:	0/0:	0/1:	0/1:	0/1:	0/0:	0/1:	0/0:	0/0:	0/0:	0/0:	0/1:	0/1:	0/1:	0/1:	0/0:	0/1:	0/0:	0/1:	0/1:	0/0:	0/1:	0/1:	0/1:	0/1:	0/1:	0/1:	0/0:	0/1:
chr1A	33379701	.	A	G	6436.33	.	AC=18;AF=0.050;AN=360;BaseQRankSum=0.000;ClippingRankSum=0.000;DP=3658;ExcessHet=4.9512;FS=0.000;InbreedingCoeff=-0.0538;MLEAC=18;MLEAF=0.050;MQ=37.20;MQRankSum=1.655;QD=14.30;ReadPosRankSum=0.000;SOR=0.363	GT:AD:DP:GQ:PGT:PID:PL	0/1:	0/0:	0/0:	0/0:	0/0:	0/0:	0/0:	0/0:	0/0:	0/0:	0/0:	0/0:	0/0:	0/0:	0/0:	0/0:	0/1:	0/0:	0/0:	0/0:	0/0:	0/0:	0/0:	0/0:	0/0:	0/1:	0/0:	0/0:	0/1:	0/0:	0/0:	0/0:	0/0:	0/0:	0/0:	0/0:	0/0:	0/0:	0/0:	0/0:	0/1:
chr1A	33379708	.	C	G	6436.55	.	AC=18;AF=0.050;AN=360;BaseQRankSum=-0.000;ClippingRankSum=0.000;DP=3654;ExcessHet=4.9512;FS=0.000;InbreedingCoeff=-0.0538;MLEAC=18;MLEAF=0.050;MQ=37.20;MQRankSum=1.655;QD=14.30;ReadPosRankSum=0.000;SOR=0.363	GT:AD:DP:GQ:PGT:PID:PL	0/1:	0/0:	0/0:	0/0:	0/0:	0/0:	0/0:	0/0:	0/0:	0/0:	0/0:	0/0:	0/0:	0/0:	0/0:	0/0:	0/1:	0/0:	0/0:	0/0:	0/0:	0/0:	0/0:	0/0:	0/0:	0/1:	0/0:	0/0:	0/1:	0/0:	0/0:	0/0:	0/0:	0/0:	0/0:	0/0:	0/0:	0/0:	0/0:	0/0:	0/1:
chr1A	33379729	.	T	C	8467.56	.	AC=31;AF=0.086;AN=360;BaseQRankSum=0.584;ClippingRankSum=0.000;DP=3662;ExcessHet=9.1480;FS=0.000;InbreedingCoeff=-0.0962;MLEAC=31;MLEAF=0.086;MQ=38.61;MQRankSum=0.934;QD=9.10;ReadPosRankSum=0.000;SOR=0.178	GT:AD:DP:GQ:PL	0/0:	0/0:	0/0:	0/0:	0/1:	0/1:	0/0:	0/1:	0/0:	0/0:	0/0:	0/1:	0/1:	0/0:	0/0:	0/0:	0/0:	0/0:	0/0:	0/0:	0/0:	0/0:	0/0:	0/0:	0/0:	0/0:	0/0:	0/0:	0/0:	0/0:	0/0:	0/0:	0/0:	0/0:	0/0:	0/1:	0/0:	0/0:	0/0:	0/0:	0/0:
chr1A	33379754	.	G	A	7935.97	.	AC=34;AF=0.094;AN=360;BaseQRankSum=-0.000;ClippingRankSum=0.000;DP=3673;ExcessHet=11.8065;FS=0.000;InbreedingCoeff=-0.1106;MLEAC=34;MLEAF=0.094;MQ=39.88;MQRankSum=-0.000;QD=9.49;ReadPosRankSum=0.000;SOR=0.220	GT:AD:DP:GQ:PL	0/1:	0/0:	0/0:	0/0:	0/0:	0/1:	0/0:	0/0:	0/1:	0/0:	0/0:	0/0:	0/0:	0/1:	0/0:	0/0:	0/0:	0/1:	0/0:	0/1:	0/1:	0/0:	0/1:	0/0:	0/0:	0/0:	0/0:	0/1:	0/0:	0/0:	0/0:	0/0:	0/0:	0/0:	0/0:	0/0:	0/0:	0/0:	0/0:	0/0:	0/0:
chr1A	33379762	.	A	G	5693.82	.	AC=18;AF=0.050;AN=360;BaseQRankSum=-0.000;ClippingRankSum=0.000;DP=3658;ExcessHet=5.1733;FS=0.000;InbreedingCoeff=-0.0555;MLEAC=18;MLEAF=0.050;MQ=37.20;MQRankSum=1.655;QD=12.65;ReadPosRankSum=0.000;SOR=0.363	GT:AD:DP:GQ:PL	0/1:	0/0:	0/0:	0/0:	0/0:	0/0:	0/0:	0/0:	0/0:	0/0:	0/0:	0/0:	0/0:	0/0:	0/0:	0/0:	0/1:	0/0:	0/0:	0/0:	0/0:	0/0:	0/0:	0/0:	0/0:	0/1:	0/0:	0/0:	0/1:	0/0:	0/0:	0/0:	0/0:	0/0:	0/0:	0/0:	0/0:	0/0:	0/0:	0/0:	0/1:
chr1A	35210454	.	G	A	33107.8	.	AC=112;AF=0.311;AN=360;BaseQRankSum=-0.000;ClippingRankSum=-0.000;DP=2621;ExcessHet=0.0000;FS=0.000;InbreedingCoeff=0.9348;MLEAC=113;MLEAF=0.314;MQ=60.00;MQRankSum=-0.000;QD=39.65;ReadPosRankSum=-0.000;SOR=6.586	GT:AD:DP:GQ:PGT:PID:PL	1/1:	1/1:	1/1:	0/0:	0/0:	0/0:	0/0:	0/0:	0/0:	1/1:	0/0:	1/1:	1/1:	0/0:	0/0:	0/0:	0/0:	0/0:	0/0:	0/0:	0/0:	1/1:	0/0:	0/0:	1/1:	0/0:	0/1:	0/0:	0/0:	0/0:	1/1:	1/1:	0/0:	1/1:	0/0:	1/1:	1/1:	1/1:	0/0:	0/0:	1/1:
chr1A	35210458	.	G	T	14121.1	.	AC=44;AF=0.122;AN=360;BaseQRankSum=0.714;ClippingRankSum=-0.000;DP=2632;ExcessHet=-0.0000;FS=0.000;InbreedingCoeff=0.9273;MLEAC=44;MLEAF=0.122;MQ=60.00;MQRankSum=-0.000;QD=40.58;ReadPosRankSum=-0.000;SOR=5.610	GT:AD:DP:GQ:PGT:PID:PL	0/0:	0/0:	0/0:	0/0:	0/0:	0/0:	0/0:	0/0:	0/0:	0/0:	0/0:	0/0:	0/0:	0/0:	0/0:	0/0:	0/0:	0/0:	0/0:	0/0:	0/0:	1/1:	0/0:	0/0:	0/0:	0/0:	0/0:	0/0:	0/0:	0/0:	1/1:	1/1:	0/0:	1/1:	0/0:	0/0:	0/0:	0/0:	0/0:	0/0:	1/1:
chr1A	35210550	.	C	T	12417.9	.	AC=44;AF=0.122;AN=360;BaseQRankSum=1.020;ClippingRankSum=-0.000;DP=2635;ExcessHet=-0.0000;FS=0.000;InbreedingCoeff=0.9321;MLEAC=44;MLEAF=0.122;MQ=60.00;MQRankSum=-0.000;QD=35.68;ReadPosRankSum=-0.000;SOR=5.610	GT:AD:DP:GQ:PGT:PID:PL	0/0:	0/0:	0/0:	0/0:	0/0:	0/0:	0/0:	0/0:	0/0:	0/0:	0/0:	0/0:	0/0:	0/0:	0/0:	0/0:	0/0:	0/0:	0/0:	0/0:	0/0:	1/1:	0/0:	0/0:	0/0:	0/0:	0/0:	0/0:	0/0:	0/0:	1/1:	1/1:	0/0:	1/1:	0/0:	0/0:	0/0:	0/0:	0/0:	0/0:	1/1:
chr1A	35210573	.	T	C	35377.7	.	AC=112;AF=0.311;AN=360;BaseQRankSum=0.230;ClippingRankSum=-0.000;DP=2628;ExcessHet=-0.0000;FS=0.000;InbreedingCoeff=0.9339;MLEAC=113;MLEAF=0.314;MQ=60.00;MQRankSum=-0.000;QD=42.02;ReadPosRankSum=-0.000;SOR=6.603	GT:AD:DP:GQ:PGT:PID:PL	1/1:	1/1:	1/1:	0/0:	0/0:	0/0:	0/0:	0/0:	0/0:	1/1:	0/0:	1/1:	1/1:	0/0:	0/0:	0/0:	0/0:	0/0:	0/0:	0/0:	0/0:	1/1:	0/0:	0/0:	1/1:	0/0:	0/1:	0/0:	0/0:	0/0:	1/1:	1/1:	0/0:	1/1:	0/0:	1/1:	1/1:	1/1:	0/0:	0/0:	1/1:
chr1A	35210581	.	T	C	35376.1	.	AC=112;AF=0.311;AN=360;BaseQRankSum=0.000;ClippingRankSum=-0.000;DP=2625;ExcessHet=0.0000;FS=0.000;InbreedingCoeff=0.9367;MLEAC=112;MLEAF=0.311;MQ=60.00;MQRankSum=-0.000;QD=42.01;ReadPosRankSum=-0.000;SOR=6.603	GT:AD:DP:GQ:PGT:PID:PL	1/1:	1/1:	1/1:	0/0:	0/0:	0/0:	0/0:	0/0:	0/0:	1/1:	0/0:	1/1:	1/1:	0/0:	0/0:	0/0:	0/0:	0/0:	0/0:	0/0:	0/0:	1/1:	0/0:	0/0:	1/1:	0/0:	0/1:	0/0:	0/0:	0/0:	1/1:	1/1:	0/0:	1/1:	0/0:	1/1:	1/1:	1/1:	0/0:	0/0:	1/1:
chr1A	35210624	.	C	T	12554.9	.	AC=44;AF=0.122;AN=360;BaseQRankSum=0.738;ClippingRankSum=-0.000;DP=2632;ExcessHet=-0.0000;FS=0.000;InbreedingCoeff=0.9314;MLEAC=44;MLEAF=0.122;MQ=60.00;MQRankSum=-0.000;QD=35.77;ReadPosRankSum=-0.000;SOR=5.628	GT:AD:DP:GQ:PL	0/0:	0/0:	0/0:	0/0:	0/0:	0/0:	0/0:	0/0:	0/0:	0/0:	0/0:	0/0:	0/0:	0/0:	0/0:	0/0:	0/0:	0/0:	0/0:	0/0:	0/0:	1/1:	0/0:	0/0:	0/0:	0/0:	0/0:	0/0:	0/0:	0/0:	1/1:	1/1:	0/0:	1/1:	0/0:	0/0:	0/0:	0/0:	0/0:	0/0:	1/1:
chr1A	35210641	.	G	A	19003.2	.	AC=68;AF=0.189;AN=360;BaseQRankSum=0.230;ClippingRankSum=-0.000;DP=2636;ExcessHet=0.0000;FS=0.000;InbreedingCoeff=0.9535;MLEAC=68;MLEAF=0.189;MQ=60.00;MQRankSum=-0.000;QD=38.86;ReadPosRankSum=-0.000;SOR=7.552	GT:AD:DP:GQ:PGT:PID:PL	1/1:	1/1:	1/1:	0/0:	0/0:	0/0:	0/0:	0/0:	0/0:	1/1:	0/0:	1/1:	1/1:	0/0:	0/0:	0/0:	0/0:	0/0:	0/0:	0/0:	0/0:	0/0:	0/0:	0/0:	1/1:	0/0:	0/1:	0/0:	0/0:	0/0:	0/0:	0/0:	0/0:	0/0:	0/0:	1/1:	1/1:	1/1:	0/0:	0/0:	0/0:
chr1A	39091850	.	G	T	90494.2	.	AC=289;AF=0.826;AN=350;BaseQRankSum=1.420;ClippingRankSum=0.000;DP=2642;ExcessHet=-0.0000;FS=0.000;InbreedingCoeff=0.9630;MLEAC=291;MLEAF=0.831;MQ=58.59;MQRankSum=0.000;QD=41.44;ReadPosRankSum=0.000;SOR=11.481	GT:AD:DP:GQ:PGT:PID:PL	0/0:	0/0:	1/1:	1/1:	1/1:	1/1:	1/1:	0/0:	0/0:	0/0:	1/1:	1/1:	0/0:	0/0:	1/1:	1/1:	1/1:	1/1:	1/1:	1/1:	1/1:	1/1:	1/1:	1/1:	0/0:	1/1:	0/0:	1/1:	1/1:	1/1:	1/1:	1/1:	1/1:	1/1:	1/1:	0/0:	0/0:	0/0:	1/1:	1/1:	1/1:
chr1A	39091858	.	A	G	14806.9	.	AC=50;AF=0.145;AN=346;DP=2664;ExcessHet=0.0000;FS=0.000;InbreedingCoeff=0.9769;MLEAC=50;MLEAF=0.145;MQ=48.68;QD=43.17;SOR=11.681	GT:AD:DP:GQ:PGT:PID:PL	0/0:	0/0:	0/0:	0/0:	0/0:	0/0:	0/0:	0/0:	0/0:	0/0:	0/0:	0/0:	0/0:	0/0:	0/0:	0/0:	0/0:	0/0:	0/0:	0/0:	0/0:	1/1:	0/0:	0/0:	0/0:	0/0:	0/0:	0/0:	0/0:	0/0:	0/0:	0/0:	0/0:	0/0:	0/0:	0/0:	0/0:	0/0:	0/0:	1/1:	0/0:
chr1A	39091870	.	C	G	13528.9	.	AC=50;AF=0.144;AN=348;DP=2651;ExcessHet=-0.0000;FS=0.000;InbreedingCoeff=0.9650;MLEAC=50;MLEAF=0.144;MQ=50.58;QD=39.44;SOR=6.887	GT:AD:DP:GQ:PGT:PID:PL	0/0:	0/0:	0/0:	0/0:	0/0:	0/0:	0/0:	0/0:	0/0:	0/0:	0/0:	0/0:	0/0:	0/0:	0/0:	0/0:	0/0:	0/0:	0/0:	0/0:	0/0:	1/1:	0/0:	0/0:	0/0:	0/0:	0/0:	0/0:	0/0:	0/0:	0/0:	0/0:	0/0:	0/0:	0/0:	0/0:	0/0:	0/0:	0/0:	1/1:	0/0:
chr1A	39142137	.	G	A	13401.6	.	AC=49;AF=0.137;AN=358;BaseQRankSum=0.000;ClippingRankSum=0.000;DP=4508;ExcessHet=-0.0000;FS=0.000;InbreedingCoeff=0.9677;MLEAC=49;MLEAF=0.137;MQ=58.46;MQRankSum=0.000;QD=22.34;ReadPosRankSum=-0.206;SOR=0.728	GT:AD:DP:GQ:PL	0/0:	0/0:	0/0:	0/0:	0/0:	0/0:	0/0:	0/0:	0/0:	0/0:	0/0:	0/0:	0/0:	0/0:	0/0:	0/0:	0/0:	0/0:	0/0:	0/0:	0/0:	1/1:	0/0:	0/0:	0/0:	0/0:	0/0:	0/0:	0/0:	0/0:	0/0:	0/0:	0/0:	0/0:	0/0:	0/0:	0/0:	0/0:	0/0:	1/1:	0/0:
chr1A	39918136	.	C	T	8496.1	.	AC=31;AF=0.088;AN=354;BaseQRankSum=-0.882;ClippingRankSum=0.000;DP=3023;ExcessHet=0.0000;FS=0.000;InbreedingCoeff=0.8425;MLEAC=30;MLEAF=0.085;MQ=39.54;MQRankSum=4.078;QD=31.58;ReadPosRankSum=0.000;SOR=4.583	GT:AD:DP:GQ:PGT:PID:PL	0/0:	0/0:	0/0:	0/0:	0/1:	1/1:	1/1:	0/0:	0/0:	0/0:	0/0:	0/0:	0/0:	0/0:	0/0:	0/0:	0/0:	0/0:	0/0:	0/0:	0/0:	0/0:	0/0:	0/0:	0/0:	0/0:	0/0:	0/0:	0/0:	1/1:	0/0:	0/0:	0/0:	0/0:	0/0:	0/0:	0/0:	0/0:	0/0:	0/0:	0/0:
chr1A	39918196	.	C	T	9625.54	.	AC=64;AF=0.182;AN=352;BaseQRankSum=0.000;ClippingRankSum=0.000;DP=2986;ExcessHet=6.1014;FS=0.000;InbreedingCoeff=-0.0736;MLEAC=64;MLEAF=0.182;MQ=36.56;MQRankSum=-3.838;QD=8.34;ReadPosRankSum=0.000;SOR=0.117	GT:AD:DP:GQ:PGT:PID:PL	0/0:	0/0:	0/0:	0/1:	0/1:	0/0:	0/0:	0/0:	0/0:	0/0:	0/1:	0/0:	0/1:	0/0:	0/0:	0/0:	0/0:	0/0:	0/0:	0/0:	0/0:	0/1:	0/0:	0/0:	0/0:	0/0:	0/0:	0/1:	0/1:	0/0:	0/0:	0/1:	./.:	0/0:	0/0:	0/1:	0/0:	0/1:	0/0:	0/0:	0/0:
chr1A	39918216	.	C	T	16358.1	.	AC=48;AF=0.136;AN=354;BaseQRankSum=-0.581;ClippingRankSum=0.000;DP=3005;ExcessHet=0.0000;FS=0.000;InbreedingCoeff=0.5380;MLEAC=46;MLEAF=0.130;MQ=38.00;MQRankSum=3.956;QD=29.16;ReadPosRankSum=0.000;SOR=3.214	GT:AD:DP:GQ:PL	1/1:	1/1:	0/0:	0/0:	0/0:	0/0:	0/0:	0/0:	1/1:	0/0:	0/0:	0/0:	0/0:	1/1:	0/0:	0/0:	0/0:	0/0:	0/0:	0/0:	0/0:	0/1:	0/0:	0/0:	0/0:	0/0:	0/0:	0/0:	0/0:	0/0:	0/0:	0/0:	0/0:	0/0:	0/0:	0/0:	0/0:	0/0:	0/0:	1/1:	0/0:
chr1A	39918218	.	G	A	56342.6	.	AC=170;AF=0.480;AN=354;BaseQRankSum=-0.496;ClippingRankSum=0.000;DP=2960;ExcessHet=-0.0000;FS=0.000;InbreedingCoeff=0.5741;MLEAC=171;MLEAF=0.483;MQ=38.58;MQRankSum=4.027;QD=32.62;ReadPosRankSum=0.000;SOR=3.924	GT:AD:DP:GQ:PGT:PID:PL	0/0:	0/0:	1/1:	0/1:	0/1:	1/1:	1/1:	0/0:	0/0:	0/0:	0/1:	1/1:	0/0:	0/0:	1/1:	1/1:	1/1:	0/0:	1/1:	1/1:	1/1:	0/0:	1/1:	1/1:	1/1:	1/1:	0/0:	0/1:	0/1:	1/1:	1/1:	0/1:	0/0:	1/1:	1/1:	0/0:	0/0:	0/0:	1/1:	0/0:	1/1:
chr1A	39918249	.	C	T	16669.2	.	AC=46;AF=0.131;AN=352;BaseQRankSum=0.000;ClippingRankSum=0.000;DP=3004;ExcessHet=0.0000;FS=0.000;InbreedingCoeff=0.5191;MLEAC=46;MLEAF=0.131;MQ=37.03;MQRankSum=3.956;QD=30.81;ReadPosRankSum=0.000;SOR=3.122	GT:AD:DP:GQ:PL	1/1:	./.:	0/0:	0/0:	0/0:	0/0:	0/0:	0/0:	1/1:	0/0:	0/0:	0/0:	0/0:	1/1:	0/0:	0/0:	0/0:	0/0:	0/0:	0/0:	0/0:	0/1:	0/0:	0/0:	0/0:	0/0:	0/0:	0/0:	0/0:	0/0:	0/0:	0/0:	0/0:	0/0:	0/0:	0/0:	0/0:	0/0:	0/0:	1/1:	0/0:
chr1A	41193000	.	A	G	36024.9	.	AC=89;AF=0.259;AN=344;BaseQRankSum=0.000;ClippingRankSum=0.000;DP=3139;ExcessHet=61.8170;FS=0.000;InbreedingCoeff=-0.3342;MLEAC=91;MLEAF=0.265;MQ=51.37;MQRankSum=-4.412;QD=17.07;ReadPosRankSum=0.000;SOR=0.681	GT:AD:DP:GQ:PL	0/0:	0/0:	0/1:	0/1:	0/0:	0/0:	0/0:	0/0:	0/0:	0/0:	0/1:	0/1:	0/0:	0/0:	0/1:	0/1:	0/1:	0/0:	0/1:	0/1:	0/1:	0/0:	0/1:	0/1:	0/1:	0/1:	0/0:	0/1:	0/1:	0/0:	0/1:	0/1:	0/1:	0/1:	0/1:	0/0:	0/0:	0/0:	0/1:	0/0:	0/1:
chr1A	41193030	.	A	C	18245.8	.	AC=64;AF=0.186;AN=344;BaseQRankSum=-0.765;ClippingRankSum=0.000;DP=3158;ExcessHet=-0.0000;FS=0.000;InbreedingCoeff=0.9478;MLEAC=64;MLEAF=0.186;MQ=50.20;MQRankSum=0.456;QD=40.28;ReadPosRankSum=0.000;SOR=5.307	GT:AD:DP:GQ:PGT:PID:PL	1/1:	1/1:	0/0:	0/0:	0/0:	0/0:	0/0:	0/0:	1/1:	0/0:	0/0:	0/0:	0/0:	1/1:	0/0:	0/0:	0/0:	0/0:	0/0:	0/0:	0/0:	1/1:	0/0:	0/0:	0/0:	0/0:	0/0:	0/0:	0/0:	0/0:	0/0:	0/0:	0/0:	0/0:	0/0:	0/0:	0/0:	0/0:	0/0:	1/1:	0/0:
chr1A	41193037	.	T	A	18246	.	AC=64;AF=0.186;AN=344;BaseQRankSum=0.904;ClippingRankSum=0.000;DP=3158;ExcessHet=-0.0000;FS=0.000;InbreedingCoeff=0.9462;MLEAC=64;MLEAF=0.186;MQ=50.20;MQRankSum=0.456;QD=40.28;ReadPosRankSum=0.000;SOR=5.307	GT:AD:DP:GQ:PGT:PID:PL	1/1:	1/1:	0/0:	0/0:	0/0:	0/0:	0/0:	0/0:	1/1:	0/0:	0/0:	0/0:	0/0:	1/1:	0/0:	0/0:	0/0:	0/0:	0/0:	0/0:	0/0:	1/1:	0/0:	0/0:	0/0:	0/0:	0/0:	0/0:	0/0:	0/0:	0/0:	0/0:	0/0:	0/0:	0/0:	0/0:	0/0:	0/0:	0/0:	1/1:	0/0:
chr1A	41193076	.	A	G	15273.7	.	AC=62;AF=0.181;AN=342;BaseQRankSum=1.458;ClippingRankSum=0.000;DP=3159;ExcessHet=-0.0000;FS=0.000;InbreedingCoeff=0.9456;MLEAC=61;MLEAF=0.178;MQ=49.26;MQRankSum=0.456;QD=34.95;ReadPosRankSum=0.000;SOR=5.230	GT:AD:DP:GQ:PL	1/1:	1/1:	0/0:	0/0:	0/0:	0/0:	0/0:	0/0:	1/1:	0/0:	0/0:	0/0:	0/0:	1/1:	0/0:	0/0:	0/0:	0/0:	0/0:	0/0:	0/0:	1/1:	0/0:	0/0:	0/0:	0/0:	0/0:	0/0:	0/0:	0/0:	0/0:	0/0:	0/0:	0/0:	0/0:	0/0:	0/0:	0/0:	0/0:	1/1:	0/0:
chr1A	41193100	.	G	A	17465.3	.	AC=58;AF=0.171;AN=340;BaseQRankSum=0.000;ClippingRankSum=0.000;DP=3858;ExcessHet=0.0000;FS=0.000;InbreedingCoeff=0.9771;MLEAC=58;MLEAF=0.171;MQ=43.97;MQRankSum=1.896;QD=22.51;ReadPosRankSum=-0.802;SOR=0.698	GT:AD:DP:GQ:PL	1/1:	1/1:	0/0:	0/0:	0/0:	0/0:	0/0:	0/0:	1/1:	0/0:	0/0:	0/0:	0/0:	1/1:	0/0:	0/0:	0/0:	0/0:	0/0:	0/0:	0/0:	1/1:	0/0:	0/0:	0/0:	0/0:	0/0:	0/0:	0/0:	0/0:	0/0:	0/0:	0/0:	0/0:	0/0:	0/0:	0/0:	0/0:	0/0:	1/1:	0/0:
chr1A	41193111	.	A	G	15335.2	.	AC=61;AF=0.178;AN=342;BaseQRankSum=1.180;ClippingRankSum=0.000;DP=3160;ExcessHet=-0.0000;FS=0.000;InbreedingCoeff=0.9636;MLEAC=61;MLEAF=0.178;MQ=40.14;MQRankSum=-4.828;QD=35.91;ReadPosRankSum=0.000;SOR=5.235	GT:AD:DP:GQ:PL	1/1:	1/1:	0/0:	0/0:	0/0:	0/0:	0/0:	0/0:	1/1:	0/0:	0/0:	0/0:	0/0:	1/1:	0/0:	0/0:	0/0:	0/0:	0/0:	0/0:	0/0:	1/1:	0/0:	0/0:	0/0:	0/0:	0/0:	0/0:	0/0:	0/0:	0/0:	0/0:	0/0:	0/0:	0/0:	0/0:	0/0:	0/0:	0/0:	1/1:	0/0:
chr1A	41193128	.	T	C	15237.8	.	AC=59;AF=0.173;AN=342;BaseQRankSum=0.000;ClippingRankSum=0.000;DP=3159;ExcessHet=0.0000;FS=0.000;InbreedingCoeff=0.9314;MLEAC=59;MLEAF=0.173;MQ=40.14;MQRankSum=2.672;QD=35.69;ReadPosRankSum=0.000;SOR=5.031	GT:AD:DP:GQ:PL	1/1:	1/1:	0/0:	0/0:	0/0:	0/0:	0/0:	0/0:	1/1:	0/0:	0/0:	0/0:	0/0:	1/1:	0/0:	0/0:	0/0:	0/0:	0/0:	0/0:	0/0:	1/1:	0/0:	0/0:	0/0:	0/0:	0/0:	0/0:	0/0:	0/0:	0/0:	0/0:	0/0:	0/0:	0/0:	0/0:	0/0:	0/0:	0/0:	1/1:	0/0:
chr1A	41193141	.	A	T	14857	.	AC=60;AF=0.175;AN=342;BaseQRankSum=0.304;ClippingRankSum=0.000;DP=3159;ExcessHet=-0.0000;FS=0.000;InbreedingCoeff=0.9268;MLEAC=60;MLEAF=0.175;MQ=40.14;MQRankSum=-2.846;QD=34.79;ReadPosRankSum=0.000;SOR=5.165	GT:AD:DP:GQ:PL	1/1:	1/1:	0/0:	0/0:	0/0:	0/0:	0/0:	0/0:	1/1:	0/0:	0/0:	0/0:	0/0:	1/1:	0/0:	0/0:	0/0:	0/0:	0/0:	0/0:	0/0:	1/1:	0/0:	0/0:	0/0:	0/0:	0/0:	0/0:	0/0:	0/0:	0/0:	0/0:	0/0:	0/0:	0/0:	0/0:	0/0:	0/0:	0/0:	1/1:	0/0:
chr1A	41193215	.	C	G	37126	.	AC=90;AF=0.262;AN=344;BaseQRankSum=-0.000;ClippingRankSum=0.000;DP=3125;ExcessHet=48.8499;FS=0.000;InbreedingCoeff=-0.3009;MLEAC=91;MLEAF=0.265;MQ=59.91;MQRankSum=-0.000;QD=17.68;ReadPosRankSum=0.000;SOR=0.724	GT:AD:DP:GQ:PGT:PID:PL	0/0:	0/0:	0/1:	0/1:	0/0:	0/0:	0/0:	0/0:	0/0:	0/0:	0/1:	0/1:	0/0:	0/0:	0/1:	0/1:	0/1:	0/0:	0/1:	0/1:	0/1:	0/0:	0/1:	0/1:	0/1:	0/1:	0/0:	0/1:	0/1:	0/0:	0/1:	0/1:	0/1:	0/1:	0/1:	0/0:	0/0:	0/0:	0/1:	0/0:	0/1:
chr1A	41915011	.	G	A	29554.3	.	AC=76;AF=0.211;AN=360;BaseQRankSum=-0.253;ClippingRankSum=0.000;DP=5510;ExcessHet=51.2004;FS=0.000;InbreedingCoeff=-0.2797;MLEAC=78;MLEAF=0.217;MQ=59.98;MQRankSum=0.000;QD=7.48;ReadPosRankSum=0.000;SOR=0.121	GT:AD:DP:GQ:PL	0/0:	0/0:	0/1:	0/1:	0/0:	0/0:	0/0:	0/1:	0/0:	0/1:	0/1:	0/0:	0/1:	0/0:	0/1:	0/1:	0/0:	0/0:	0/0:	0/1:	0/1:	0/0:	0/1:	0/0:	0/1:	0/0:	0/0:	0/1:	0/1:	0/0:	0/1:	0/1:	0/0:	0/1:	0/1:	0/0:	0/1:	0/1:	0/1:	0/0:	0/1:
chr1A	41915103	.	G	C	30281.6	.	AC=80;AF=0.222;AN=360;BaseQRankSum=0.474;ClippingRankSum=0.000;DP=5510;ExcessHet=53.7010;FS=0.000;InbreedingCoeff=-0.2911;MLEAC=80;MLEAF=0.222;MQ=59.98;MQRankSum=0.000;QD=7.28;ReadPosRankSum=0.000;SOR=0.112	GT:AD:DP:GQ:PL	0/0:	0/0:	0/1:	0/1:	0/0:	0/0:	0/0:	0/1:	0/0:	0/1:	0/1:	0/1:	0/1:	0/0:	0/1:	0/1:	0/0:	0/0:	0/0:	0/1:	0/1:	0/0:	0/1:	0/0:	0/1:	0/0:	0/0:	0/1:	0/1:	0/0:	0/1:	0/1:	0/0:	0/1:	0/1:	0/0:	0/1:	0/1:	0/1:	0/0:	0/1:
chr1A	41915159	.	C	T	33805.5	.	AC=146;AF=0.406;AN=360;BaseQRankSum=1.117;ClippingRankSum=0.000;DP=5556;ExcessHet=-0.0000;FS=0.000;InbreedingCoeff=0.9693;MLEAC=145;MLEAF=0.403;MQ=60.00;MQRankSum=0.000;QD=37.03;ReadPosRankSum=0.000;SOR=6.121	GT:AD:DP:GQ:PL	1/1:	1/1:	0/0:	0/0:	1/1:	1/1:	1/1:	0/0:	1/1:	0/0:	0/0:	0/0:	0/0:	1/1:	0/0:	0/0:	1/1:	1/1:	1/1:	0/0:	0/0:	1/1:	0/0:	0/0:	0/0:	1/1:	1/1:	0/0:	0/0:	1/1:	0/0:	0/0:	0/0:	0/0:	0/0:	0/0:	0/0:	0/0:	0/0:	1/1:	0/0:
chr1A	41915161	.	T	A	29972	.	AC=79;AF=0.219;AN=360;BaseQRankSum=0.265;ClippingRankSum=0.000;DP=5556;ExcessHet=52.2520;FS=0.000;InbreedingCoeff=-0.2866;MLEAC=79;MLEAF=0.219;MQ=60.00;MQRankSum=0.000;QD=7.21;ReadPosRankSum=0.000;SOR=0.115	GT:AD:DP:GQ:PL	0/0:	0/0:	0/1:	0/1:	0/0:	0/0:	0/0:	0/1:	0/0:	0/1:	0/1:	0/1:	0/1:	0/0:	0/1:	0/1:	0/0:	0/0:	0/0:	0/1:	0/1:	0/0:	0/1:	0/0:	0/1:	0/0:	0/0:	0/1:	0/1:	0/0:	0/1:	0/1:	0/0:	0/1:	0/1:	0/0:	0/1:	0/1:	0/1:	0/0:	0/1:
chr1A	42755301	.	T	C	110015	.	AC=321;AF=0.912;AN=352;BaseQRankSum=1.739;ClippingRankSum=0.000;DP=2965;ExcessHet=0.0000;FS=0.000;InbreedingCoeff=0.9351;MLEAC=322;MLEAF=0.915;MQ=52.70;MQRankSum=-2.740;QD=39.80;ReadPosRankSum=0.081;SOR=0.723	GT:AD:DP:GQ:PGT:PID:PL	1/1:	1/1:	1/1:	1/1:	1/1:	1/1:	1/1:	1/1:	1/1:	1/1:	1/1:	1/1:	1/1:	1/1:	1/1:	1/1:	1/1:	1/1:	1/1:	1/1:	1/1:	0/0:	1/1:	1/1:	1/1:	1/1:	1/1:	1/1:	1/1:	1/1:	1/1:	1/1:	1/1:	1/1:	1/1:	1/1:	1/1:	1/1:	1/1:	1/1:	1/1:
chr1A	42755310	.	G	A	96134.1	.	AC=254;AF=0.713;AN=356;DP=2975;ExcessHet=-0.0000;FS=0.000;InbreedingCoeff=0.9621;MLEAC=259;MLEAF=0.728;MQ=54.21;QD=43.38;SOR=0.735	GT:AD:DP:GQ:PGT:PID:PL	1/1:	0/0:	1/1:	1/1:	1/1:	1/1:	1/1:	1/1:	1/1:	1/1:	1/1:	1/1:	1/1:	1/1:	1/1:	0/0:	1/1:	0/0:	1/1:	0/0:	1/1:	0/0:	1/1:	1/1:	1/1:	1/1:	0/0:	1/1:	1/1:	1/1:	0/0:	1/1:	1/1:	0/0:	1/1:	1/1:	1/1:	1/1:	0/0:	1/1:	0/0:
chr1A	44018624	.	G	A	74706.6	.	AC=254;AF=0.774;AN=328;BaseQRankSum=0.791;ClippingRankSum=0.000;DP=3698;ExcessHet=-0.0000;FS=0.000;InbreedingCoeff=0.9542;MLEAC=256;MLEAF=0.780;MQ=50.93;MQRankSum=0.018;QD=23.38;ReadPosRankSum=0.081;SOR=0.674	GT:AD:DP:GQ:PGT:PID:PL	1/1:	0/0:	1/1:	1/1:	1/1:	1/1:	1/1:	1/1:	1/1:	1/1:	1/1:	1/1:	1/1:	1/1:	1/1:	0/0:	1/1:	0/0:	1/1:	0/0:	1/1:	./.:	1/1:	1/1:	1/1:	1/1:	0/0:	1/1:	1/1:	1/1:	0/0:	1/1:	1/1:	0/0:	1/1:	1/1:	1/1:	1/1:	0/0:	1/1:	0/0:
chr1A	44042174	.	G	T	26825.5	.	AC=87;AF=0.243;AN=358;BaseQRankSum=0.812;ClippingRankSum=0.000;DP=2565;ExcessHet=-0.0000;FS=0.000;InbreedingCoeff=0.9416;MLEAC=86;MLEAF=0.240;MQ=60.00;MQRankSum=0.000;QD=36.90;ReadPosRankSum=0.000;SOR=6.677	GT:AD:DP:GQ:PGT:PID:PL	1/1:	0/0:	0/0:	0/0:	0/0:	0/0:	0/0:	0/0:	1/1:	0/0:	0/0:	0/0:	0/0:	1/1:	0/0:	0/0:	1/1:	0/0:	1/1:	0/0:	0/0:	0/0:	0/0:	0/0:	0/0:	1/1:	0/0:	0/0:	0/0:	0/0:	0/0:	0/0:	0/0:	0/0:	0/0:	0/0:	0/0:	0/0:	0/0:	1/1:	0/0:
chr1A	45054502	.	G	A	17644.3	.	AC=68;AF=0.191;AN=356;BaseQRankSum=-0.473;ClippingRankSum=0.000;DP=2676;ExcessHet=-0.0000;FS=0.000;InbreedingCoeff=0.9184;MLEAC=67;MLEAF=0.188;MQ=60.00;MQRankSum=0.000;QD=33.67;ReadPosRankSum=0.000;SOR=5.287	GT:AD:DP:GQ:PGT:PID:PL	0/0:	1/1:	0/0:	0/0:	0/0:	0/0:	0/0:	0/0:	0/0:	0/0:	0/0:	0/0:	0/0:	0/0:	0/0:	1/1:	0/0:	1/1:	0/0:	1/1:	0/0:	0/0:	0/0:	0/0:	0/0:	0/0:	1/1:	0/0:	0/0:	0/0:	1/1:	0/0:	0/0:	1/1:	0/0:	0/0:	0/0:	0/0:	1/1:	0/0:	1/1:
chr1A	45880969	.	A	G	80109.2	.	AC=310;AF=0.861;AN=360;DP=3643;ExcessHet=-0.0000;FS=0.000;InbreedingCoeff=0.9794;MLEAC=313;MLEAF=0.869;MQ=60.00;QD=24.14;SOR=0.696	GT:AD:DP:GQ:PL	1/1:	1/1:	1/1:	1/1:	1/1:	1/1:	1/1:	1/1:	1/1:	1/1:	1/1:	1/1:	1/1:	1/1:	1/1:	1/1:	1/1:	1/1:	1/1:	1/1:	1/1:	0/0:	1/1:	1/1:	1/1:	1/1:	1/1:	1/1:	1/1:	1/1:	1/1:	1/1:	1/1:	1/1:	1/1:	1/1:	1/1:	1/1:	1/1:	1/1:	1/1:
chr1A	45972055	.	C	A	65139.9	.	AC=300;AF=0.857;AN=350;BaseQRankSum=2.558;ClippingRankSum=0.000;DP=3124;ExcessHet=-0.0000;FS=0.000;InbreedingCoeff=0.9725;MLEAC=303;MLEAF=0.866;MQ=50.73;MQRankSum=-0.889;QD=23.36;ReadPosRankSum=-0.889;SOR=0.573	GT:AD:DP:GQ:PL	1/1:	1/1:	1/1:	1/1:	1/1:	1/1:	1/1:	1/1:	1/1:	1/1:	1/1:	1/1:	1/1:	./.:	1/1:	1/1:	1/1:	1/1:	1/1:	1/1:	1/1:	0/0:	1/1:	1/1:	1/1:	1/1:	1/1:	1/1:	1/1:	1/1:	1/1:	1/1:	./.:	1/1:	1/1:	1/1:	1/1:	1/1:	1/1:	1/1:	1/1:
chr1A	46030773	.	G	A	61751.1	.	AC=196;AF=0.547;AN=358;BaseQRankSum=-0.288;ClippingRankSum=0.000;DP=2874;ExcessHet=-0.0000;FS=0.000;InbreedingCoeff=0.9380;MLEAC=196;MLEAF=0.547;MQ=40.74;MQRankSum=3.618;QD=37.58;ReadPosRankSum=0.000;SOR=7.603	GT:AD:DP:GQ:PGT:PID:PL	0/0:	1/1:	1/1:	1/1:	0/0:	0/0:	0/0:	0/0:	0/0:	1/1:	1/1:	1/1:	1/1:	0/0:	1/1:	1/1:	0/0:	1/1:	0/0:	1/1:	1/1:	0/0:	1/1:	1/1:	1/1:	0/0:	1/1:	1/1:	1/1:	0/0:	1/1:	0/1:	./.:	1/1:	1/1:	1/1:	1/1:	1/1:	1/1:	0/0:	1/1:
chr1A	46030902	.	T	C	25292.6	.	AC=75;AF=0.209;AN=358;BaseQRankSum=0.662;ClippingRankSum=0.000;DP=2860;ExcessHet=-0.0000;FS=0.000;InbreedingCoeff=0.9340;MLEAC=75;MLEAF=0.209;MQ=42.60;MQRankSum=-2.872;QD=37.20;ReadPosRankSum=0.000;SOR=5.960	GT:AD:DP:GQ:PL	0/0:	1/1:	0/0:	0/0:	0/0:	0/0:	0/0:	0/0:	0/0:	0/0:	0/0:	0/0:	0/0:	0/0:	0/0:	1/1:	0/0:	1/1:	0/0:	1/1:	0/0:	0/0:	0/0:	0/0:	0/0:	0/0:	0/0:	0/0:	0/0:	0/0:	1/1:	1/1:	./.:	1/1:	0/0:	0/0:	0/0:	0/0:	1/1:	0/0:	1/1:
chr1A	46030996	.	G	A	34662.9	.	AC=108;AF=0.302;AN=358;BaseQRankSum=0.000;ClippingRankSum=0.000;DP=2854;ExcessHet=-0.0000;FS=0.000;InbreedingCoeff=0.9115;MLEAC=108;MLEAF=0.302;MQ=58.62;MQRankSum=4.072;QD=37.39;ReadPosRankSum=0.000;SOR=5.823	GT:AD:DP:GQ:PL	1/1:	0/0:	0/0:	0/0:	1/1:	1/1:	1/1:	1/1:	1/1:	0/0:	0/0:	0/0:	0/0:	1/1:	0/0:	0/0:	1/1:	0/0:	1/1:	0/0:	0/0:	0/0:	0/0:	0/0:	0/0:	1/1:	0/0:	0/0:	0/0:	1/1:	0/0:	0/0:	./.:	0/0:	0/0:	0/0:	0/0:	0/0:	0/0:	1/1:	0/0:
chr1A	46229974	.	C	T	19673.3	.	AC=75;AF=0.209;AN=358;BaseQRankSum=-0.000;ClippingRankSum=-0.000;DP=2495;ExcessHet=-0.0000;FS=0.000;InbreedingCoeff=0.9282;MLEAC=73;MLEAF=0.204;MQ=57.72;MQRankSum=3.880;QD=40.90;ReadPosRankSum=-0.000;SOR=6.087	GT:AD:DP:GQ:PGT:PID:PL	0/0:	1/1:	0/0:	0/0:	0/0:	0/0:	0/0:	0/0:	0/0:	0/0:	0/0:	0/0:	0/0:	0/0:	0/0:	1/1:	0/0:	1/1:	0/0:	1/1:	0/0:	0/0:	0/0:	0/0:	0/0:	0/0:	0/0:	0/0:	0/0:	0/0:	1/1:	1/1:	0/0:	1/1:	0/0:	0/0:	0/0:	0/0:	1/1:	0/0:	1/1:
chr1A	46363032	.	G	A	27876.6	.	AC=75;AF=0.212;AN=354;BaseQRankSum=0.948;ClippingRankSum=0.000;DP=3091;ExcessHet=0.0000;FS=0.000;InbreedingCoeff=0.9365;MLEAC=75;MLEAF=0.212;MQ=60.00;MQRankSum=0.000;QD=36.97;ReadPosRankSum=0.000;SOR=5.524	GT:AD:DP:GQ:PGT:PID:PL	0/0:	1/1:	0/0:	0/0:	0/0:	0/0:	0/0:	0/0:	0/0:	0/0:	0/0:	0/0:	./.:	0/0:	0/0:	1/1:	0/0:	1/1:	0/0:	1/1:	0/0:	0/0:	0/0:	0/0:	0/0:	0/0:	0/0:	0/0:	0/0:	0/0:	1/1:	1/1:	0/0:	1/1:	0/0:	0/0:	0/0:	0/0:	1/1:	0/0:	1/1:
chr1A	46363126	.	C	T	63518.9	.	AC=192;AF=0.542;AN=354;BaseQRankSum=-0.074;ClippingRankSum=0.000;DP=3051;ExcessHet=-0.0000;FS=0.000;InbreedingCoeff=0.9508;MLEAC=192;MLEAF=0.542;MQ=60.00;MQRankSum=0.000;QD=37.63;ReadPosRankSum=0.000;SOR=6.563	GT:AD:DP:GQ:PL	0/0:	1/1:	1/1:	1/1:	0/0:	0/0:	0/0:	0/0:	0/0:	1/1:	1/1:	1/1:	./.:	0/0:	1/1:	1/1:	0/0:	1/1:	0/0:	1/1:	1/1:	0/0:	1/1:	1/1:	1/1:	0/0:	1/1:	1/1:	0/1:	0/0:	1/1:	1/1:	1/1:	1/1:	1/1:	1/1:	1/1:	1/1:	1/1:	0/0:	1/1:
chr1A	46363148	.	G	A	38113.6	.	AC=111;AF=0.314;AN=354;BaseQRankSum=0.111;ClippingRankSum=0.000;DP=3095;ExcessHet=-0.0000;FS=0.000;InbreedingCoeff=0.9552;MLEAC=110;MLEAF=0.311;MQ=60.00;MQRankSum=0.000;QD=37.51;ReadPosRankSum=0.000;SOR=6.559	GT:AD:DP:GQ:PGT:PID:PL	1/1:	0/0:	0/0:	0/0:	1/1:	1/1:	1/1:	1/1:	1/1:	0/0:	0/0:	0/0:	./.:	1/1:	0/0:	0/0:	1/1:	0/0:	1/1:	0/0:	0/0:	0/0:	0/0:	0/0:	0/0:	1/1:	0/0:	0/0:	0/0:	1/1:	0/0:	0/0:	0/0:	0/0:	0/0:	0/0:	0/0:	0/0:	0/0:	1/1:	0/0:
chr1A	46363157	.	G	A	33731.9	.	AC=115;AF=0.325;AN=354;BaseQRankSum=-0.404;ClippingRankSum=0.000;DP=3084;ExcessHet=0.0000;FS=0.000;InbreedingCoeff=0.9818;MLEAC=114;MLEAF=0.322;MQ=60.00;MQRankSum=0.000;QD=36.95;ReadPosRankSum=0.000;SOR=12.249	GT:AD:DP:GQ:PL	0/0:	0/0:	1/1:	1/1:	0/0:	0/0:	0/0:	0/0:	0/0:	1/1:	1/1:	1/1:	./.:	0/0:	1/1:	0/0:	0/0:	0/0:	0/0:	0/0:	1/1:	0/0:	1/1:	1/1:	1/1:	0/0:	1/1:	1/1:	0/1:	0/0:	0/0:	0/0:	1/1:	0/0:	1/1:	1/1:	1/1:	1/1:	0/0:	0/0:	0/0:
chr1A	46363188	.	C	G	64732	.	AC=192;AF=0.542;AN=354;BaseQRankSum=0.488;ClippingRankSum=0.000;DP=3051;ExcessHet=-0.0000;FS=0.000;InbreedingCoeff=0.9507;MLEAC=192;MLEAF=0.542;MQ=60.00;MQRankSum=0.000;QD=38.26;ReadPosRankSum=0.000;SOR=7.297	GT:AD:DP:GQ:PL	0/0:	1/1:	1/1:	1/1:	0/0:	0/0:	0/0:	0/0:	0/0:	1/1:	1/1:	1/1:	./.:	0/0:	1/1:	1/1:	0/0:	1/1:	0/0:	1/1:	1/1:	0/0:	1/1:	1/1:	1/1:	0/0:	1/1:	1/1:	0/1:	0/0:	1/1:	1/1:	1/1:	1/1:	1/1:	1/1:	1/1:	1/1:	1/1:	0/0:	1/1:
chr1A	47443006	.	G	A	42883.6	.	AC=141;AF=0.433;AN=326;BaseQRankSum=-0.000;ClippingRankSum=0.000;DP=2487;ExcessHet=202.3403;FS=0.000;InbreedingCoeff=-0.7166;MLEAC=149;MLEAF=0.457;MQ=47.82;MQRankSum=-3.735;QD=20.21;ReadPosRankSum=0.000;SOR=0.978	GT:AD:DP:GQ:PGT:PID:PL	0/1:	0/0:	0/1:	0/1:	0/1:	0/1:	0/0:	0/1:	1/1:	0/1:	0/1:	0/1:	0/1:	./.:	0/1:	0/1:	0/1:	0/1:	0/1:	0/1:	0/1:	./.:	0/1:	0/1:	0/1:	0/1:	0/1:	0/1:	0/1:	0/1:	./.:	0/1:	0/1:	0/1:	0/1:	0/1:	0/1:	0/1:	1/1:	0/1:	0/1:
chr1A	49266576	.	T	C	31556	.	AC=120;AF=0.335;AN=358;DP=3567;ExcessHet=0.0000;FS=0.000;InbreedingCoeff=0.9846;MLEAC=119;MLEAF=0.332;MQ=59.96;QD=39.69;SOR=13.359	GT:AD:DP:GQ:PL	0/0:	0/0:	1/1:	1/1:	0/0:	0/0:	1/1:	0/0:	0/0:	1/1:	1/1:	1/1:	1/1:	0/0:	1/1:	0/0:	0/0:	0/0:	0/0:	0/0:	1/1:	0/0:	1/1:	1/1:	1/1:	0/0:	1/1:	1/1:	1/1:	0/0:	0/0:	0/0:	1/1:	0/0:	1/1:	1/1:	1/1:	1/1:	0/0:	0/0:	0/0:
chr1A	49881865	.	C	T	32655.2	.	AC=76;AF=0.224;AN=340;BaseQRankSum=-0.000;ClippingRankSum=-0.000;DP=3540;ExcessHet=52.7142;FS=0.000;InbreedingCoeff=-0.2994;MLEAC=78;MLEAF=0.229;MQ=43.51;MQRankSum=-4.422;QD=18.04;ReadPosRankSum=-0.000;SOR=0.529	GT:AD:DP:GQ:PL	0/0:	0/1:	0/0:	0/1:	0/1:	0/0:	0/0:	0/1:	0/1:	0/1:	0/1:	0/1:	0/1:	0/0:	0/1:	0/0:	0/0:	./.:	0/0:	0/1:	./.:	0/0:	0/1:	0/1:	./.:	0/0:	0/1:	0/0:	0/0:	0/0:	0/0:	0/1:	0/0:	0/0:	0/1:	0/1:	0/1:	0/1:	0/0:	0/0:	0/0:
chr1A	49881879	.	A	G	37205.2	.	AC=85;AF=0.249;AN=342;BaseQRankSum=0.436;ClippingRankSum=0.000;DP=3539;ExcessHet=66.3976;FS=0.000;InbreedingCoeff=-0.3430;MLEAC=87;MLEAF=0.254;MQ=43.75;MQRankSum=-4.545;QD=18.18;ReadPosRankSum=0.000;SOR=0.660	GT:AD:DP:GQ:PL	0/0:	0/1:	0/0:	0/1:	0/1:	0/0:	0/0:	0/1:	0/1:	0/1:	0/1:	0/1:	0/1:	0/0:	0/1:	0/0:	0/0:	./.:	0/0:	0/1:	./.:	0/1:	0/1:	0/1:	./.:	0/0:	0/1:	0/0:	0/1:	0/0:	0/0:	0/1:	0/1:	0/0:	0/1:	0/1:	0/1:	0/1:	0/0:	0/0:	0/0:
chr1A	49881886	.	G	T	52806.7	.	AC=167;AF=0.464;AN=360;BaseQRankSum=0.226;ClippingRankSum=-0.000;DP=3544;ExcessHet=0.0015;FS=0.000;InbreedingCoeff=0.2471;MLEAC=167;MLEAF=0.464;MQ=44.71;MQRankSum=4.444;QD=24.16;ReadPosRankSum=-0.000;SOR=1.446	GT:AD:DP:GQ:PL	1/1:	0/0:	1/1:	0/1:	0/0:	1/1:	1/1:	0/1:	0/0:	0/1:	0/1:	0/1:	0/1:	0/0:	0/1:	0/0:	1/1:	0/1:	1/1:	0/1:	0/1:	0/0:	0/1:	0/1:	0/1:	1/1:	0/1:	0/1:	0/1:	1/1:	1/1:	0/1:	0/1:	1/1:	0/1:	0/1:	0/1:	0/1:	1/1:	0/0:	1/1:
chr1A	49881926	.	G	A	106023	.	AC=263;AF=0.731;AN=360;BaseQRankSum=0.555;ClippingRankSum=0.000;DP=3490;ExcessHet=0.0000;FS=0.000;InbreedingCoeff=0.4933;MLEAC=264;MLEAF=0.733;MQ=46.64;MQRankSum=-4.762;QD=35.05;ReadPosRankSum=0.000;SOR=3.433	GT:AD:DP:GQ:PL	1/1:	0/1:	1/1:	1/1:	0/1:	1/1:	1/1:	1/1:	0/1:	1/1:	1/1:	1/1:	1/1:	0/0:	1/1:	0/0:	1/1:	1/1:	1/1:	1/1:	1/1:	0/1:	1/1:	1/1:	1/1:	1/1:	1/1:	1/1:	1/1:	1/1:	1/1:	1/1:	1/1:	1/1:	1/1:	1/1:	1/1:	1/1:	1/1:	0/0:	1/1:
chr1A	49881970	.	C	A	46734.4	.	AC=101;AF=0.281;AN=360;BaseQRankSum=0.000;ClippingRankSum=0.000;DP=3494;ExcessHet=90.4882;FS=0.000;InbreedingCoeff=-0.3945;MLEAC=102;MLEAF=0.283;MQ=46.52;MQRankSum=-4.613;QD=19.16;ReadPosRankSum=0.000;SOR=0.696	GT:AD:DP:GQ:PGT:PID:PL	0/0:	0/1:	0/0:	0/1:	0/1:	0/0:	0/0:	0/1:	0/1:	0/1:	0/1:	0/1:	0/1:	0/0:	0/1:	0/0:	0/0:	0/1:	0/0:	0/1:	0/1:	0/1:	0/1:	0/1:	0/1:	0/0:	0/1:	0/1:	0/1:	0/0:	0/0:	0/1:	0/1:	0/0:	0/1:	0/1:	0/1:	0/1:	0/0:	0/0:	0/0:
chr1A	49881974	.	A	C	46738.9	.	AC=101;AF=0.281;AN=360;BaseQRankSum=1.279;ClippingRankSum=0.000;DP=3494;ExcessHet=92.6345;FS=0.000;InbreedingCoeff=-0.3997;MLEAC=102;MLEAF=0.283;MQ=46.52;MQRankSum=-4.613;QD=19.16;ReadPosRankSum=0.000;SOR=0.696	GT:AD:DP:GQ:PGT:PID:PL	0/0:	0/1:	0/0:	0/1:	0/1:	0/0:	0/0:	0/1:	0/1:	0/1:	0/1:	0/1:	0/1:	0/0:	0/1:	0/0:	0/0:	0/1:	0/0:	0/1:	0/1:	0/1:	0/1:	0/1:	0/1:	0/0:	0/1:	0/1:	0/1:	0/0:	0/0:	0/1:	0/1:	0/0:	0/1:	0/1:	0/1:	0/1:	0/0:	0/0:	0/0:
chr1A	50485764	.	G	A	23122.2	.	AC=60;AF=0.169;AN=356;BaseQRankSum=0.000;ClippingRankSum=-0.000;DP=3592;ExcessHet=21.0677;FS=0.000;InbreedingCoeff=-0.1871;MLEAC=62;MLEAF=0.174;MQ=23.13;MQRankSum=-0.265;QD=13.18;ReadPosRankSum=0.013;SOR=0.694	GT:AD:DP:GQ:PGT:PID:PL	0/0:	0/0:	0/1:	0/0:	0/0:	0/1:	0/0:	0/1:	0/0:	0/1:	0/1:	0/0:	0/0:	0/0:	0/0:	0/0:	0/0:	0/0:	0/0:	0/0:	0/0:	0/0:	0/0:	0/0:	0/0:	0/0:	0/1:	0/0:	0/0:	0/1:	0/1:	0/0:	0/0:	0/0:	0/0:	0/0:	0/1:	0/0:	0/0:	0/1:	0/0:
chr1A	50485770	.	T	C	23133.6	.	AC=60;AF=0.169;AN=356;BaseQRankSum=0.000;ClippingRankSum=-0.000;DP=3592;ExcessHet=21.0677;FS=0.000;InbreedingCoeff=-0.1871;MLEAC=62;MLEAF=0.174;MQ=23.13;MQRankSum=-0.265;QD=13.20;ReadPosRankSum=0.014;SOR=0.696	GT:AD:DP:GQ:PGT:PID:PL	0/0:	0/0:	0/1:	0/0:	0/0:	0/1:	0/0:	0/1:	0/0:	0/1:	0/1:	0/0:	0/0:	0/0:	0/0:	0/0:	0/0:	0/0:	0/0:	0/0:	0/0:	0/0:	0/0:	0/0:	0/0:	0/0:	0/1:	0/0:	0/0:	0/1:	0/1:	0/0:	0/0:	0/0:	0/0:	0/0:	0/1:	0/0:	0/0:	0/1:	0/0:
chr1A	50779357	.	C	T	18742.7	.	AC=73;AF=0.203;AN=360;BaseQRankSum=0.396;ClippingRankSum=-0.000;DP=2516;ExcessHet=0.0000;FS=0.000;InbreedingCoeff=0.9311;MLEAC=73;MLEAF=0.203;MQ=60.00;MQRankSum=-0.000;QD=37.11;ReadPosRankSum=-0.000;SOR=5.921	GT:AD:DP:GQ:PL	0/0:	1/1:	0/0:	0/0:	0/0:	0/0:	0/0:	0/0:	1/1:	0/0:	0/0:	0/0:	0/0:	1/1:	0/0:	1/1:	0/0:	0/0:	0/0:	0/0:	0/0:	0/0:	0/0:	0/0:	0/0:	0/0:	0/0:	0/0:	0/0:	0/0:	0/0:	0/0:	0/0:	0/0:	0/0:	0/0:	0/0:	0/0:	0/0:	0/0:	0/0:
chr1A	50779435	.	C	G	18726.6	.	AC=73;AF=0.203;AN=360;BaseQRankSum=0.489;ClippingRankSum=-0.000;DP=2513;ExcessHet=-0.0000;FS=0.000;InbreedingCoeff=0.9267;MLEAC=73;MLEAF=0.203;MQ=60.00;MQRankSum=-0.000;QD=37.16;ReadPosRankSum=-0.000;SOR=5.917	GT:AD:DP:GQ:PL	0/0:	1/1:	0/0:	0/0:	0/0:	0/0:	0/0:	0/0:	1/1:	0/0:	0/0:	0/0:	0/0:	1/1:	0/0:	1/1:	0/0:	0/0:	0/0:	0/0:	0/0:	0/0:	0/0:	0/0:	0/0:	0/0:	0/0:	0/0:	0/0:	0/0:	0/0:	0/0:	0/0:	0/0:	0/0:	0/0:	0/0:	0/0:	0/0:	0/0:	0/0:
chr1A	51503067	.	T	C	37073.3	.	AC=130;AF=0.361;AN=360;DP=2547;ExcessHet=0.0000;FS=0.000;InbreedingCoeff=0.9886;MLEAC=129;MLEAF=0.358;MQ=59.94;QD=39.99;SOR=13.666	GT:AD:DP:GQ:PL	1/1:	1/1:	0/0:	0/0:	0/0:	0/0:	0/0:	0/0:	1/1:	0/0:	0/0:	0/0:	0/0:	1/1:	0/0:	1/1:	0/0:	1/1:	0/0:	1/1:	0/0:	0/0:	0/0:	0/0:	0/0:	0/0:	0/0:	0/0:	0/0:	0/0:	0/0:	0/0:	0/0:	0/0:	0/0:	0/0:	0/0:	0/0:	1/1:	0/0:	1/1:
chr1A	51503114	.	C	T	21230.2	.	AC=73;AF=0.203;AN=360;BaseQRankSum=-0.000;ClippingRankSum=-0.000;DP=2551;ExcessHet=0.0000;FS=0.000;InbreedingCoeff=0.9257;MLEAC=72;MLEAF=0.200;MQ=59.93;MQRankSum=-0.000;QD=38.12;ReadPosRankSum=-2.965;SOR=6.125	GT:AD:DP:GQ:PGT:PID:PL	0/0:	1/1:	0/0:	0/0:	0/0:	0/0:	0/0:	0/0:	1/1:	0/0:	0/0:	0/0:	0/0:	1/1:	0/0:	1/1:	0/0:	0/0:	0/0:	0/0:	0/0:	0/0:	0/0:	0/0:	0/0:	0/0:	0/0:	0/0:	0/0:	0/0:	0/0:	0/0:	0/0:	0/0:	0/0:	0/0:	0/0:	0/0:	0/0:	0/0:	0/0:
chr1A	51503168	.	G	A	15314.9	.	AC=57;AF=0.158;AN=360;BaseQRankSum=-0.000;ClippingRankSum=-0.000;DP=2560;ExcessHet=-0.0000;FS=0.000;InbreedingCoeff=0.9109;MLEAC=57;MLEAF=0.158;MQ=60.00;MQRankSum=-0.000;QD=36.90;ReadPosRankSum=-0.000;SOR=5.509	GT:AD:DP:GQ:PL	1/1:	0/0:	0/0:	0/0:	0/0:	0/0:	0/0:	0/0:	0/0:	0/0:	0/0:	0/0:	0/0:	0/0:	0/0:	0/0:	0/0:	1/1:	0/0:	1/1:	0/0:	0/0:	0/0:	0/0:	0/0:	0/0:	0/0:	0/0:	0/0:	0/0:	0/0:	0/0:	0/0:	0/0:	0/0:	0/0:	0/0:	0/0:	1/1:	0/0:	1/1:
chr1A	51503197	.	C	T	20793.8	.	AC=73;AF=0.203;AN=360;BaseQRankSum=0.473;ClippingRankSum=-0.000;DP=2559;ExcessHet=-0.0000;FS=0.000;InbreedingCoeff=0.9262;MLEAC=72;MLEAF=0.200;MQ=60.00;MQRankSum=-0.000;QD=36.87;ReadPosRankSum=-0.000;SOR=6.151	GT:AD:DP:GQ:PL	0/0:	1/1:	0/0:	0/0:	0/0:	0/0:	0/0:	0/0:	1/1:	0/0:	0/0:	0/0:	0/0:	1/1:	0/0:	1/1:	0/0:	0/0:	0/0:	0/0:	0/0:	0/0:	0/0:	0/0:	0/0:	0/0:	0/0:	0/0:	0/0:	0/0:	0/0:	0/0:	0/0:	0/0:	0/0:	0/0:	0/0:	0/0:	0/0:	0/0:	0/0:
chr1A	51503218	.	C	A	49549.5	.	AC=186;AF=0.517;AN=360;DP=2536;ExcessHet=0.0000;FS=0.000;InbreedingCoeff=0.9906;MLEAC=186;MLEAF=0.517;MQ=60.00;QD=39.17;SOR=14.287	GT:AD:DP:GQ:PGT:PID:PL	0/0:	0/0:	1/1:	1/1:	0/0:	1/1:	1/1:	1/1:	0/0:	1/1:	1/1:	1/1:	1/1:	0/0:	1/1:	0/0:	1/1:	0/0:	1/1:	0/0:	1/1:	1/1:	1/1:	1/1:	1/1:	1/1:	1/1:	1/1:	1/1:	1/1:	1/1:	1/1:	1/1:	1/1:	1/1:	1/1:	1/1:	1/1:	0/0:	0/0:	0/0:
chr1A	51503241	.	C	T	15186.2	.	AC=56;AF=0.156;AN=360;BaseQRankSum=-0.000;ClippingRankSum=-0.000;DP=2556;ExcessHet=-0.0000;FS=0.000;InbreedingCoeff=0.8992;MLEAC=56;MLEAF=0.156;MQ=60.00;MQRankSum=-0.000;QD=36.59;ReadPosRankSum=-0.000;SOR=5.426	GT:AD:DP:GQ:PL	1/1:	0/0:	0/0:	0/0:	0/0:	0/0:	0/0:	0/0:	0/0:	0/0:	0/0:	0/0:	0/0:	0/0:	0/0:	0/0:	0/0:	1/1:	0/0:	1/1:	0/0:	0/0:	0/0:	0/0:	0/0:	0/0:	0/0:	0/0:	0/0:	0/0:	0/0:	0/0:	0/0:	0/0:	0/0:	0/0:	0/0:	0/0:	1/1:	0/0:	1/1:
chr1A	51659575	.	C	G	28483	.	AC=73;AF=0.204;AN=358;BaseQRankSum=0.000;ClippingRankSum=0.000;DP=3229;ExcessHet=0.0000;FS=0.000;InbreedingCoeff=0.9430;MLEAC=73;MLEAF=0.204;MQ=54.96;MQRankSum=4.458;QD=39.50;ReadPosRankSum=0.000;SOR=6.020	GT:AD:DP:GQ:PGT:PID:PL	0/0:	1/1:	0/0:	0/0:	0/0:	0/0:	0/0:	0/0:	1/1:	0/0:	0/0:	0/0:	0/0:	1/1:	0/0:	1/1:	0/0:	0/0:	0/0:	0/0:	0/0:	0/0:	0/0:	0/0:	0/0:	0/0:	0/0:	0/0:	0/0:	0/0:	0/0:	0/0:	./.:	0/0:	0/0:	0/0:	0/0:	0/0:	0/0:	0/0:	0/0:
chr1A	51659588	.	C	T	28465.9	.	AC=73;AF=0.204;AN=358;BaseQRankSum=0.000;ClippingRankSum=0.000;DP=3229;ExcessHet=0.0000;FS=0.000;InbreedingCoeff=0.9435;MLEAC=73;MLEAF=0.204;MQ=54.96;MQRankSum=4.458;QD=39.54;ReadPosRankSum=0.000;SOR=6.017	GT:AD:DP:GQ:PGT:PID:PL	0/0:	1/1:	0/0:	0/0:	0/0:	0/0:	0/0:	0/0:	1/1:	0/0:	0/0:	0/0:	0/0:	1/1:	0/0:	1/1:	0/0:	0/0:	0/0:	0/0:	0/0:	0/0:	0/0:	0/0:	0/0:	0/0:	0/0:	0/0:	0/0:	0/0:	0/0:	0/0:	./.:	0/0:	0/0:	0/0:	0/0:	0/0:	0/0:	0/0:	0/0:
chr1A	51659589	.	G	A	15608.6	.	AC=53;AF=0.148;AN=358;BaseQRankSum=0.000;ClippingRankSum=0.000;DP=3189;ExcessHet=0.0000;FS=0.000;InbreedingCoeff=0.9285;MLEAC=53;MLEAF=0.148;MQ=41.70;MQRankSum=-4.373;QD=35.08;ReadPosRankSum=0.000;SOR=4.392	GT:AD:DP:GQ:PL	1/1:	0/0:	0/0:	0/0:	0/0:	0/0:	0/0:	0/0:	0/0:	0/0:	0/0:	0/0:	0/0:	0/0:	0/0:	0/0:	0/0:	1/1:	0/0:	1/1:	0/0:	0/0:	0/0:	0/0:	0/0:	0/0:	0/0:	0/0:	0/0:	0/0:	0/0:	0/0:	./.:	0/0:	0/0:	0/0:	0/0:	0/0:	1/1:	0/0:	1/1:
chr1A	51659618	.	G	A	15331	.	AC=57;AF=0.159;AN=358;BaseQRankSum=-0.822;ClippingRankSum=0.000;DP=3188;ExcessHet=-0.0000;FS=0.000;InbreedingCoeff=0.9129;MLEAC=57;MLEAF=0.159;MQ=42.68;MQRankSum=-4.312;QD=33.04;ReadPosRankSum=0.000;SOR=4.483	GT:AD:DP:GQ:PL	1/1:	0/0:	0/0:	0/0:	0/0:	0/0:	0/0:	0/0:	0/0:	0/0:	0/0:	0/0:	0/0:	0/0:	0/0:	0/0:	0/0:	1/1:	0/0:	1/1:	0/0:	0/0:	0/0:	0/0:	0/0:	0/0:	0/0:	0/0:	0/0:	0/0:	0/0:	0/0:	./.:	0/0:	0/0:	0/0:	0/0:	0/0:	1/1:	0/0:	1/1:
chr1A	51659644	.	C	T	48883.2	.	AC=130;AF=0.363;AN=358;DP=3182;ExcessHet=-0.0000;FS=0.000;InbreedingCoeff=0.9971;MLEAC=130;MLEAF=0.363;MQ=50.59;QD=44.04;SOR=14.026	GT:AD:DP:GQ:PGT:PID:PL	1/1:	1/1:	0/0:	0/0:	0/0:	0/0:	0/0:	0/0:	1/1:	0/0:	0/0:	0/0:	0/0:	1/1:	0/0:	1/1:	0/0:	1/1:	0/0:	1/1:	0/0:	0/0:	0/0:	0/0:	0/0:	0/0:	0/0:	0/0:	0/0:	0/0:	0/0:	0/0:	./.:	0/0:	0/0:	0/0:	0/0:	0/0:	1/1:	0/0:	1/1:
chr1A	51659645	.	T	C	48883.2	.	AC=130;AF=0.363;AN=358;DP=3183;ExcessHet=-0.0000;FS=0.000;InbreedingCoeff=0.9971;MLEAC=130;MLEAF=0.363;MQ=50.59;QD=44.04;SOR=14.026	GT:AD:DP:GQ:PGT:PID:PL	1/1:	1/1:	0/0:	0/0:	0/0:	0/0:	0/0:	0/0:	1/1:	0/0:	0/0:	0/0:	0/0:	1/1:	0/0:	1/1:	0/0:	1/1:	0/0:	1/1:	0/0:	0/0:	0/0:	0/0:	0/0:	0/0:	0/0:	0/0:	0/0:	0/0:	0/0:	0/0:	./.:	0/0:	0/0:	0/0:	0/0:	0/0:	1/1:	0/0:	1/1:
chr1A	51659691	.	G	A	12280.1	.	AC=49;AF=0.140;AN=350;BaseQRankSum=-0.362;ClippingRankSum=0.000;DP=3227;ExcessHet=-0.0000;FS=0.000;InbreedingCoeff=0.9233;MLEAC=49;MLEAF=0.140;MQ=37.86;MQRankSum=-4.373;QD=31.90;ReadPosRankSum=0.000;SOR=4.073	GT:AD:DP:GQ:PGT:PID:PL	1/1:	0/0:	0/0:	0/0:	0/0:	0/0:	0/0:	0/0:	0/0:	0/0:	0/0:	0/0:	0/0:	0/0:	0/0:	0/0:	0/0:	./.:	0/0:	1/1:	0/0:	0/0:	0/0:	0/0:	0/0:	0/0:	0/0:	0/0:	0/0:	0/0:	0/0:	0/0:	./.:	0/0:	0/0:	0/0:	0/0:	0/0:	1/1:	0/0:	1/1:
chr1A	51659772	.	A	G	114397	.	AC=318;AF=0.888;AN=358;BaseQRankSum=-0.000;ClippingRankSum=-0.000;DP=3112;ExcessHet=-0.0000;FS=0.000;InbreedingCoeff=0.9754;MLEAC=319;MLEAF=0.891;MQ=52.60;MQRankSum=-0.674;QD=41.70;ReadPosRankSum=0.210;SOR=14.447	GT:AD:DP:GQ:PGT:PID:PL	1/1:	1/1:	1/1:	1/1:	0/0:	1/1:	1/1:	1/1:	1/1:	1/1:	1/1:	1/1:	1/1:	1/1:	1/1:	1/1:	1/1:	1/1:	1/1:	1/1:	1/1:	1/1:	1/1:	1/1:	1/1:	1/1:	1/1:	1/1:	1/1:	1/1:	1/1:	1/1:	./.:	1/1:	1/1:	1/1:	1/1:	1/1:	1/1:	0/0:	1/1:
chr1A	51669365	.	G	A	19898.9	.	AC=57;AF=0.158;AN=360;BaseQRankSum=1.273;ClippingRankSum=0.000;DP=3235;ExcessHet=-0.0000;FS=0.000;InbreedingCoeff=0.9287;MLEAC=57;MLEAF=0.158;MQ=59.26;MQRankSum=-0.266;QD=36.38;ReadPosRankSum=0.000;SOR=5.705	GT:AD:DP:GQ:PGT:PID:PL	1/1:	0/0:	0/0:	0/0:	0/0:	0/0:	0/0:	0/0:	0/0:	0/0:	0/0:	0/0:	0/0:	0/0:	0/0:	0/0:	0/0:	1/1:	0/0:	1/1:	0/0:	0/0:	0/0:	0/0:	0/0:	0/0:	0/0:	0/0:	0/0:	0/0:	0/0:	0/0:	0/0:	0/0:	0/0:	0/0:	0/0:	0/0:	1/1:	0/0:	1/1:
chr1A	51669378	.	G	A	25392.7	.	AC=73;AF=0.203;AN=360;BaseQRankSum=0.000;ClippingRankSum=0.000;DP=3238;ExcessHet=-0.0000;FS=0.000;InbreedingCoeff=0.9318;MLEAC=72;MLEAF=0.200;MQ=59.57;MQRankSum=0.341;QD=34.74;ReadPosRankSum=0.000;SOR=5.234	GT:AD:DP:GQ:PGT:PID:PL	0/0:	1/1:	0/0:	0/0:	0/0:	0/0:	0/0:	0/0:	1/1:	0/0:	0/0:	0/0:	0/0:	1/1:	0/0:	1/1:	0/0:	0/0:	0/0:	0/0:	0/0:	0/0:	0/0:	0/0:	0/0:	0/0:	0/0:	0/0:	0/0:	0/0:	0/0:	0/0:	0/0:	0/0:	0/0:	0/0:	0/0:	0/0:	0/0:	0/0:	0/0:
chr1A	51669552	.	G	A	25945.6	.	AC=73;AF=0.203;AN=360;BaseQRankSum=0.000;ClippingRankSum=0.000;DP=3246;ExcessHet=0.0000;FS=0.000;InbreedingCoeff=0.9414;MLEAC=72;MLEAF=0.200;MQ=57.65;MQRankSum=2.778;QD=35.69;ReadPosRankSum=0.000;SOR=4.904	GT:AD:DP:GQ:PL	0/0:	1/1:	0/0:	0/0:	0/0:	0/0:	0/0:	0/0:	1/1:	0/0:	0/0:	0/0:	0/0:	1/1:	0/0:	1/1:	0/0:	0/0:	0/0:	0/0:	0/0:	0/0:	0/0:	0/0:	0/0:	0/0:	0/0:	0/0:	0/0:	0/0:	0/0:	0/0:	0/0:	0/0:	0/0:	0/0:	0/0:	0/0:	0/0:	0/0:	0/0:
chr1A	51669560	.	G	A	18981.6	.	AC=49;AF=0.136;AN=360;BaseQRankSum=0.000;ClippingRankSum=0.000;DP=3242;ExcessHet=0.0000;FS=0.000;InbreedingCoeff=0.7427;MLEAC=48;MLEAF=0.133;MQ=51.20;MQRankSum=1.995;QD=34.45;ReadPosRankSum=0.000;SOR=4.500	GT:AD:DP:GQ:PL	1/1:	0/0:	0/0:	0/0:	0/0:	0/0:	0/0:	0/0:	0/0:	0/0:	0/0:	0/0:	0/0:	0/0:	0/0:	0/0:	0/0:	1/1:	0/0:	0/1:	0/0:	0/0:	0/0:	0/0:	0/0:	0/0:	0/0:	0/0:	0/0:	0/0:	0/0:	0/0:	0/0:	0/0:	0/0:	0/0:	0/0:	0/0:	1/1:	0/0:	1/1:
chr1A	53857789	.	C	T	88709.1	.	AC=252;AF=0.750;AN=336;BaseQRankSum=0.770;ClippingRankSum=0.000;DP=2985;ExcessHet=0.0000;FS=0.000;InbreedingCoeff=0.9644;MLEAC=252;MLEAF=0.750;MQ=59.99;MQRankSum=0.000;QD=38.70;ReadPosRankSum=0.000;SOR=9.573	GT:AD:DP:GQ:PGT:PID:PL	1/1:	1/1:	./.:	1/1:	0/0:	1/1:	1/1:	1/1:	1/1:	1/1:	1/1:	1/1:	1/1:	1/1:	1/1:	0/0:	1/1:	0/0:	1/1:	0/0:	1/1:	./.:	1/1:	1/1:	1/1:	1/1:	1/1:	1/1:	1/1:	0/0:	1/1:	1/1:	1/1:	1/1:	1/1:	1/1:	1/1:	1/1:	0/0:	1/1:	0/0:
chr1A	53857824	.	C	T	5883.97	.	AC=21;AF=0.063;AN=334;BaseQRankSum=0.000;ClippingRankSum=0.000;DP=3018;ExcessHet=0.0000;FS=0.000;InbreedingCoeff=0.8998;MLEAC=21;MLEAF=0.063;MQ=56.47;MQRankSum=0.000;QD=36.10;ReadPosRankSum=0.000;SOR=7.978	GT:AD:DP:GQ:PL	0/0:	0/0:	./.:	0/0:	0/0:	0/0:	0/0:	0/0:	0/0:	0/0:	0/0:	0/0:	0/0:	0/0:	0/0:	0/0:	0/0:	0/0:	0/0:	0/0:	0/0:	./.:	0/0:	0/0:	0/0:	0/0:	0/0:	0/0:	0/0:	0/0:	0/0:	0/0:	0/0:	0/0:	0/0:	0/0:	0/0:	0/0:	0/0:	0/0:	0/0:
chr1A	54499343	.	T	C	16763.3	.	AC=52;AF=0.147;AN=354;DP=2919;ExcessHet=0.0000;FS=0.000;InbreedingCoeff=0.9645;MLEAC=52;MLEAF=0.147;MQ=60.00;QD=39.54;SOR=12.104	GT:AD:DP:GQ:PGT:PID:PL	1/1:	0/0:	0/0:	0/0:	1/1:	0/0:	0/0:	0/0:	1/1:	0/0:	0/0:	0/0:	0/0:	1/1:	0/0:	0/0:	0/0:	0/0:	0/0:	./.:	0/0:	0/0:	0/0:	0/0:	0/0:	0/0:	0/0:	0/0:	0/0:	0/0:	0/0:	0/0:	0/0:	0/0:	0/0:	0/0:	0/0:	0/0:	0/0:	0/0:	0/0:
chr1A	54499398	.	A	G	23198.3	.	AC=68;AF=0.194;AN=350;DP=2912;ExcessHet=-0.0000;FS=0.000;InbreedingCoeff=0.9799;MLEAC=68;MLEAF=0.194;MQ=58.95;QD=39.72;SOR=12.743	GT:AD:DP:GQ:PGT:PID:PL	1/1:	0/0:	0/0:	0/0:	1/1:	0/0:	0/0:	0/0:	1/1:	0/0:	0/0:	0/0:	0/0:	1/1:	0/0:	0/0:	0/0:	0/0:	0/0:	./.:	0/0:	1/1:	0/0:	0/0:	0/0:	0/0:	0/0:	0/0:	0/0:	0/0:	0/0:	0/0:	0/0:	0/0:	0/0:	0/0:	0/0:	0/0:	0/0:	0/0:	0/0:
chr1A	54499430	.	G	A	12037.8	.	AC=46;AF=0.131;AN=352;DP=2912;ExcessHet=-0.0000;FS=0.000;InbreedingCoeff=0.9721;MLEAC=46;MLEAF=0.131;MQ=58.09;QD=32.71;SOR=11.822	GT:AD:DP:GQ:PL	1/1:	0/0:	0/0:	0/0:	1/1:	0/0:	0/0:	0/0:	1/1:	0/0:	0/0:	0/0:	0/0:	1/1:	0/0:	0/0:	0/0:	0/0:	0/0:	./.:	0/0:	0/0:	0/0:	0/0:	0/0:	0/0:	0/0:	0/0:	0/0:	0/0:	0/0:	0/0:	0/0:	0/0:	0/0:	0/0:	0/0:	0/0:	0/0:	0/0:	0/0:
chr1A	54499448	.	A	C	7645.02	.	AC=18;AF=0.051;AN=354;DP=2921;ExcessHet=0.0000;FS=0.000;InbreedingCoeff=0.9387;MLEAC=18;MLEAF=0.051;MQ=60.00;QD=43.19;SOR=10.364	GT:AD:DP:GQ:PGT:PID:PL	0/0:	0/0:	0/0:	0/0:	0/0:	0/0:	0/0:	0/0:	0/0:	0/0:	0/0:	0/0:	0/0:	0/0:	0/0:	0/0:	0/0:	0/0:	0/0:	./.:	0/0:	1/1:	0/0:	0/0:	0/0:	0/0:	0/0:	0/0:	0/0:	0/0:	0/0:	0/0:	0/0:	0/0:	0/0:	0/0:	0/0:	0/0:	0/0:	0/0:	0/0:
chr1A	54499467	.	T	C	25753.4	.	AC=70;AF=0.198;AN=354;DP=2903;ExcessHet=0.0000;FS=0.000;InbreedingCoeff=0.9804;MLEAC=70;MLEAF=0.198;MQ=60.00;QD=43.65;SOR=12.764	GT:AD:DP:GQ:PGT:PID:PL	1/1:	0/0:	0/0:	0/0:	1/1:	0/0:	0/0:	0/0:	1/1:	0/0:	0/0:	0/0:	0/0:	1/1:	0/0:	0/0:	0/0:	0/0:	0/0:	./.:	0/0:	1/1:	0/0:	0/0:	0/0:	0/0:	0/0:	0/0:	0/0:	0/0:	0/0:	0/0:	0/0:	0/0:	0/0:	0/0:	0/0:	0/0:	0/0:	0/0:	0/0:
chr1A	54499470	.	G	T	7645.05	.	AC=18;AF=0.051;AN=354;DP=2921;ExcessHet=0.0000;FS=0.000;InbreedingCoeff=0.9360;MLEAC=18;MLEAF=0.051;MQ=60.00;QD=43.19;SOR=10.364	GT:AD:DP:GQ:PGT:PID:PL	0/0:	0/0:	0/0:	0/0:	0/0:	0/0:	0/0:	0/0:	0/0:	0/0:	0/0:	0/0:	0/0:	0/0:	0/0:	0/0:	0/0:	0/0:	0/0:	./.:	0/0:	1/1:	0/0:	0/0:	0/0:	0/0:	0/0:	0/0:	0/0:	0/0:	0/0:	0/0:	0/0:	0/0:	0/0:	0/0:	0/0:	0/0:	0/0:	0/0:	0/0:
chr1A	54499486	.	A	G	25753.4	.	AC=70;AF=0.198;AN=354;DP=2902;ExcessHet=0.0000;FS=0.000;InbreedingCoeff=0.9798;MLEAC=70;MLEAF=0.198;MQ=60.00;QD=43.65;SOR=12.764	GT:AD:DP:GQ:PGT:PID:PL	1/1:	0/0:	0/0:	0/0:	1/1:	0/0:	0/0:	0/0:	1/1:	0/0:	0/0:	0/0:	0/0:	1/1:	0/0:	0/0:	0/0:	0/0:	0/0:	./.:	0/0:	1/1:	0/0:	0/0:	0/0:	0/0:	0/0:	0/0:	0/0:	0/0:	0/0:	0/0:	0/0:	0/0:	0/0:	0/0:	0/0:	0/0:	0/0:	0/0:	0/0:
chr1A	54499531	.	G	A	6891.2	.	AC=18;AF=0.051;AN=354;DP=2920;ExcessHet=0.0000;FS=0.000;InbreedingCoeff=0.9233;MLEAC=18;MLEAF=0.051;MQ=60.00;QD=38.93;SOR=10.364	GT:AD:DP:GQ:PL	0/0:	0/0:	0/0:	0/0:	0/0:	0/0:	0/0:	0/0:	0/0:	0/0:	0/0:	0/0:	0/0:	0/0:	0/0:	0/0:	0/0:	0/0:	0/0:	./.:	0/0:	1/1:	0/0:	0/0:	0/0:	0/0:	0/0:	0/0:	0/0:	0/0:	0/0:	0/0:	0/0:	0/0:	0/0:	0/0:	0/0:	0/0:	0/0:	0/0:	0/0:
chr1A	62120867	.	C	T	7557.05	.	AC=33;AF=0.093;AN=356;BaseQRankSum=-0.319;ClippingRankSum=-0.000;DP=2395;ExcessHet=-0.0000;FS=0.000;InbreedingCoeff=0.9154;MLEAC=32;MLEAF=0.090;MQ=59.86;MQRankSum=-0.000;QD=36.33;ReadPosRankSum=-0.000;SOR=9.289	GT:AD:DP:GQ:PL	1/1:	1/1:	0/0:	0/0:	0/0:	0/0:	0/0:	0/0:	1/1:	0/0:	0/0:	0/0:	0/0:	./.:	0/0:	0/0:	0/0:	0/0:	0/0:	0/0:	0/0:	0/0:	0/0:	0/0:	0/0:	0/0:	0/0:	0/0:	0/0:	0/0:	0/0:	0/0:	0/0:	0/0:	0/0:	0/0:	0/0:	0/0:	0/0:	0/0:	0/0:
chr1A	63683336	.	C	T	18375.2	.	AC=112;AF=0.316;AN=354;BaseQRankSum=-0.000;ClippingRankSum=-0.000;DP=2227;ExcessHet=116.1181;FS=0.000;InbreedingCoeff=-0.4693;MLEAC=117;MLEAF=0.331;MQ=55.89;MQRankSum=-3.195;QD=12.27;ReadPosRankSum=-0.000;SOR=0.153	GT:AD:DP:GQ:PL	0/1:	0/1:	0/1:	0/1:	0/0:	0/0:	0/0:	0/0:	0/1:	0/0:	0/0:	0/1:	0/0:	0/1:	0/0:	./.:	0/1:	0/0:	0/1:	0/0:	0/1:	0/1:	0/1:	0/1:	0/0:	0/0:	0/1:	0/0:	0/1:	0/1:	0/1:	0/1:	0/0:	0/0:	0/0:	0/1:	0/1:	0/0:	0/0:	0/0:	0/1:
chr1A	63683364	.	C	T	18428	.	AC=103;AF=0.291;AN=354;BaseQRankSum=0.000;ClippingRankSum=0.000;DP=2360;ExcessHet=92.2138;FS=0.000;InbreedingCoeff=-0.4076;MLEAC=107;MLEAF=0.302;MQ=55.35;MQRankSum=-3.268;QD=13.22;ReadPosRankSum=0.000;SOR=0.175	GT:AD:DP:GQ:PGT:PID:PL	0/1:	0/1:	0/1:	0/1:	0/0:	0/0:	0/0:	0/0:	0/1:	0/0:	0/0:	0/1:	0/1:	0/1:	0/0:	./.:	0/1:	0/0:	0/1:	0/0:	0/1:	0/1:	0/1:	0/1:	0/0:	0/0:	0/1:	0/0:	0/1:	0/1:	0/1:	0/1:	0/0:	0/0:	0/0:	0/1:	0/1:	0/0:	0/0:	0/0:	0/1:
chr1A	63683382	.	G	C	19967.3	.	AC=112;AF=0.316;AN=354;BaseQRankSum=-0.000;ClippingRankSum=-0.000;DP=2228;ExcessHet=114.4909;FS=0.000;InbreedingCoeff=-0.4663;MLEAC=117;MLEAF=0.331;MQ=55.88;MQRankSum=-3.195;QD=13.30;ReadPosRankSum=-0.000;SOR=0.153	GT:AD:DP:GQ:PGT:PID:PL	0/1:	0/1:	0/1:	0/1:	0/0:	0/0:	0/0:	0/0:	0/1:	0/0:	0/0:	0/1:	0/1:	0/1:	0/0:	./.:	0/1:	0/0:	0/1:	0/0:	0/1:	0/1:	0/1:	0/1:	0/0:	0/0:	0/1:	0/0:	0/1:	0/1:	0/1:	0/1:	0/0:	0/0:	0/0:	0/1:	0/1:	0/0:	0/0:	0/0:	0/1:
chr1A	63683514	.	G	A	29809.2	.	AC=156;AF=0.441;AN=354;BaseQRankSum=0.251;ClippingRankSum=-0.000;DP=2544;ExcessHet=304.3595;FS=0.000;InbreedingCoeff=-0.8126;MLEAC=163;MLEAF=0.460;MQ=52.46;MQRankSum=-3.481;QD=12.91;ReadPosRankSum=3.588;SOR=0.377	GT:AD:DP:GQ:PGT:PID:PL	0/1:	0/1:	0/1:	0/1:	0/1:	0/1:	0/1:	0/1:	0/1:	0/0:	0/1:	0/1:	0/1:	0/1:	0/1:	./.:	0/1:	0/1:	0/1:	0/0:	0/1:	0/1:	0/1:	0/0:	0/1:	0/0:	0/1:	0/1:	0/1:	0/1:	0/1:	0/1:	0/0:	0/1:	0/0:	0/1:	0/1:	0/1:	0/1:	0/1:	0/1:
chr1A	63683542	.	C	T	34665.5	.	AC=156;AF=0.441;AN=354;BaseQRankSum=-0.000;ClippingRankSum=-0.000;DP=2545;ExcessHet=308.6529;FS=0.000;InbreedingCoeff=-0.8161;MLEAC=163;MLEAF=0.460;MQ=52.47;MQRankSum=-3.481;QD=14.99;ReadPosRankSum=-3.481;SOR=0.376	GT:AD:DP:GQ:PGT:PID:PL	0/1:	0/1:	0/1:	0/1:	0/1:	0/1:	0/1:	0/1:	0/1:	0/0:	0/1:	0/1:	0/1:	0/1:	0/1:	./.:	0/1:	0/1:	0/1:	0/0:	0/1:	0/1:	0/1:	0/0:	0/1:	0/0:	0/1:	0/1:	0/1:	0/1:	0/1:	0/1:	0/0:	0/1:	0/0:	0/1:	0/1:	0/1:	0/1:	0/1:	0/1:
chr1A	63683543	.	A	G	34666	.	AC=156;AF=0.441;AN=354;BaseQRankSum=-0.000;ClippingRankSum=-0.000;DP=2545;ExcessHet=308.6529;FS=0.000;InbreedingCoeff=-0.8168;MLEAC=163;MLEAF=0.460;MQ=52.47;MQRankSum=-3.481;QD=14.99;ReadPosRankSum=-3.481;SOR=0.376	GT:AD:DP:GQ:PGT:PID:PL	0/1:	0/1:	0/1:	0/1:	0/1:	0/1:	0/1:	0/1:	0/1:	0/0:	0/1:	0/1:	0/1:	0/1:	0/1:	./.:	0/1:	0/1:	0/1:	0/0:	0/1:	0/1:	0/1:	0/0:	0/1:	0/0:	0/1:	0/1:	0/1:	0/1:	0/1:	0/1:	0/0:	0/1:	0/0:	0/1:	0/1:	0/1:	0/1:	0/1:	0/1:
chr1A	63683598	.	T	C	33845.1	.	AC=153;AF=0.435;AN=352;BaseQRankSum=0.502;ClippingRankSum=-0.000;DP=2542;ExcessHet=288.8146;FS=0.000;InbreedingCoeff=-0.7920;MLEAC=160;MLEAF=0.455;MQ=52.39;MQRankSum=-3.481;QD=14.92;ReadPosRankSum=-0.000;SOR=0.369	GT:AD:DP:GQ:PGT:PID:PL	0/1:	0/1:	0/1:	0/1:	0/1:	0/1:	0/0:	0/1:	0/1:	0/0:	0/1:	0/1:	0/1:	0/1:	0/1:	./.:	0/1:	0/1:	0/1:	0/0:	0/1:	0/1:	0/1:	0/0:	0/1:	0/0:	0/1:	0/1:	0/1:	0/1:	0/1:	0/1:	0/0:	0/1:	0/0:	0/1:	0/1:	0/1:	0/1:	0/1:	0/1:
chr1A	64273266	.	G	A	4119.08	.	AC=19;AF=0.053;AN=360;BaseQRankSum=0.000;ClippingRankSum=0.000;DP=5548;ExcessHet=5.9243;FS=0.000;InbreedingCoeff=-0.0605;MLEAC=19;MLEAF=0.053;MQ=34.62;MQRankSum=-3.571;QD=5.94;ReadPosRankSum=0.000;SOR=0.067	GT:AD:DP:GQ:PGT:PID:PL	0/0:	0/0:	0/0:	0/0:	0/0:	0/0:	0/0:	0/0:	0/0:	0/0:	0/1:	0/1:	0/0:	0/0:	0/0:	0/0:	0/0:	0/1:	0/0:	0/0:	0/1:	0/0:	0/1:	0/1:	0/1:	0/0:	0/0:	0/0:	0/0:	0/0:	0/0:	0/0:	0/1:	0/1:	0/1:	0/1:	0/0:	0/1:	0/0:	0/1:	0/0:
chr1A	64273292	.	T	A	30398.8	.	AC=142;AF=0.394;AN=360;BaseQRankSum=0.566;ClippingRankSum=0.000;DP=5473;ExcessHet=223.2929;FS=0.000;InbreedingCoeff=-0.6548;MLEAC=143;MLEAF=0.397;MQ=35.08;MQRankSum=-2.308;QD=6.71;ReadPosRankSum=0.000;SOR=0.133	GT:AD:DP:GQ:PGT:PID:PL	0/0:	0/1:	0/1:	0/1:	0/1:	0/1:	0/0:	0/1:	0/1:	0/1:	0/1:	0/1:	0/1:	0/1:	0/1:	0/0:	0/1:	0/1:	0/1:	0/1:	0/0:	0/1:	0/1:	0/1:	0/0:	0/1:	0/1:	0/1:	0/1:	0/1:	0/0:	0/1:	0/1:	0/0:	0/1:	0/1:	0/0:	0/1:	0/1:	0/1:	0/1:
chr1A	64273329	.	C	T	2361.15	.	AC=18;AF=0.050;AN=360;BaseQRankSum=-0.807;ClippingRankSum=0.000;DP=5539;ExcessHet=4.9512;FS=0.000;InbreedingCoeff=-0.0528;MLEAC=18;MLEAF=0.050;MQ=34.50;MQRankSum=-4.781;QD=3.32;ReadPosRankSum=0.000;SOR=0.114	GT:AD:DP:GQ:PL	0/0:	0/0:	0/0:	0/0:	0/0:	0/0:	0/1:	0/1:	0/0:	0/1:	0/0:	0/0:	0/0:	0/0:	0/0:	0/0:	0/0:	0/0:	0/0:	0/0:	0/0:	0/0:	0/0:	0/0:	0/0:	0/0:	0/0:	0/0:	0/0:	0/0:	0/0:	0/0:	0/0:	0/0:	0/0:	0/0:	0/0:	0/1:	0/0:	0/0:	0/0:
chr1A	64273402	.	G	A	45791.5	.	AC=152;AF=0.422;AN=360;BaseQRankSum=-0.449;ClippingRankSum=0.000;DP=5433;ExcessHet=226.6895;FS=0.000;InbreedingCoeff=-0.6860;MLEAC=152;MLEAF=0.422;MQ=33.69;MQRankSum=0.096;QD=9.84;ReadPosRankSum=0.000;SOR=0.240	GT:AD:DP:GQ:PGT:PID:PL	0/1:	0/1:	0/1:	0/1:	0/1:	0/1:	0/1:	0/1:	0/1:	0/1:	0/1:	0/1:	0/1:	0/1:	0/1:	1/1:	0/1:	0/0:	0/1:	0/1:	0/1:	0/1:	0/1:	0/1:	0/1:	0/1:	0/1:	0/1:	0/1:	0/1:	0/1:	0/1:	0/1:	0/1:	0/1:	0/1:	0/1:	0/0:	0/0:	0/1:	0/1:
chr1A	64273423	.	G	T	46448.3	.	AC=159;AF=0.442;AN=360;BaseQRankSum=-0.857;ClippingRankSum=0.000;DP=5431;ExcessHet=271.3931;FS=0.000;InbreedingCoeff=-0.7577;MLEAC=160;MLEAF=0.444;MQ=33.13;MQRankSum=0.096;QD=9.34;ReadPosRankSum=0.000;SOR=0.233	GT:AD:DP:GQ:PGT:PID:PL	0/1:	0/1:	0/1:	0/1:	0/1:	0/1:	0/1:	0/1:	0/1:	0/1:	0/1:	0/1:	0/1:	0/1:	0/1:	1/1:	0/1:	0/0:	0/1:	0/1:	0/1:	0/1:	0/1:	0/1:	0/1:	0/1:	0/1:	0/1:	0/1:	0/1:	0/1:	0/1:	0/1:	0/1:	0/1:	0/1:	0/1:	0/0:	0/0:	0/1:	0/1:
chr1A	64273492	.	G	A	6075.23	.	AC=18;AF=0.050;AN=360;BaseQRankSum=0.515;ClippingRankSum=0.000;DP=5509;ExcessHet=4.9512;FS=0.000;InbreedingCoeff=-0.0532;MLEAC=18;MLEAF=0.050;MQ=32.27;MQRankSum=-4.681;QD=8.87;ReadPosRankSum=0.000;SOR=0.120	GT:AD:DP:GQ:PGT:PID:PL	0/0:	0/0:	0/0:	0/0:	0/0:	0/0:	0/1:	0/1:	0/0:	0/1:	0/0:	0/0:	0/0:	0/0:	0/0:	0/0:	0/0:	0/0:	0/0:	0/0:	0/0:	0/0:	0/0:	0/0:	0/0:	0/0:	0/0:	0/0:	0/0:	0/0:	0/0:	0/0:	0/0:	0/0:	0/0:	0/0:	0/0:	0/1:	0/0:	0/0:	0/0:
chr1A	64273494	.	T	C	127756	.	AC=170;AF=0.478;AN=356;BaseQRankSum=0.000;ClippingRankSum=0.000;DP=5415;ExcessHet=385.3109;FS=0.000;InbreedingCoeff=-0.8911;MLEAC=170;MLEAF=0.478;MQ=32.96;MQRankSum=-3.521;QD=24.37;ReadPosRankSum=0.000;SOR=1.297	GT:AD:DP:GQ:PGT:PID:PL	0/1:	0/1:	0/1:	0/1:	0/1:	0/1:	0/1:	0/1:	0/1:	0/1:	0/1:	0/1:	0/1:	0/1:	0/1:	0/1:	0/1:	0/1:	0/1:	0/1:	0/1:	0/1:	0/1:	0/1:	0/1:	0/1:	0/1:	0/1:	0/1:	0/1:	0/1:	0/1:	0/1:	0/1:	0/1:	0/1:	0/1:	0/1:	0/1:	0/1:	0/1:
chr1A	64273496	.	C	T	57431.5	.	AC=150;AF=0.417;AN=360;BaseQRankSum=-0.000;ClippingRankSum=0.000;DP=5444;ExcessHet=244.9449;FS=0.000;InbreedingCoeff=-0.7083;MLEAC=153;MLEAF=0.425;MQ=33.72;MQRankSum=0.096;QD=12.38;ReadPosRankSum=0.000;SOR=0.242	GT:AD:DP:GQ:PGT:PID:PL	0/1:	0/1:	0/1:	0/1:	0/1:	0/1:	0/1:	0/1:	0/1:	0/1:	0/1:	0/1:	0/1:	0/1:	0/1:	0/1:	0/1:	0/0:	0/1:	0/1:	0/1:	0/1:	0/1:	0/1:	0/1:	0/1:	0/1:	0/1:	0/1:	0/1:	0/1:	0/1:	0/1:	0/1:	0/1:	0/1:	0/1:	0/1:	0/0:	0/1:	0/1:
chr1A	64273500	.	C	T	40548	.	AC=141;AF=0.392;AN=360;BaseQRankSum=0.000;ClippingRankSum=0.000;DP=5455;ExcessHet=220.9293;FS=0.000;InbreedingCoeff=-0.6560;MLEAC=143;MLEAF=0.397;MQ=33.00;MQRankSum=-2.370;QD=9.07;ReadPosRankSum=0.000;SOR=0.128	GT:AD:DP:GQ:PGT:PID:PL	0/0:	0/1:	0/1:	0/1:	0/1:	0/1:	0/0:	0/1:	0/1:	0/1:	0/1:	0/1:	0/1:	0/1:	0/1:	0/0:	0/1:	0/1:	0/1:	0/1:	0/0:	0/1:	0/1:	0/1:	0/0:	0/1:	0/1:	0/1:	0/1:	0/1:	0/0:	0/1:	0/1:	0/0:	0/1:	0/1:	0/0:	0/1:	0/1:	0/1:	0/1:
chr1A	64273508	.	G	C	40554.2	.	AC=141;AF=0.392;AN=360;BaseQRankSum=0.000;ClippingRankSum=0.000;DP=5455;ExcessHet=220.9293;FS=0.000;InbreedingCoeff=-0.6560;MLEAC=142;MLEAF=0.394;MQ=33.00;MQRankSum=-2.370;QD=9.10;ReadPosRankSum=0.000;SOR=0.129	GT:AD:DP:GQ:PGT:PID:PL	0/0:	0/1:	0/1:	0/1:	0/1:	0/1:	0/0:	0/1:	0/1:	0/1:	0/1:	0/1:	0/1:	0/1:	0/1:	0/0:	0/1:	0/1:	0/1:	0/1:	0/0:	0/1:	0/1:	0/1:	0/0:	0/1:	0/1:	0/1:	0/1:	0/1:	0/0:	0/1:	0/1:	0/0:	0/1:	0/1:	0/0:	0/1:	0/1:	0/1:	0/1:
chr1A	64633287	.	C	T	20824.7	.	AC=102;AF=0.283;AN=360;BaseQRankSum=-0.000;ClippingRankSum=0.000;DP=2568;ExcessHet=93.3650;FS=0.000;InbreedingCoeff=-0.4108;MLEAC=104;MLEAF=0.289;MQ=33.51;MQRankSum=-4.025;QD=10.91;ReadPosRankSum=0.000;SOR=0.633	GT:AD:DP:GQ:PL	0/1:	0/1:	0/1:	0/0:	0/1:	0/0:	0/1:	0/1:	0/0:	0/1:	0/1:	0/1:	0/1:	0/0:	0/1:	0/0:	0/0:	0/0:	0/0:	0/0:	0/1:	0/1:	0/0:	0/1:	0/1:	0/0:	0/1:	0/1:	0/0:	0/1:	0/1:	0/1:	0/0:	0/1:	0/1:	0/1:	0/1:	0/0:	0/0:	0/1:	0/0:
chr1A	64633493	.	C	G	21134.1	.	AC=102;AF=0.283;AN=360;BaseQRankSum=0.000;ClippingRankSum=0.000;DP=2575;ExcessHet=91.9229;FS=0.000;InbreedingCoeff=-0.4081;MLEAC=104;MLEAF=0.289;MQ=46.29;MQRankSum=-4.066;QD=11.03;ReadPosRankSum=0.000;SOR=0.631	GT:AD:DP:GQ:PL	0/1:	0/1:	0/1:	0/0:	0/1:	0/0:	0/1:	0/1:	0/0:	0/1:	0/1:	0/1:	0/1:	0/0:	0/1:	0/0:	0/0:	0/0:	0/0:	0/0:	0/1:	0/1:	0/0:	0/1:	0/1:	0/0:	0/1:	0/1:	0/0:	0/1:	0/1:	0/1:	0/0:	0/1:	0/1:	0/1:	0/1:	0/0:	0/0:	0/1:	0/0:
chr1A	71627909	.	T	G	19077.2	.	AC=87;AF=0.242;AN=360;BaseQRankSum=2.027;ClippingRankSum=-0.000;DP=2570;ExcessHet=-0.0000;FS=0.000;InbreedingCoeff=0.9581;MLEAC=85;MLEAF=0.236;MQ=60.00;MQRankSum=-0.000;QD=36.13;ReadPosRankSum=-0.000;SOR=7.903	GT:AD:DP:GQ:PL	1/1:	1/1:	0/0:	0/0:	1/1:	0/0:	0/0:	0/0:	1/1:	0/0:	0/0:	0/0:	0/0:	1/1:	0/0:	0/0:	0/0:	0/0:	0/0:	0/0:	0/0:	0/0:	0/0:	0/0:	0/0:	0/0:	0/0:	0/0:	0/0:	0/0:	0/0:	0/0:	0/0:	0/0:	0/0:	0/0:	0/0:	0/0:	0/0:	0/0:	0/0:
chr1A	71627922	.	T	C	18852.3	.	AC=86;AF=0.239;AN=360;BaseQRankSum=0.549;ClippingRankSum=-0.000;DP=2569;ExcessHet=-0.0000;FS=0.000;InbreedingCoeff=0.9464;MLEAC=84;MLEAF=0.233;MQ=60.00;MQRankSum=-0.000;QD=35.84;ReadPosRankSum=-0.000;SOR=7.895	GT:AD:DP:GQ:PL	1/1:	1/1:	0/0:	0/0:	1/1:	0/0:	0/0:	0/0:	1/1:	0/0:	0/0:	0/0:	0/0:	1/1:	0/0:	0/0:	0/0:	0/0:	0/0:	0/0:	0/0:	0/0:	0/0:	0/0:	0/0:	0/0:	0/0:	0/0:	0/0:	0/0:	0/0:	0/0:	0/0:	0/0:	0/0:	0/0:	0/0:	0/0:	0/0:	0/0:	0/0:
chr1A	72497044	.	G	A	10921.2	.	AC=41;AF=0.114;AN=360;BaseQRankSum=-0.000;ClippingRankSum=-0.000;DP=2683;ExcessHet=-0.0000;FS=0.000;InbreedingCoeff=0.9607;MLEAC=41;MLEAF=0.114;MQ=60.00;MQRankSum=-0.000;QD=36.90;ReadPosRankSum=-0.000;SOR=7.455	GT:AD:DP:GQ:PGT:PID:PL	0/0:	0/0:	0/0:	0/0:	0/0:	1/1:	1/1:	1/1:	0/0:	0/0:	0/0:	0/0:	0/0:	0/0:	0/0:	0/0:	0/0:	0/0:	0/0:	0/0:	0/0:	0/0:	0/0:	0/0:	0/0:	1/1:	0/0:	0/0:	0/0:	0/0:	0/0:	0/0:	0/0:	0/0:	0/0:	0/0:	0/0:	0/0:	0/0:	0/0:	0/0:
chr1A	72893049	.	G	A	60370.5	.	AC=163;AF=0.453;AN=360;BaseQRankSum=0.285;ClippingRankSum=0.000;DP=3077;ExcessHet=351.0715;FS=0.000;InbreedingCoeff=-0.8465;MLEAC=165;MLEAF=0.458;MQ=41.71;MQRankSum=-3.767;QD=20.46;ReadPosRankSum=0.000;SOR=0.798	GT:AD:DP:GQ:PGT:PID:PL	0/1:	0/1:	0/0:	0/1:	0/1:	0/1:	0/1:	0/1:	0/1:	0/0:	0/1:	0/1:	0/1:	0/1:	0/1:	0/1:	0/1:	0/1:	0/1:	0/0:	0/1:	0/1:	0/1:	0/0:	0/1:	0/1:	0/1:	0/1:	0/1:	0/1:	0/1:	0/1:	0/1:	0/1:	0/0:	0/1:	0/1:	0/1:	0/1:	0/1:	0/1:
chr1A	72893050	.	C	G	60369.6	.	AC=163;AF=0.453;AN=360;BaseQRankSum=0.715;ClippingRankSum=0.000;DP=3077;ExcessHet=351.0715;FS=0.000;InbreedingCoeff=-0.8472;MLEAC=165;MLEAF=0.458;MQ=41.71;MQRankSum=-3.767;QD=20.46;ReadPosRankSum=0.000;SOR=0.797	GT:AD:DP:GQ:PGT:PID:PL	0/1:	0/1:	0/0:	0/1:	0/1:	0/1:	0/1:	0/1:	0/1:	0/0:	0/1:	0/1:	0/1:	0/1:	0/1:	0/1:	0/1:	0/1:	0/1:	0/0:	0/1:	0/1:	0/1:	0/0:	0/1:	0/1:	0/1:	0/1:	0/1:	0/1:	0/1:	0/1:	0/1:	0/1:	0/0:	0/1:	0/1:	0/1:	0/1:	0/1:	0/1:
chr1A	72893057	.	T	C	60363	.	AC=163;AF=0.453;AN=360;BaseQRankSum=-0.000;ClippingRankSum=0.000;DP=3079;ExcessHet=353.7040;FS=0.000;InbreedingCoeff=-0.8512;MLEAC=166;MLEAF=0.461;MQ=41.69;MQRankSum=-3.767;QD=20.44;ReadPosRankSum=0.000;SOR=0.799	GT:AD:DP:GQ:PGT:PID:PL	0/1:	0/1:	0/0:	0/1:	0/1:	0/1:	0/1:	0/1:	0/1:	0/0:	0/1:	0/1:	0/1:	0/1:	0/1:	0/1:	0/1:	0/1:	0/1:	0/0:	0/1:	0/1:	0/1:	0/0:	0/1:	0/1:	0/1:	0/1:	0/1:	0/1:	0/1:	0/1:	0/1:	0/1:	0/0:	0/1:	0/1:	0/1:	0/1:	0/1:	0/1:
chr1A	72893058	.	T	C	60363	.	AC=163;AF=0.453;AN=360;BaseQRankSum=0.000;ClippingRankSum=0.000;DP=3079;ExcessHet=353.7040;FS=0.000;InbreedingCoeff=-0.8512;MLEAC=166;MLEAF=0.461;MQ=41.69;MQRankSum=-3.767;QD=20.44;ReadPosRankSum=0.000;SOR=0.799	GT:AD:DP:GQ:PGT:PID:PL	0/1:	0/1:	0/0:	0/1:	0/1:	0/1:	0/1:	0/1:	0/1:	0/0:	0/1:	0/1:	0/1:	0/1:	0/1:	0/1:	0/1:	0/1:	0/1:	0/0:	0/1:	0/1:	0/1:	0/0:	0/1:	0/1:	0/1:	0/1:	0/1:	0/1:	0/1:	0/1:	0/1:	0/1:	0/0:	0/1:	0/1:	0/1:	0/1:	0/1:	0/1:
chr1A	72893116	.	G	A	59610.8	.	AC=162;AF=0.453;AN=358;BaseQRankSum=-0.000;ClippingRankSum=0.000;DP=3077;ExcessHet=351.0129;FS=0.000;InbreedingCoeff=-0.8455;MLEAC=165;MLEAF=0.461;MQ=41.61;MQRankSum=-3.719;QD=20.32;ReadPosRankSum=0.000;SOR=0.785	GT:AD:DP:GQ:PGT:PID:PL	0/1:	0/1:	0/0:	0/1:	0/1:	0/1:	0/1:	0/1:	0/1:	0/0:	0/1:	0/1:	0/1:	0/1:	0/1:	0/1:	0/1:	0/1:	0/1:	0/0:	0/1:	0/1:	0/1:	0/0:	0/1:	0/1:	0/1:	0/1:	0/1:	0/1:	0/1:	0/1:	0/1:	0/1:	0/0:	0/1:	0/1:	0/1:	0/1:	0/1:	0/1:
chr1A	72893140	.	A	G	59611.8	.	AC=162;AF=0.455;AN=356;BaseQRankSum=-0.000;ClippingRankSum=0.000;DP=3077;ExcessHet=351.0129;FS=0.000;InbreedingCoeff=-0.8497;MLEAC=164;MLEAF=0.461;MQ=41.47;MQRankSum=-3.719;QD=20.32;ReadPosRankSum=0.000;SOR=0.785	GT:AD:DP:GQ:PGT:PID:PL	0/1:	0/1:	0/0:	0/1:	0/1:	0/1:	0/1:	0/1:	0/1:	0/0:	0/1:	0/1:	0/1:	0/1:	0/1:	0/1:	0/1:	0/1:	0/1:	0/0:	0/1:	0/1:	0/1:	0/0:	0/1:	0/1:	0/1:	0/1:	0/1:	0/1:	0/1:	0/1:	0/1:	0/1:	0/0:	0/1:	0/1:	0/1:	0/1:	0/1:	0/1:
chr1A	75122886	.	C	T	17576.5	.	AC=56;AF=0.156;AN=358;DP=2604;ExcessHet=-0.0000;FS=0.000;InbreedingCoeff=0.9830;MLEAC=56;MLEAF=0.156;MQ=60.00;QD=39.77;SOR=12.187	GT:AD:DP:GQ:PGT:PID:PL	0/0:	0/0:	0/0:	0/0:	1/1:	0/0:	0/0:	0/0:	0/0:	0/0:	0/0:	0/0:	0/0:	./.:	0/0:	0/0:	0/0:	0/0:	0/0:	0/0:	0/0:	1/1:	0/0:	0/0:	0/0:	0/0:	0/0:	0/0:	0/0:	0/0:	0/0:	0/0:	0/0:	0/0:	0/0:	0/0:	0/0:	0/0:	0/0:	0/0:	0/0:
chr1A	80067959	.	T	C	18787.8	.	AC=54;AF=0.150;AN=360;DP=3558;ExcessHet=0.0000;FS=0.000;InbreedingCoeff=0.9962;MLEAC=54;MLEAF=0.150;MQ=60.00;QD=39.47;SOR=12.335	GT:AD:DP:GQ:PL	0/0:	1/1:	0/0:	0/0:	1/1:	0/0:	0/0:	0/0:	0/0:	0/0:	0/0:	0/0:	0/0:	0/0:	0/0:	0/0:	0/0:	0/0:	0/0:	0/0:	0/0:	1/1:	0/0:	0/0:	0/0:	0/0:	0/0:	0/0:	0/0:	0/0:	0/0:	0/0:	0/0:	0/0:	0/0:	0/0:	0/0:	0/0:	0/0:	0/0:	0/0:
chr1A	81971004	.	G	A	16772.4	.	AC=54;AF=0.150;AN=360;DP=2636;ExcessHet=0.0000;FS=0.000;InbreedingCoeff=0.9930;MLEAC=54;MLEAF=0.150;MQ=60.00;QD=39.65;SOR=12.099	GT:AD:DP:GQ:PL	0/0:	1/1:	0/0:	0/0:	1/1:	0/0:	0/0:	0/0:	0/0:	0/0:	0/0:	0/0:	0/0:	0/0:	0/0:	0/0:	0/0:	0/0:	0/0:	0/0:	0/0:	1/1:	0/0:	0/0:	0/0:	0/0:	0/0:	0/0:	0/0:	0/0:	0/0:	0/0:	0/0:	0/0:	0/0:	0/0:	0/0:	0/0:	0/0:	0/0:	0/0:
chr1A	83609841	.	G	A	28870.6	.	AC=56;AF=0.156;AN=360;BaseQRankSum=-0.719;ClippingRankSum=0.000;DP=4013;ExcessHet=25.0978;FS=0.000;InbreedingCoeff=-0.1849;MLEAC=56;MLEAF=0.156;MQ=32.88;MQRankSum=-5.360;QD=16.18;ReadPosRankSum=0.000;SOR=0.459	GT:AD:DP:GQ:PGT:PID:PL	0/0:	0/0:	0/0:	0/0:	0/1:	0/0:	0/0:	0/0:	0/0:	0/0:	0/1:	0/0:	0/0:	0/0:	0/0:	0/0:	0/1:	0/0:	0/1:	0/1:	0/1:	0/1:	0/0:	0/0:	0/0:	0/0:	0/0:	0/0:	0/0:	0/0:	0/0:	0/0:	0/1:	0/0:	0/0:	0/0:	0/0:	0/1:	0/1:	0/0:	0/0:
chr1A	83609848	.	G	A	28870.8	.	AC=56;AF=0.156;AN=360;BaseQRankSum=-0.162;ClippingRankSum=0.000;DP=4013;ExcessHet=25.0978;FS=0.000;InbreedingCoeff=-0.1854;MLEAC=56;MLEAF=0.156;MQ=32.88;MQRankSum=-5.360;QD=16.18;ReadPosRankSum=0.000;SOR=0.459	GT:AD:DP:GQ:PGT:PID:PL	0/0:	0/0:	0/0:	0/0:	0/1:	0/0:	0/0:	0/0:	0/0:	0/0:	0/1:	0/0:	0/0:	0/0:	0/0:	0/0:	0/1:	0/0:	0/1:	0/1:	0/1:	0/1:	0/0:	0/0:	0/0:	0/0:	0/0:	0/0:	0/0:	0/0:	0/0:	0/0:	0/1:	0/0:	0/0:	0/0:	0/0:	0/1:	0/1:	0/0:	0/0:
chr1A	83609878	.	C	T	28819.3	.	AC=55;AF=0.153;AN=360;BaseQRankSum=-0.366;ClippingRankSum=0.000;DP=4013;ExcessHet=24.9521;FS=0.000;InbreedingCoeff=-0.1830;MLEAC=55;MLEAF=0.153;MQ=32.85;MQRankSum=-5.361;QD=16.25;ReadPosRankSum=0.000;SOR=0.464	GT:AD:DP:GQ:PGT:PID:PL	0/0:	0/0:	0/0:	0/0:	0/1:	0/0:	0/0:	0/0:	0/0:	0/0:	0/1:	0/0:	0/0:	0/0:	0/0:	0/0:	0/1:	0/0:	0/1:	0/1:	0/1:	0/1:	0/0:	0/0:	0/0:	0/0:	0/0:	0/0:	0/0:	0/0:	0/0:	0/0:	0/1:	0/0:	0/0:	0/0:	0/0:	0/1:	0/1:	0/0:	0/0:
chr1A	83609889	.	C	T	28819.3	.	AC=55;AF=0.153;AN=360;BaseQRankSum=0.000;ClippingRankSum=0.000;DP=4014;ExcessHet=24.9521;FS=0.000;InbreedingCoeff=-0.1830;MLEAC=55;MLEAF=0.153;MQ=32.85;MQRankSum=-5.361;QD=16.25;ReadPosRankSum=0.000;SOR=0.464	GT:AD:DP:GQ:PGT:PID:PL	0/0:	0/0:	0/0:	0/0:	0/1:	0/0:	0/0:	0/0:	0/0:	0/0:	0/1:	0/0:	0/0:	0/0:	0/0:	0/0:	0/1:	0/0:	0/1:	0/1:	0/1:	0/1:	0/0:	0/0:	0/0:	0/0:	0/0:	0/0:	0/0:	0/0:	0/0:	0/0:	0/1:	0/0:	0/0:	0/0:	0/0:	0/1:	0/1:	0/0:	0/0:
chr1A	83609999	.	C	G	14483.1	.	AC=56;AF=0.156;AN=360;BaseQRankSum=0.555;ClippingRankSum=0.000;DP=4000;ExcessHet=25.0978;FS=0.000;InbreedingCoeff=-0.1853;MLEAC=56;MLEAF=0.156;MQ=46.68;MQRankSum=-5.361;QD=8.19;ReadPosRankSum=0.000;SOR=0.466	GT:AD:DP:GQ:PGT:PID:PL	0/0:	0/0:	0/0:	0/0:	0/1:	0/0:	0/0:	0/0:	0/0:	0/0:	0/1:	0/0:	0/0:	0/0:	0/0:	0/0:	0/1:	0/0:	0/1:	0/1:	0/1:	0/1:	0/0:	0/0:	0/0:	0/0:	0/0:	0/0:	0/0:	0/0:	0/0:	0/0:	0/1:	0/0:	0/0:	0/0:	0/0:	0/1:	0/1:	0/0:	0/0:
chr1A	83610040	.	T	C	13058.9	.	AC=56;AF=0.156;AN=360;BaseQRankSum=0.000;ClippingRankSum=0.000;DP=4000;ExcessHet=25.0978;FS=0.000;InbreedingCoeff=-0.1848;MLEAC=56;MLEAF=0.156;MQ=46.68;MQRankSum=-5.361;QD=7.38;ReadPosRankSum=0.000;SOR=0.464	GT:AD:DP:GQ:PL	0/0:	0/0:	0/0:	0/0:	0/1:	0/0:	0/0:	0/0:	0/0:	0/0:	0/1:	0/0:	0/0:	0/0:	0/0:	0/0:	0/1:	0/0:	0/1:	0/1:	0/1:	0/1:	0/0:	0/0:	0/0:	0/0:	0/0:	0/0:	0/0:	0/0:	0/0:	0/0:	0/1:	0/0:	0/0:	0/0:	0/0:	0/1:	0/1:	0/0:	0/0:
chr1A	87290380	.	C	T	39329.4	.	AC=170;AF=0.475;AN=358;BaseQRankSum=-0.000;ClippingRankSum=-0.000;DP=2377;ExcessHet=345.0524;FS=0.000;InbreedingCoeff=-0.8595;MLEAC=175;MLEAF=0.489;MQ=40.01;MQRankSum=-0.000;QD=17.23;ReadPosRankSum=-0.000;SOR=0.692	GT:AD:DP:GQ:PGT:PID:PL	0/1:	0/1:	0/1:	0/1:	0/0:	0/1:	0/1:	0/1:	0/1:	0/1:	1/1:	0/0:	0/1:	0/1:	0/1:	0/0:	0/1:	0/1:	0/1:	0/1:	1/1:	0/1:	0/1:	0/1:	0/1:	0/1:	0/1:	0/0:	0/1:	0/1:	0/1:	0/1:	./.:	0/1:	0/1:	0/1:	0/1:	0/1:	0/1:	0/1:	0/1:
chr1A	87350151	.	A	G	57572.3	.	AC=189;AF=0.528;AN=358;BaseQRankSum=0.319;ClippingRankSum=-0.000;DP=2768;ExcessHet=0.0000;FS=0.000;InbreedingCoeff=0.9768;MLEAC=190;MLEAF=0.531;MQ=41.71;MQRankSum=-2.838;QD=39.27;ReadPosRankSum=-0.000;SOR=9.965	GT:AD:DP:GQ:PGT:PID:PL	0/0:	0/0:	1/1:	1/1:	0/0:	1/1:	1/1:	1/1:	1/1:	1/1:	1/1:	1/1:	1/1:	1/1:	1/1:	0/0:	1/1:	0/0:	1/1:	0/0:	0/0:	0/0:	1/1:	1/1:	1/1:	1/1:	1/1:	1/1:	1/1:	0/0:	1/1:	1/1:	1/1:	1/1:	1/1:	1/1:	1/1:	1/1:	0/0:	1/1:	0/0:
chr1A	87350181	.	C	A	13584.6	.	AC=50;AF=0.140;AN=356;DP=2808;ExcessHet=0.0000;FS=0.000;InbreedingCoeff=0.9837;MLEAC=50;MLEAF=0.140;MQ=59.90;QD=38.81;SOR=11.722	GT:AD:DP:GQ:PL	0/0:	1/1:	0/0:	0/0:	1/1:	0/0:	0/0:	0/0:	0/0:	0/0:	0/0:	0/0:	0/0:	0/0:	0/0:	0/0:	0/0:	0/0:	0/0:	0/0:	0/0:	1/1:	0/0:	0/0:	0/0:	0/0:	0/0:	0/0:	0/0:	0/0:	0/0:	0/0:	0/0:	0/0:	0/0:	0/0:	0/0:	0/0:	0/0:	0/0:	0/0:
chr1A	87359717	.	C	G	15009	.	AC=52;AF=0.145;AN=358;DP=2947;ExcessHet=-0.0000;FS=0.000;InbreedingCoeff=0.9874;MLEAC=52;MLEAF=0.145;MQ=60.00;QD=39.60;SOR=11.880	GT:AD:DP:GQ:PL	0/0:	1/1:	0/0:	0/0:	1/1:	0/0:	0/0:	0/0:	0/0:	0/0:	0/0:	0/0:	0/0:	0/0:	0/0:	0/0:	0/0:	0/0:	0/0:	0/0:	0/0:	1/1:	0/0:	0/0:	0/0:	0/0:	0/0:	0/0:	0/0:	0/0:	0/0:	0/0:	0/0:	0/0:	0/0:	0/0:	0/0:	0/0:	0/0:	0/0:	0/0:
chr1A	87359729	.	C	T	16040.3	.	AC=55;AF=0.154;AN=358;BaseQRankSum=-0.363;ClippingRankSum=0.000;DP=2947;ExcessHet=0.0000;FS=0.000;InbreedingCoeff=0.9668;MLEAC=55;MLEAF=0.154;MQ=60.00;MQRankSum=0.000;QD=39.12;ReadPosRankSum=0.000;SOR=9.830	GT:AD:DP:GQ:PL	0/0:	1/1:	0/0:	0/0:	1/1:	0/0:	0/0:	0/0:	0/0:	0/0:	0/0:	0/0:	0/0:	0/0:	0/0:	0/0:	0/0:	0/0:	0/0:	0/0:	0/0:	1/1:	0/0:	0/0:	0/0:	0/0:	0/0:	0/0:	0/0:	0/0:	0/0:	0/0:	0/0:	0/0:	0/0:	0/0:	0/0:	0/0:	0/0:	0/0:	0/0:
chr1A	87649957	.	G	A	5400.55	.	AC=32;AF=0.089;AN=360;BaseQRankSum=0.514;ClippingRankSum=0.000;DP=3032;ExcessHet=9.5778;FS=0.000;InbreedingCoeff=-0.1002;MLEAC=31;MLEAF=0.086;MQ=27.05;MQRankSum=0.000;QD=6.91;ReadPosRankSum=0.000;SOR=0.218	GT:AD:DP:GQ:PL	0/0:	0/0:	0/0:	0/0:	0/0:	0/0:	0/0:	0/0:	0/0:	0/0:	0/0:	0/0:	0/0:	0/0:	0/0:	0/0:	0/0:	0/0:	0/0:	0/0:	0/1:	0/0:	0/0:	0/0:	0/0:	0/0:	0/0:	0/0:	0/0:	0/1:	0/0:	0/0:	0/0:	0/0:	0/0:	0/0:	0/0:	0/0:	0/1:	0/0:	0/0:
chr1A	87900505	.	C	T	15819.5	.	AC=52;AF=0.145;AN=358;DP=2659;ExcessHet=-0.0000;FS=0.000;InbreedingCoeff=0.9711;MLEAC=52;MLEAF=0.145;MQ=59.95;QD=39.16;SOR=12.008	GT:AD:DP:GQ:PL	0/0:	1/1:	0/0:	0/0:	1/1:	0/0:	0/0:	0/0:	0/0:	0/0:	0/0:	0/0:	0/0:	0/0:	0/0:	0/0:	0/0:	0/0:	0/0:	0/0:	0/0:	1/1:	0/0:	0/0:	0/0:	0/0:	0/0:	0/0:	0/0:	0/0:	0/0:	0/0:	0/0:	0/0:	0/0:	0/0:	0/0:	0/0:	0/0:	0/0:	0/0:
chr1A	91379155	.	C	T	32710.5	.	AC=75;AF=0.208;AN=360;BaseQRankSum=0.000;ClippingRankSum=0.000;DP=2834;ExcessHet=45.7153;FS=0.000;InbreedingCoeff=-0.2678;MLEAC=75;MLEAF=0.208;MQ=44.80;MQRankSum=-0.550;QD=20.37;ReadPosRankSum=0.000;SOR=0.811	GT:AD:DP:GQ:PGT:PID:PL	0/0:	0/0:	0/1:	0/0:	0/1:	0/0:	0/1:	0/1:	0/1:	0/1:	0/0:	0/0:	0/0:	0/0:	0/0:	0/0:	0/1:	0/0:	0/1:	0/0:	0/0:	0/0:	0/0:	0/0:	0/0:	0/1:	0/0:	0/0:	0/0:	0/1:	0/1:	0/1:	0/1:	0/1:	0/0:	0/0:	0/0:	0/0:	0/0:	0/1:	0/0:
chr1A	91379158	.	C	T	32711.2	.	AC=75;AF=0.208;AN=360;BaseQRankSum=0.000;ClippingRankSum=0.000;DP=2835;ExcessHet=46.7267;FS=0.000;InbreedingCoeff=-0.2685;MLEAC=75;MLEAF=0.208;MQ=44.80;MQRankSum=-0.550;QD=20.37;ReadPosRankSum=0.000;SOR=0.811	GT:AD:DP:GQ:PGT:PID:PL	0/0:	0/0:	0/1:	0/0:	0/1:	0/0:	0/1:	0/1:	0/1:	0/1:	0/0:	0/0:	0/0:	0/0:	0/0:	0/0:	0/1:	0/0:	0/1:	0/0:	0/0:	0/0:	0/0:	0/0:	0/0:	0/1:	0/0:	0/0:	0/0:	0/1:	0/1:	0/1:	0/1:	0/1:	0/0:	0/0:	0/0:	0/0:	0/0:	0/1:	0/0:
chr1A	91379178	.	G	T	29340	.	AC=75;AF=0.208;AN=360;BaseQRankSum=0.000;ClippingRankSum=0.000;DP=2835;ExcessHet=45.7153;FS=0.000;InbreedingCoeff=-0.2672;MLEAC=75;MLEAF=0.208;MQ=44.80;MQRankSum=-0.550;QD=18.28;ReadPosRankSum=0.000;SOR=0.810	GT:AD:DP:GQ:PL	0/0:	0/0:	0/1:	0/0:	0/1:	0/0:	0/1:	0/1:	0/1:	0/1:	0/0:	0/0:	0/0:	0/0:	0/0:	0/0:	0/1:	0/0:	0/1:	0/0:	0/0:	0/0:	0/0:	0/0:	0/0:	0/1:	0/0:	0/0:	0/0:	0/1:	0/1:	0/1:	0/1:	0/1:	0/0:	0/0:	0/0:	0/0:	0/0:	0/1:	0/0:
chr1A	91379254	.	T	C	28425.7	.	AC=75;AF=0.208;AN=360;BaseQRankSum=0.163;ClippingRankSum=0.000;DP=2848;ExcessHet=45.7153;FS=0.000;InbreedingCoeff=-0.2663;MLEAC=75;MLEAF=0.208;MQ=43.74;MQRankSum=-4.207;QD=17.60;ReadPosRankSum=0.000;SOR=0.809	GT:AD:DP:GQ:PL	0/0:	0/0:	0/1:	0/0:	0/1:	0/0:	0/1:	0/1:	0/1:	0/1:	0/0:	0/0:	0/0:	0/0:	0/0:	0/0:	0/1:	0/0:	0/1:	0/0:	0/0:	0/0:	0/0:	0/0:	0/0:	0/1:	0/0:	0/0:	0/0:	0/1:	0/1:	0/1:	0/1:	0/1:	0/0:	0/0:	0/0:	0/0:	0/0:	0/1:	0/0:
chr1A	91379296	.	A	T	28819.4	.	AC=75;AF=0.208;AN=360;BaseQRankSum=-0.104;ClippingRankSum=0.000;DP=2851;ExcessHet=45.7153;FS=0.000;InbreedingCoeff=-0.2663;MLEAC=75;MLEAF=0.208;MQ=43.73;MQRankSum=-4.207;QD=17.79;ReadPosRankSum=0.000;SOR=0.810	GT:AD:DP:GQ:PL	0/0:	0/0:	0/1:	0/0:	0/1:	0/0:	0/1:	0/1:	0/1:	0/1:	0/0:	0/0:	0/0:	0/0:	0/0:	0/0:	0/1:	0/0:	0/1:	0/0:	0/0:	0/0:	0/0:	0/0:	0/0:	0/1:	0/0:	0/0:	0/0:	0/1:	0/1:	0/1:	0/1:	0/1:	0/0:	0/0:	0/0:	0/0:	0/0:	0/1:	0/0:
chr1A	92959780	.	G	T	34510.4	.	AC=125;AF=0.359;AN=348;BaseQRankSum=-0.549;ClippingRankSum=-0.000;DP=2288;ExcessHet=153.5689;FS=0.000;InbreedingCoeff=-0.5718;MLEAC=130;MLEAF=0.374;MQ=46.74;MQRankSum=-3.515;QD=18.13;ReadPosRankSum=-0.000;SOR=0.639	GT:AD:DP:GQ:PGT:PID:PL	0/1:	0/1:	0/1:	0/1:	0/1:	0/1:	0/1:	0/1:	0/1:	0/0:	0/1:	0/1:	0/1:	./.:	0/1:	0/0:	./.:	0/0:	0/0:	0/0:	0/1:	0/1:	0/1:	0/1:	0/1:	0/0:	0/1:	0/1:	0/1:	0/0:	0/1:	0/1:	0/1:	0/1:	0/1:	0/1:	0/1:	0/1:	0/0:	0/1:	0/0:
chr1A	92959782	.	C	G	34789.7	.	AC=125;AF=0.357;AN=350;BaseQRankSum=-0.000;ClippingRankSum=-0.000;DP=2288;ExcessHet=153.3696;FS=0.000;InbreedingCoeff=-0.5701;MLEAC=130;MLEAF=0.371;MQ=46.79;MQRankSum=-3.515;QD=18.28;ReadPosRankSum=-0.000;SOR=0.643	GT:AD:DP:GQ:PGT:PID:PL	0/1:	0/1:	0/1:	0/1:	0/1:	0/1:	0/1:	0/1:	0/1:	0/0:	0/1:	0/1:	0/1:	./.:	0/1:	0/0:	./.:	0/0:	0/0:	0/0:	0/1:	0/1:	0/1:	0/1:	0/1:	0/0:	0/1:	0/1:	0/1:	0/0:	0/1:	0/1:	0/1:	0/1:	0/1:	0/1:	0/1:	0/1:	0/0:	0/1:	0/0:
chr1A	92959806	.	A	G	22337.3	.	AC=125;AF=0.359;AN=348;BaseQRankSum=-0.000;ClippingRankSum=-0.000;DP=2288;ExcessHet=151.8633;FS=0.000;InbreedingCoeff=-0.5687;MLEAC=128;MLEAF=0.368;MQ=46.74;MQRankSum=-3.515;QD=11.76;ReadPosRankSum=-0.000;SOR=0.644	GT:AD:DP:GQ:PL	0/1:	0/1:	0/1:	0/1:	0/1:	0/1:	0/1:	0/1:	0/1:	0/0:	0/1:	0/1:	0/1:	./.:	0/1:	0/0:	./.:	0/0:	0/0:	0/0:	0/1:	0/1:	0/1:	0/1:	0/1:	0/0:	0/1:	0/1:	0/1:	0/0:	0/1:	0/1:	0/1:	0/1:	0/1:	0/1:	0/1:	0/1:	0/0:	0/1:	0/0:
chr1A	92959817	.	A	G	22889.3	.	AC=126;AF=0.360;AN=350;BaseQRankSum=-0.000;ClippingRankSum=0.000;DP=2284;ExcessHet=135.9310;FS=0.000;InbreedingCoeff=-0.5422;MLEAC=130;MLEAF=0.371;MQ=46.84;MQRankSum=-3.481;QD=12.02;ReadPosRankSum=0.000;SOR=0.656	GT:AD:DP:GQ:PGT:PID:PL	0/1:	0/1:	0/1:	0/1:	0/1:	0/1:	0/1:	0/1:	0/1:	0/0:	0/1:	0/1:	0/1:	./.:	0/1:	0/0:	./.:	0/0:	0/0:	0/0:	0/1:	0/1:	0/1:	0/1:	0/1:	0/0:	0/1:	0/1:	0/1:	0/0:	0/1:	0/1:	0/1:	0/1:	0/1:	0/1:	0/1:	0/1:	0/0:	0/1:	0/0:
chr1A	92995049	.	G	A	28078.1	.	AC=139;AF=0.386;AN=360;BaseQRankSum=-0.000;ClippingRankSum=-0.000;DP=1949;ExcessHet=159.1818;FS=0.000;InbreedingCoeff=-0.5926;MLEAC=146;MLEAF=0.406;MQ=51.25;MQRankSum=-2.881;QD=18.17;ReadPosRankSum=-2.838;SOR=0.563	GT:AD:DP:GQ:PGT:PID:PL	0/1:	0/1:	1/1:	0/1:	0/1:	0/0:	0/0:	0/1:	0/1:	0/1:	0/0:	0/1:	0/1:	0/1:	0/1:	0/1:	0/1:	0/0:	0/1:	0/0:	0/1:	0/0:	0/1:	0/1:	0/1:	0/1:	0/1:	0/1:	0/1:	0/1:	0/1:	0/1:	0/1:	0/0:	0/0:	0/1:	0/1:	0/1:	0/1:	0/1:	0/0:
chr1A	92995064	.	G	A	28078.1	.	AC=139;AF=0.386;AN=360;BaseQRankSum=-0.000;ClippingRankSum=-0.000;DP=1949;ExcessHet=159.1818;FS=0.000;InbreedingCoeff=-0.5926;MLEAC=146;MLEAF=0.406;MQ=51.25;MQRankSum=-2.881;QD=18.17;ReadPosRankSum=-2.838;SOR=0.563	GT:AD:DP:GQ:PGT:PID:PL	0/1:	0/1:	1/1:	0/1:	0/1:	0/0:	0/0:	0/1:	0/1:	0/1:	0/0:	0/1:	0/1:	0/1:	0/1:	0/1:	0/1:	0/0:	0/1:	0/0:	0/1:	0/0:	0/1:	0/1:	0/1:	0/1:	0/1:	0/1:	0/1:	0/1:	0/1:	0/1:	0/1:	0/0:	0/0:	0/1:	0/1:	0/1:	0/1:	0/1:	0/0:
chr1A	92995075	.	A	G	28081.8	.	AC=139;AF=0.386;AN=360;BaseQRankSum=-0.000;ClippingRankSum=-0.000;DP=1951;ExcessHet=161.1358;FS=0.000;InbreedingCoeff=-0.5966;MLEAC=146;MLEAF=0.406;MQ=51.21;MQRankSum=-2.881;QD=18.18;ReadPosRankSum=-2.838;SOR=0.571	GT:AD:DP:GQ:PGT:PID:PL	0/1:	0/1:	1/1:	0/1:	0/1:	0/0:	0/0:	0/1:	0/1:	0/1:	0/0:	0/1:	0/1:	0/1:	0/1:	0/1:	0/1:	0/0:	0/1:	0/0:	0/1:	0/0:	0/1:	0/1:	0/1:	0/1:	0/1:	0/1:	0/1:	0/1:	0/1:	0/1:	0/1:	0/0:	0/0:	0/1:	0/1:	0/1:	0/1:	0/1:	0/0:
chr1A	92995085	.	T	C	28011.8	.	AC=139;AF=0.386;AN=360;BaseQRankSum=-0.000;ClippingRankSum=-0.000;DP=1951;ExcessHet=161.2222;FS=0.000;InbreedingCoeff=-0.5966;MLEAC=146;MLEAF=0.406;MQ=51.21;MQRankSum=-2.838;QD=18.13;ReadPosRankSum=-2.823;SOR=0.568	GT:AD:DP:GQ:PGT:PID:PL	0/1:	0/1:	1/1:	0/1:	0/1:	0/0:	0/0:	0/1:	0/1:	0/1:	0/0:	0/1:	0/1:	0/1:	0/1:	0/1:	0/1:	0/0:	0/1:	0/0:	0/1:	0/0:	0/1:	0/1:	0/1:	0/1:	0/1:	0/1:	0/1:	0/1:	0/1:	0/1:	0/1:	0/0:	0/0:	0/1:	0/1:	0/1:	0/1:	0/1:	0/0:
chr1A	92995086	.	G	A	28085.5	.	AC=139;AF=0.386;AN=360;BaseQRankSum=-0.000;ClippingRankSum=-0.000;DP=1951;ExcessHet=163.3125;FS=0.000;InbreedingCoeff=-0.6005;MLEAC=147;MLEAF=0.408;MQ=51.21;MQRankSum=-2.881;QD=18.18;ReadPosRankSum=-2.838;SOR=0.571	GT:AD:DP:GQ:PGT:PID:PL	0/1:	0/1:	1/1:	0/1:	0/1:	0/0:	0/0:	0/1:	0/1:	0/1:	0/0:	0/1:	0/1:	0/1:	0/1:	0/1:	0/1:	0/0:	0/1:	0/0:	0/1:	0/0:	0/1:	0/1:	0/1:	0/1:	0/1:	0/1:	0/1:	0/1:	0/1:	0/1:	0/1:	0/0:	0/0:	0/1:	0/1:	0/1:	0/1:	0/1:	0/0:
chr1A	92995103	.	A	T	28115.7	.	AC=139;AF=0.386;AN=360;BaseQRankSum=-0.000;ClippingRankSum=-0.000;DP=1951;ExcessHet=161.2222;FS=0.000;InbreedingCoeff=-0.5988;MLEAC=144;MLEAF=0.400;MQ=51.10;MQRankSum=-2.881;QD=18.20;ReadPosRankSum=2.881;SOR=0.571	GT:AD:DP:GQ:PGT:PID:PL	0/1:	0/1:	1/1:	0/1:	0/1:	0/0:	0/0:	0/1:	0/1:	0/1:	0/0:	0/1:	0/1:	0/1:	0/1:	0/1:	0/1:	0/0:	0/1:	0/0:	0/1:	0/0:	0/1:	0/1:	0/1:	0/1:	0/1:	0/1:	0/1:	0/1:	0/1:	0/1:	0/1:	0/0:	0/0:	0/1:	0/1:	0/1:	0/1:	0/1:	0/0:
chr1A	92995105	.	T	G	28090.6	.	AC=139;AF=0.386;AN=360;BaseQRankSum=0.431;ClippingRankSum=-0.000;DP=1955;ExcessHet=165.2975;FS=0.000;InbreedingCoeff=-0.6062;MLEAC=148;MLEAF=0.411;MQ=51.14;MQRankSum=-2.881;QD=18.18;ReadPosRankSum=2.881;SOR=0.583	GT:AD:DP:GQ:PGT:PID:PL	0/1:	0/1:	1/1:	0/1:	0/1:	0/0:	0/0:	0/1:	0/1:	0/1:	0/0:	0/1:	0/1:	0/1:	0/1:	0/1:	0/1:	0/0:	0/1:	0/0:	0/1:	0/0:	0/1:	0/1:	0/1:	0/1:	0/1:	0/1:	0/1:	0/1:	0/1:	0/1:	0/1:	0/0:	0/0:	0/1:	0/1:	0/1:	0/1:	0/1:	0/0:
chr1A	92995167	.	A	T	29161.3	.	AC=136;AF=0.382;AN=356;BaseQRankSum=-0.000;ClippingRankSum=-0.000;DP=2194;ExcessHet=163.3125;FS=0.000;InbreedingCoeff=-0.6027;MLEAC=145;MLEAF=0.407;MQ=50.93;MQRankSum=-3.224;QD=16.62;ReadPosRankSum=-3.224;SOR=0.660	GT:AD:DP:GQ:PL	0/1:	0/1:	./.:	0/1:	0/1:	0/0:	0/0:	0/1:	0/1:	0/1:	0/0:	1/1:	0/1:	0/1:	0/1:	0/1:	0/1:	0/0:	0/1:	0/0:	0/1:	0/0:	0/1:	0/0:	0/1:	0/1:	0/1:	0/1:	0/1:	0/1:	0/1:	0/1:	0/1:	0/0:	0/0:	0/1:	0/1:	0/1:	0/1:	0/1:	0/0:
chr1A	92995229	.	A	G	30262.9	.	AC=142;AF=0.397;AN=358;BaseQRankSum=-0.000;ClippingRankSum=-0.000;DP=2186;ExcessHet=180.5349;FS=0.000;InbreedingCoeff=-0.6291;MLEAC=146;MLEAF=0.408;MQ=50.35;MQRankSum=-3.087;QD=16.80;ReadPosRankSum=2.881;SOR=0.633	GT:AD:DP:GQ:PGT:PID:PL	0/1:	0/1:	1/1:	0/1:	0/1:	0/0:	0/0:	0/1:	0/1:	0/1:	0/0:	0/1:	0/1:	0/1:	0/1:	0/1:	0/1:	0/1:	0/1:	0/0:	0/1:	0/0:	0/1:	0/1:	0/1:	0/1:	0/1:	0/1:	0/1:	0/1:	0/1:	0/1:	0/1:	0/0:	0/1:	0/1:	0/1:	0/1:	0/1:	0/1:	0/0:
chr1A	92995250	.	T	A	33536.5	.	AC=142;AF=0.397;AN=358;BaseQRankSum=-0.000;ClippingRankSum=-0.000;DP=2186;ExcessHet=184.6625;FS=0.000;InbreedingCoeff=-0.6360;MLEAC=147;MLEAF=0.411;MQ=50.35;MQRankSum=-3.087;QD=18.62;ReadPosRankSum=3.195;SOR=0.633	GT:AD:DP:GQ:PGT:PID:PL	0/1:	0/1:	1/1:	0/1:	0/1:	0/0:	0/0:	0/1:	0/1:	0/1:	0/0:	0/1:	0/1:	0/1:	0/1:	0/1:	0/1:	0/1:	0/1:	0/0:	0/1:	0/0:	0/1:	0/1:	0/1:	0/1:	0/1:	0/1:	0/1:	0/1:	0/1:	0/1:	0/1:	0/0:	0/1:	0/1:	0/1:	0/1:	0/1:	0/1:	0/0:
chr1A	92995254	.	G	T	33537.8	.	AC=142;AF=0.397;AN=358;BaseQRankSum=-0.000;ClippingRankSum=-0.000;DP=2186;ExcessHet=184.6625;FS=0.000;InbreedingCoeff=-0.6376;MLEAC=148;MLEAF=0.413;MQ=50.35;MQRankSum=-3.087;QD=18.62;ReadPosRankSum=3.195;SOR=0.633	GT:AD:DP:GQ:PGT:PID:PL	0/1:	0/1:	1/1:	0/1:	0/1:	0/0:	0/0:	0/1:	0/1:	0/1:	0/0:	0/1:	0/1:	0/1:	0/1:	0/1:	0/1:	0/1:	0/1:	0/0:	0/1:	0/0:	0/1:	0/1:	0/1:	0/1:	0/1:	0/1:	0/1:	0/1:	0/1:	0/1:	0/1:	0/0:	0/1:	0/1:	0/1:	0/1:	0/1:	0/1:	0/0:
chr1A	92995261	.	T	A	33540.3	.	AC=142;AF=0.397;AN=358;BaseQRankSum=0.000;ClippingRankSum=-0.000;DP=2188;ExcessHet=186.7338;FS=0.000;InbreedingCoeff=-0.6401;MLEAC=148;MLEAF=0.413;MQ=50.29;MQRankSum=-3.087;QD=18.62;ReadPosRankSum=3.195;SOR=0.644	GT:AD:DP:GQ:PGT:PID:PL	0/1:	0/1:	1/1:	0/1:	0/1:	0/0:	0/0:	0/1:	0/1:	0/1:	0/0:	0/1:	0/1:	0/1:	0/1:	0/1:	0/1:	0/1:	0/1:	0/0:	0/1:	0/0:	0/1:	0/1:	0/1:	0/1:	0/1:	0/1:	0/1:	0/1:	0/1:	0/1:	0/1:	0/0:	0/1:	0/1:	0/1:	0/1:	0/1:	0/1:	0/0:
chr1A	92995262	.	A	T	33540.3	.	AC=142;AF=0.397;AN=358;BaseQRankSum=-0.000;ClippingRankSum=-0.000;DP=2188;ExcessHet=186.7338;FS=0.000;InbreedingCoeff=-0.6401;MLEAC=148;MLEAF=0.413;MQ=50.29;MQRankSum=-3.087;QD=18.62;ReadPosRankSum=3.195;SOR=0.644	GT:AD:DP:GQ:PGT:PID:PL	0/1:	0/1:	1/1:	0/1:	0/1:	0/0:	0/0:	0/1:	0/1:	0/1:	0/0:	0/1:	0/1:	0/1:	0/1:	0/1:	0/1:	0/1:	0/1:	0/0:	0/1:	0/0:	0/1:	0/1:	0/1:	0/1:	0/1:	0/1:	0/1:	0/1:	0/1:	0/1:	0/1:	0/0:	0/1:	0/1:	0/1:	0/1:	0/1:	0/1:	0/0:
chr1A	92995271	.	T	A	33540.3	.	AC=142;AF=0.397;AN=358;BaseQRankSum=-0.000;ClippingRankSum=-0.000;DP=2188;ExcessHet=186.7338;FS=0.000;InbreedingCoeff=-0.6401;MLEAC=148;MLEAF=0.413;MQ=50.29;MQRankSum=-3.087;QD=18.62;ReadPosRankSum=3.195;SOR=0.644	GT:AD:DP:GQ:PGT:PID:PL	0/1:	0/1:	1/1:	0/1:	0/1:	0/0:	0/0:	0/1:	0/1:	0/1:	0/0:	0/1:	0/1:	0/1:	0/1:	0/1:	0/1:	0/1:	0/1:	0/0:	0/1:	0/0:	0/1:	0/1:	0/1:	0/1:	0/1:	0/1:	0/1:	0/1:	0/1:	0/1:	0/1:	0/0:	0/1:	0/1:	0/1:	0/1:	0/1:	0/1:	0/0:
chr1A	92995275	.	G	C	33537.2	.	AC=142;AF=0.397;AN=358;BaseQRankSum=0.000;ClippingRankSum=-0.000;DP=2188;ExcessHet=184.6625;FS=0.000;InbreedingCoeff=-0.6369;MLEAC=148;MLEAF=0.413;MQ=50.29;MQRankSum=-3.087;QD=18.62;ReadPosRankSum=3.195;SOR=0.644	GT:AD:DP:GQ:PGT:PID:PL	0/1:	0/1:	1/1:	0/1:	0/1:	0/0:	0/0:	0/1:	0/1:	0/1:	0/0:	0/1:	0/1:	0/1:	0/1:	0/1:	0/1:	0/1:	0/1:	0/0:	0/1:	0/0:	0/1:	0/1:	0/1:	0/1:	0/1:	0/1:	0/1:	0/1:	0/1:	0/1:	0/1:	0/0:	0/1:	0/1:	0/1:	0/1:	0/1:	0/1:	0/0:
chr1A	92995277	.	T	G	33538.8	.	AC=142;AF=0.397;AN=358;BaseQRankSum=-0.000;ClippingRankSum=-0.000;DP=2188;ExcessHet=184.6625;FS=0.000;InbreedingCoeff=-0.6387;MLEAC=148;MLEAF=0.413;MQ=50.29;MQRankSum=-3.087;QD=18.62;ReadPosRankSum=3.195;SOR=0.644	GT:AD:DP:GQ:PGT:PID:PL	0/1:	0/1:	1/1:	0/1:	0/1:	0/0:	0/0:	0/1:	0/1:	0/1:	0/0:	0/1:	0/1:	0/1:	0/1:	0/1:	0/1:	0/1:	0/1:	0/0:	0/1:	0/0:	0/1:	0/1:	0/1:	0/1:	0/1:	0/1:	0/1:	0/1:	0/1:	0/1:	0/1:	0/0:	0/1:	0/1:	0/1:	0/1:	0/1:	0/1:	0/0:
chr1A	95636683	.	G	A	13891	.	AC=52;AF=0.145;AN=358;DP=2579;ExcessHet=-0.0000;FS=0.000;InbreedingCoeff=0.9749;MLEAC=52;MLEAF=0.145;MQ=59.98;QD=39.24;SOR=11.744	GT:AD:DP:GQ:PGT:PID:PL	0/0:	1/1:	0/0:	0/0:	1/1:	0/0:	0/0:	0/0:	0/0:	0/0:	0/0:	0/0:	0/0:	0/0:	0/0:	0/0:	0/0:	0/0:	0/0:	0/0:	0/0:	1/1:	0/0:	0/0:	0/0:	0/0:	0/0:	0/0:	0/0:	0/0:	0/0:	0/0:	0/0:	0/0:	0/0:	0/0:	0/0:	0/0:	0/0:	0/0:	0/0:
chr1A	97765360	.	C	T	38883.7	.	AC=112;AF=0.313;AN=358;BaseQRankSum=1.005;ClippingRankSum=0.000;DP=3067;ExcessHet=-0.0000;FS=0.000;InbreedingCoeff=0.9630;MLEAC=112;MLEAF=0.313;MQ=60.00;MQRankSum=0.000;QD=38.31;ReadPosRankSum=0.000;SOR=8.544	GT:AD:DP:GQ:PL	0/0:	0/0:	1/1:	1/1:	0/0:	0/0:	0/0:	0/0:	0/0:	1/1:	1/1:	1/1:	1/1:	0/0:	1/1:	0/0:	1/1:	0/0:	1/1:	0/0:	0/0:	0/0:	1/1:	1/1:	1/1:	1/1:	1/1:	1/1:	0/0:	0/0:	0/0:	0/0:	0/0:	0/0:	1/1:	1/1:	1/1:	1/1:	0/0:	1/1:	0/0:
chr1A	102390153	.	G	A	24755	.	AC=83;AF=0.231;AN=360;BaseQRankSum=-0.381;ClippingRankSum=0.000;DP=4351;ExcessHet=0.0016;FS=0.000;InbreedingCoeff=0.2498;MLEAC=81;MLEAF=0.225;MQ=32.81;MQRankSum=4.555;QD=17.12;ReadPosRankSum=0.000;SOR=0.727	GT:AD:DP:GQ:PL	0/1:	0/1:	0/0:	0/0:	0/1:	0/0:	0/0:	0/0:	0/1:	0/0:	0/0:	0/0:	0/0:	0/0:	0/0:	1/1:	0/0:	0/0:	0/0:	0/0:	0/0:	1/1:	0/0:	0/0:	0/0:	0/0:	0/0:	0/0:	0/0:	0/0:	0/0:	0/0:	0/0:	0/0:	0/0:	0/0:	0/0:	0/0:	1/1:	0/1:	0/0:
chr1A	102390165	.	G	T	24380.4	.	AC=127;AF=0.353;AN=360;BaseQRankSum=0.449;ClippingRankSum=0.000;DP=4327;ExcessHet=160.1216;FS=0.000;InbreedingCoeff=-0.5437;MLEAC=127;MLEAF=0.353;MQ=31.15;MQRankSum=-4.349;QD=7.00;ReadPosRankSum=0.000;SOR=0.325	GT:AD:DP:GQ:PL	0/1:	0/1:	0/1:	0/1:	0/1:	0/1:	0/1:	0/1:	0/1:	0/1:	0/1:	0/1:	0/1:	0/1:	0/1:	0/0:	0/0:	0/1:	0/1:	0/1:	0/0:	0/0:	0/1:	0/1:	0/1:	0/0:	0/1:	0/1:	0/1:	0/1:	0/1:	0/1:	0/1:	0/1:	0/1:	0/1:	0/1:	0/0:	0/0:	0/1:	0/0:
chr1A	102390214	.	A	T	16728.5	.	AC=83;AF=0.231;AN=360;BaseQRankSum=0.096;ClippingRankSum=0.000;DP=4329;ExcessHet=58.2162;FS=0.000;InbreedingCoeff=-0.3021;MLEAC=83;MLEAF=0.231;MQ=30.24;MQRankSum=-0.229;QD=6.74;ReadPosRankSum=0.000;SOR=0.232	GT:AD:DP:GQ:PL	0/0:	0/1:	0/1:	0/1:	0/1:	0/1:	0/0:	0/0:	0/1:	0/0:	0/1:	0/1:	0/1:	0/1:	0/1:	0/0:	0/1:	0/1:	0/0:	0/1:	0/0:	0/0:	0/1:	0/1:	0/1:	0/1:	0/1:	0/1:	0/0:	0/1:	0/1:	0/0:	0/0:	0/1:	0/1:	0/1:	0/1:	0/0:	0/0:	0/1:	0/0:
chr1A	102390260	.	G	T	25767.6	.	AC=144;AF=0.400;AN=360;BaseQRankSum=-1.032;ClippingRankSum=-0.000;DP=4271;ExcessHet=188.4446;FS=0.000;InbreedingCoeff=-0.6201;MLEAC=144;MLEAF=0.400;MQ=31.20;MQRankSum=-4.329;QD=6.82;ReadPosRankSum=-0.000;SOR=0.342	GT:AD:DP:GQ:PL	0/1:	0/1:	0/1:	0/1:	0/1:	0/1:	0/1:	0/1:	0/1:	0/1:	0/1:	0/1:	0/1:	0/1:	0/1:	0/0:	0/0:	0/1:	0/1:	0/1:	1/1:	0/0:	0/1:	0/1:	0/1:	0/0:	0/1:	0/1:	0/1:	0/1:	0/1:	0/1:	1/1:	0/1:	0/1:	0/1:	0/1:	0/1:	0/0:	0/1:	0/0:
chr1A	102390312	.	A	G	65314.9	.	AC=154;AF=0.428;AN=360;BaseQRankSum=0.000;ClippingRankSum=-0.000;DP=4302;ExcessHet=221.5117;FS=0.000;InbreedingCoeff=-0.6855;MLEAC=155;MLEAF=0.431;MQ=35.73;MQRankSum=-4.431;QD=16.37;ReadPosRankSum=-0.000;SOR=1.115	GT:AD:DP:GQ:PGT:PID:PL	0/1:	0/1:	0/1:	0/1:	0/1:	0/1:	0/1:	0/1:	0/1:	0/1:	0/1:	0/1:	0/1:	0/1:	0/1:	0/0:	0/1:	0/1:	0/1:	0/1:	1/1:	0/0:	0/1:	0/1:	0/1:	0/1:	0/1:	0/1:	0/1:	0/1:	0/1:	0/1:	0/1:	0/1:	0/1:	0/1:	0/1:	0/1:	0/0:	0/1:	0/0:
chr1A	102390318	.	G	A	17914.5	.	AC=83;AF=0.231;AN=360;BaseQRankSum=0.000;ClippingRankSum=0.000;DP=4331;ExcessHet=58.2162;FS=0.000;InbreedingCoeff=-0.3022;MLEAC=83;MLEAF=0.231;MQ=34.20;MQRankSum=-0.303;QD=7.22;ReadPosRankSum=0.000;SOR=0.232	GT:AD:DP:GQ:PGT:PID:PL	0/0:	0/1:	0/1:	0/1:	0/1:	0/1:	0/0:	0/0:	0/1:	0/0:	0/1:	0/1:	0/1:	0/1:	0/1:	0/0:	0/1:	0/1:	0/0:	0/1:	0/0:	0/0:	0/1:	0/1:	0/1:	0/1:	0/1:	0/1:	0/0:	0/1:	0/1:	0/0:	0/0:	0/1:	0/1:	0/1:	0/1:	0/0:	0/0:	0/1:	0/0:
chr1A	102390375	.	C	T	25398.4	.	AC=132;AF=0.369;AN=358;BaseQRankSum=0.241;ClippingRankSum=-0.000;DP=4343;ExcessHet=161.9316;FS=0.000;InbreedingCoeff=-0.5648;MLEAC=133;MLEAF=0.372;MQ=35.33;MQRankSum=-4.311;QD=7.16;ReadPosRankSum=-0.000;SOR=0.327	GT:AD:DP:GQ:PL	0/1:	0/1:	0/1:	0/1:	0/1:	0/1:	0/1:	0/1:	0/1:	0/1:	0/1:	0/1:	0/1:	0/1:	0/1:	0/0:	0/0:	0/1:	0/1:	0/1:	1/1:	0/0:	0/1:	0/1:	0/1:	0/0:	./.:	0/1:	0/1:	0/1:	0/1:	0/1:	0/1:	0/1:	0/1:	0/1:	0/1:	0/1:	0/0:	0/1:	0/0:
chr1A	102390398	.	A	G	51060.3	.	AC=150;AF=0.421;AN=356;BaseQRankSum=0.000;ClippingRankSum=-0.000;DP=4339;ExcessHet=246.4292;FS=0.000;InbreedingCoeff=-0.7143;MLEAC=151;MLEAF=0.424;MQ=35.42;MQRankSum=-4.441;QD=12.97;ReadPosRankSum=0.000;SOR=1.059	GT:AD:DP:GQ:PL	0/1:	0/1:	0/1:	0/1:	0/1:	0/1:	0/1:	0/1:	0/1:	0/1:	0/1:	0/1:	0/1:	0/1:	0/1:	0/0:	0/1:	0/1:	0/1:	0/1:	1/1:	0/0:	0/1:	0/1:	0/1:	0/1:	./.:	0/1:	0/1:	0/1:	0/1:	0/1:	0/1:	0/1:	0/1:	0/1:	0/1:	0/1:	0/0:	0/1:	0/0:
chr1A	102809456	.	G	A	60494.1	.	AC=151;AF=0.422;AN=358;BaseQRankSum=0.000;ClippingRankSum=0.000;DP=3323;ExcessHet=280.9710;FS=0.000;InbreedingCoeff=-0.7524;MLEAC=154;MLEAF=0.430;MQ=49.87;MQRankSum=-3.677;QD=19.95;ReadPosRankSum=0.000;SOR=0.753	GT:AD:DP:GQ:PGT:PID:PL	0/1:	0/1:	0/1:	0/1:	0/1:	0/1:	0/1:	0/1:	0/1:	0/1:	0/1:	0/1:	0/1:	0/1:	0/1:	0/1:	0/1:	0/0:	0/1:	0/1:	0/1:	0/0:	0/1:	0/1:	0/1:	0/1:	0/1:	0/1:	0/1:	0/1:	0/1:	0/1:	0/1:	0/1:	0/1:	0/1:	0/1:	0/1:	0/0:	0/1:	0/0:
chr1A	102809458	.	G	A	60494.1	.	AC=151;AF=0.422;AN=358;BaseQRankSum=0.000;ClippingRankSum=0.000;DP=3323;ExcessHet=279.9273;FS=0.000;InbreedingCoeff=-0.7524;MLEAC=154;MLEAF=0.430;MQ=49.87;MQRankSum=-3.677;QD=19.95;ReadPosRankSum=0.000;SOR=0.753	GT:AD:DP:GQ:PGT:PID:PL	0/1:	0/1:	0/1:	0/1:	0/1:	0/1:	0/1:	0/1:	0/1:	0/1:	0/1:	0/1:	0/1:	0/1:	0/1:	0/1:	0/1:	0/0:	0/1:	0/1:	0/1:	0/0:	0/1:	0/1:	0/1:	0/1:	0/1:	0/1:	0/1:	0/1:	0/1:	0/1:	0/1:	0/1:	0/1:	0/1:	0/1:	0/1:	0/0:	0/1:	0/0:
chr1A	102809470	.	C	T	53111	.	AC=151;AF=0.422;AN=358;BaseQRankSum=-0.000;ClippingRankSum=0.000;DP=3323;ExcessHet=280.9710;FS=0.000;InbreedingCoeff=-0.7534;MLEAC=155;MLEAF=0.433;MQ=49.87;MQRankSum=-3.677;QD=17.52;ReadPosRankSum=0.000;SOR=0.753	GT:AD:DP:GQ:PGT:PID:PL	0/1:	0/1:	0/1:	0/1:	0/1:	0/1:	0/1:	0/1:	0/1:	0/1:	0/1:	0/1:	0/1:	0/1:	0/1:	0/1:	0/1:	0/0:	0/1:	0/1:	0/1:	0/0:	0/1:	0/1:	0/1:	0/1:	0/1:	0/1:	0/1:	0/1:	0/1:	0/1:	0/1:	0/1:	0/1:	0/1:	0/1:	0/1:	0/0:	0/1:	0/0:
chr1A	102809558	.	C	T	52862.1	.	AC=153;AF=0.427;AN=358;BaseQRankSum=-0.000;ClippingRankSum=0.000;DP=3324;ExcessHet=247.5933;FS=0.000;InbreedingCoeff=-0.7286;MLEAC=156;MLEAF=0.436;MQ=55.01;MQRankSum=0.319;QD=17.45;ReadPosRankSum=0.000;SOR=0.754	GT:AD:DP:GQ:PGT:PID:PL	0/1:	0/1:	0/1:	0/1:	0/1:	0/1:	0/1:	0/1:	0/1:	0/1:	0/1:	0/1:	0/1:	1/1:	0/1:	0/1:	0/1:	0/0:	0/1:	0/1:	0/1:	0/0:	0/1:	0/1:	0/1:	0/1:	0/1:	0/1:	0/1:	0/1:	0/1:	0/1:	0/1:	0/1:	0/1:	0/1:	0/1:	0/1:	0/0:	0/1:	0/0:
chr1A	102809605	.	C	T	15121.9	.	AC=44;AF=0.123;AN=358;BaseQRankSum=0.039;ClippingRankSum=0.000;DP=3372;ExcessHet=16.1156;FS=0.000;InbreedingCoeff=-0.1422;MLEAC=44;MLEAF=0.123;MQ=52.13;MQRankSum=-3.560;QD=15.97;ReadPosRankSum=0.000;SOR=0.599	GT:AD:DP:GQ:PL	0/1:	0/1:	0/0:	0/0:	0/1:	0/0:	0/0:	0/0:	0/1:	0/0:	0/0:	0/0:	0/0:	0/0:	0/0:	0/0:	0/0:	0/0:	0/0:	0/0:	0/0:	0/0:	0/0:	0/0:	0/0:	0/0:	0/0:	0/0:	0/0:	0/0:	0/0:	0/0:	0/0:	0/0:	0/0:	0/0:	0/0:	0/0:	0/0:	0/1:	0/0:
chr1A	102809671	.	C	T	21757.5	.	AC=73;AF=0.204;AN=358;BaseQRankSum=-0.000;ClippingRankSum=0.000;DP=3373;ExcessHet=1.1495;FS=0.000;InbreedingCoeff=0.0438;MLEAC=73;MLEAF=0.204;MQ=52.35;MQRankSum=-3.276;QD=17.82;ReadPosRankSum=0.000;SOR=0.780	GT:AD:DP:GQ:PL	0/1:	0/1:	0/0:	0/0:	0/1:	0/0:	0/0:	0/0:	0/1:	0/0:	0/0:	0/0:	0/0:	0/0:	0/0:	0/1:	0/0:	0/0:	0/0:	0/0:	0/1:	1/1:	0/0:	0/0:	0/0:	0/0:	0/0:	0/0:	0/0:	0/0:	0/0:	0/0:	0/0:	0/0:	0/0:	0/0:	0/0:	0/0:	1/1:	0/1:	0/0:
chr1A	104761813	.	G	A	1264.49	.	AC=22;AF=0.061;AN=360;BaseQRankSum=-0.000;ClippingRankSum=0.000;DP=3290;ExcessHet=8.5008;FS=0.000;InbreedingCoeff=-0.0835;MLEAC=22;MLEAF=0.061;MQ=38.45;MQRankSum=-3.149;QD=2.64;ReadPosRankSum=0.000;SOR=0.051	GT:AD:DP:GQ:PGT:PID:PL	0/0:	0/1:	0/0:	0/0:	0/1:	0/0:	0/0:	0/0:	0/0:	0/0:	0/0:	0/0:	0/0:	0/0:	0/0:	0/0:	0/0:	0/0:	0/0:	0/0:	0/0:	0/0:	0/0:	0/0:	0/0:	0/0:	0/0:	0/0:	0/0:	0/0:	0/0:	0/0:	0/0:	0/0:	0/0:	0/0:	0/0:	0/0:	0/0:	0/0:	0/0:
chr1A	104761891	.	G	C	2273.11	.	AC=24;AF=0.067;AN=360;BaseQRankSum=0.442;ClippingRankSum=-0.000;DP=3263;ExcessHet=11.3491;FS=0.000;InbreedingCoeff=-0.0978;MLEAC=25;MLEAF=0.069;MQ=39.38;MQRankSum=-0.874;QD=4.20;ReadPosRankSum=-0.000;SOR=0.071	GT:AD:DP:GQ:PL	0/0:	0/1:	0/0:	0/0:	0/0:	0/0:	0/0:	0/0:	0/0:	0/0:	0/0:	0/0:	0/0:	0/0:	0/0:	0/1:	0/0:	0/0:	0/0:	0/0:	0/0:	0/1:	0/0:	0/0:	0/0:	0/0:	0/0:	0/0:	0/0:	0/0:	0/0:	0/0:	0/0:	0/0:	0/0:	0/0:	0/0:	0/0:	0/1:	0/0:	0/0:
chr1A	105080835	.	T	C	30448	.	AC=93;AF=0.258;AN=360;BaseQRankSum=2.177;ClippingRankSum=0.000;DP=3118;ExcessHet=-0.0000;FS=0.000;InbreedingCoeff=0.9545;MLEAC=94;MLEAF=0.261;MQ=60.00;MQRankSum=0.000;QD=38.74;ReadPosRankSum=0.000;SOR=8.515	GT:AD:DP:GQ:PGT:PID:PL	1/1:	1/1:	0/0:	0/0:	1/1:	0/0:	0/0:	0/0:	1/1:	0/0:	0/0:	0/0:	0/0:	0/0:	0/0:	0/0:	0/0:	0/0:	0/0:	0/0:	0/0:	0/0:	0/0:	0/0:	0/0:	0/0:	0/0:	0/0:	0/0:	0/0:	0/0:	0/0:	0/0:	0/0:	0/0:	0/0:	0/0:	0/0:	0/0:	1/1:	0/0:
chr1A	106184550	.	C	T	18904.2	.	AC=45;AF=0.125;AN=360;BaseQRankSum=-0.709;ClippingRankSum=0.000;DP=2863;ExcessHet=4.8431;FS=0.000;InbreedingCoeff=-0.0444;MLEAC=45;MLEAF=0.125;MQ=42.29;MQRankSum=4.264;QD=18.07;ReadPosRankSum=0.000;SOR=0.917	GT:AD:DP:GQ:PGT:PID:PL	0/1:	0/1:	0/0:	0/0:	0/1:	0/0:	0/0:	0/0:	0/1:	0/0:	0/0:	0/0:	0/0:	0/0:	0/0:	0/0:	0/0:	0/0:	0/0:	0/0:	0/0:	0/0:	0/0:	0/0:	0/0:	0/0:	0/0:	0/0:	0/0:	0/0:	0/0:	0/0:	0/0:	0/0:	0/0:	0/0:	0/0:	0/0:	0/0:	0/1:	0/0:
chr1A	106184552	.	G	A	19437.1	.	AC=49;AF=0.136;AN=360;BaseQRankSum=-1.132;ClippingRankSum=0.000;DP=2871;ExcessHet=3.7094;FS=0.000;InbreedingCoeff=-0.0230;MLEAC=49;MLEAF=0.136;MQ=41.98;MQRankSum=-4.243;QD=18.03;ReadPosRankSum=0.000;SOR=0.612	GT:AD:DP:GQ:PGT:PID:PL	0/1:	0/1:	0/0:	0/0:	0/1:	0/0:	0/0:	0/0:	0/1:	0/0:	0/0:	0/0:	0/0:	0/0:	0/0:	0/0:	0/0:	0/0:	0/0:	0/0:	0/0:	1/1:	0/0:	0/0:	0/0:	0/0:	0/0:	0/0:	0/0:	0/0:	0/0:	0/0:	0/0:	0/0:	0/0:	0/0:	0/0:	0/0:	0/0:	0/1:	0/0:
chr1A	106415395	.	G	A	52219.6	.	AC=156;AF=0.436;AN=358;BaseQRankSum=-0.430;ClippingRankSum=0.000;DP=5845;ExcessHet=185.3485;FS=0.000;InbreedingCoeff=-0.6352;MLEAC=156;MLEAF=0.436;MQ=37.20;MQRankSum=-5.545;QD=9.59;ReadPosRankSum=0.008;SOR=0.678	GT:AD:DP:GQ:PL	0/1:	0/1:	0/1:	0/1:	0/0:	0/1:	0/1:	0/1:	0/1:	0/1:	0/1:	0/0:	0/1:	0/1:	0/1:	0/1:	0/1:	0/1:	0/1:	1/1:	0/1:	0/1:	0/0:	0/0:	0/1:	0/1:	0/1:	0/0:	0/1:	0/1:	0/0:	0/1:	0/1:	0/0:	0/0:	0/1:	0/1:	0/1:	0/1:	0/1:	0/1:
chr1A	106415473	.	G	C	48831.3	.	AC=154;AF=0.430;AN=358;BaseQRankSum=0.000;ClippingRankSum=0.000;DP=3040;ExcessHet=225.5089;FS=0.000;InbreedingCoeff=-0.6944;MLEAC=155;MLEAF=0.433;MQ=37.21;MQRankSum=-3.917;QD=17.46;ReadPosRankSum=0.000;SOR=0.809	GT:AD:DP:GQ:PL	0/1:	0/1:	0/1:	0/1:	0/0:	0/1:	0/1:	0/1:	0/1:	0/1:	0/1:	0/0:	0/1:	0/1:	0/1:	0/1:	0/1:	0/1:	0/1:	1/1:	0/1:	0/1:	0/0:	0/0:	0/1:	0/1:	0/1:	0/0:	0/1:	0/1:	0/0:	0/1:	0/1:	0/0:	0/0:	0/1:	0/1:	0/1:	0/1:	0/1:	0/1:
chr1A	106746023	.	A	G	23684.3	.	AC=92;AF=0.256;AN=360;BaseQRankSum=-0.000;ClippingRankSum=-0.000;DP=2684;ExcessHet=-0.0000;FS=0.000;InbreedingCoeff=0.9569;MLEAC=92;MLEAF=0.256;MQ=60.00;MQRankSum=-0.000;QD=39.08;ReadPosRankSum=-0.000;SOR=9.217	GT:AD:DP:GQ:PL	1/1:	1/1:	0/0:	0/0:	1/1:	0/0:	0/0:	0/0:	1/1:	0/0:	0/0:	0/0:	0/0:	0/0:	0/0:	0/0:	0/0:	0/0:	0/0:	0/0:	0/0:	0/0:	0/0:	0/0:	0/0:	0/0:	0/0:	0/0:	0/0:	0/0:	0/0:	0/0:	0/0:	0/0:	0/0:	0/0:	0/0:	0/0:	0/0:	1/1:	0/0:
chr1A	106746057	.	T	C	23845.5	.	AC=92;AF=0.256;AN=360;BaseQRankSum=0.524;ClippingRankSum=-0.000;DP=2684;ExcessHet=0.0000;FS=0.000;InbreedingCoeff=0.9460;MLEAC=92;MLEAF=0.256;MQ=60.00;MQRankSum=-0.000;QD=39.48;ReadPosRankSum=-0.000;SOR=9.578	GT:AD:DP:GQ:PL	1/1:	1/1:	0/0:	0/0:	1/1:	0/0:	0/0:	0/0:	1/1:	0/0:	0/0:	0/0:	0/0:	0/0:	0/0:	0/0:	0/0:	0/0:	0/0:	0/0:	0/0:	0/0:	0/0:	0/0:	0/0:	0/0:	0/0:	0/0:	0/0:	0/0:	0/0:	0/0:	0/0:	0/0:	0/0:	0/0:	0/0:	0/0:	0/0:	1/1:	0/0:
chr1A	108054146	.	A	G	26906.2	.	AC=93;AF=0.258;AN=360;BaseQRankSum=0.000;ClippingRankSum=0.000;DP=2739;ExcessHet=-0.0000;FS=0.000;InbreedingCoeff=0.9785;MLEAC=93;MLEAF=0.258;MQ=59.74;MQRankSum=0.000;QD=39.45;ReadPosRankSum=0.000;SOR=8.228	GT:AD:DP:GQ:PL	1/1:	1/1:	0/0:	0/0:	1/1:	0/0:	0/0:	0/0:	1/1:	0/0:	0/0:	0/0:	0/0:	0/0:	0/0:	0/0:	0/0:	0/0:	0/0:	0/0:	0/0:	0/0:	0/0:	0/0:	0/0:	0/0:	0/0:	0/0:	0/0:	0/0:	0/0:	0/0:	0/0:	0/0:	0/0:	0/0:	0/0:	0/0:	0/0:	1/1:	0/0:
chr1A	109076093	.	T	C	23678	.	AC=92;AF=0.256;AN=360;DP=2447;ExcessHet=0.0000;FS=0.000;InbreedingCoeff=0.9853;MLEAC=92;MLEAF=0.256;MQ=60.00;QD=39.73;SOR=12.784	GT:AD:DP:GQ:PGT:PID:PL	1/1:	1/1:	0/0:	0/0:	1/1:	0/0:	0/0:	0/0:	1/1:	0/0:	0/0:	0/0:	0/0:	0/0:	0/0:	0/0:	0/0:	0/0:	0/0:	0/0:	0/0:	0/0:	0/0:	0/0:	0/0:	0/0:	0/0:	0/0:	0/0:	0/0:	0/0:	0/0:	0/0:	0/0:	0/0:	0/0:	0/0:	0/0:	0/0:	1/1:	0/0:
chr1A	110278236	.	C	T	33413.9	.	AC=67;AF=0.189;AN=354;BaseQRankSum=0.000;ClippingRankSum=0.000;DP=2920;ExcessHet=26.7367;FS=0.000;InbreedingCoeff=-0.2016;MLEAC=67;MLEAF=0.189;MQ=57.10;MQRankSum=-4.330;QD=23.11;ReadPosRankSum=0.000;SOR=0.174	GT:AD:DP:GQ:PGT:PID:PL	0/0:	0/0:	0/1:	0/0:	0/0:	0/0:	0/1:	0/0:	0/0:	0/0:	0/1:	0/1:	0/0:	0/0:	0/0:	0/1:	0/0:	0/0:	0/0:	0/0:	0/0:	0/0:	0/1:	0/1:	0/0:	0/0:	0/1:	0/1:	0/0:	0/0:	0/0:	0/0:	0/1:	0/0:	0/0:	0/1:	0/0:	0/1:	0/1:	0/1:	0/0:
chr1A	110278241	.	G	T	33413.9	.	AC=67;AF=0.189;AN=354;BaseQRankSum=0.636;ClippingRankSum=0.000;DP=2920;ExcessHet=26.7367;FS=0.000;InbreedingCoeff=-0.2016;MLEAC=67;MLEAF=0.189;MQ=57.10;MQRankSum=-4.330;QD=23.11;ReadPosRankSum=0.000;SOR=0.174	GT:AD:DP:GQ:PGT:PID:PL	0/0:	0/0:	0/1:	0/0:	0/0:	0/0:	0/1:	0/0:	0/0:	0/0:	0/1:	0/1:	0/0:	0/0:	0/0:	0/1:	0/0:	0/0:	0/0:	0/0:	0/0:	0/0:	0/1:	0/1:	0/0:	0/0:	0/1:	0/1:	0/0:	0/0:	0/0:	0/0:	0/1:	0/0:	0/0:	0/1:	0/0:	0/1:	0/1:	0/1:	0/0:
chr1A	110278249	.	G	A	33413.9	.	AC=67;AF=0.189;AN=354;BaseQRankSum=0.000;ClippingRankSum=0.000;DP=2920;ExcessHet=26.7367;FS=0.000;InbreedingCoeff=-0.2016;MLEAC=67;MLEAF=0.189;MQ=57.10;MQRankSum=-4.330;QD=23.11;ReadPosRankSum=0.000;SOR=0.174	GT:AD:DP:GQ:PGT:PID:PL	0/0:	0/0:	0/1:	0/0:	0/0:	0/0:	0/1:	0/0:	0/0:	0/0:	0/1:	0/1:	0/0:	0/0:	0/0:	0/1:	0/0:	0/0:	0/0:	0/0:	0/0:	0/0:	0/1:	0/1:	0/0:	0/0:	0/1:	0/1:	0/0:	0/0:	0/0:	0/0:	0/1:	0/0:	0/0:	0/1:	0/0:	0/1:	0/1:	0/1:	0/0:
chr1A	110278268	.	A	G	33417.9	.	AC=67;AF=0.190;AN=352;BaseQRankSum=0.555;ClippingRankSum=0.000;DP=3028;ExcessHet=28.2139;FS=0.000;InbreedingCoeff=-0.2103;MLEAC=68;MLEAF=0.193;MQ=56.66;MQRankSum=-4.330;QD=23.11;ReadPosRankSum=0.000;SOR=0.181	GT:AD:DP:GQ:PGT:PID:PL	0/0:	0/0:	0/1:	0/0:	0/0:	0/0:	0/1:	0/0:	0/0:	./.:	0/1:	0/1:	0/0:	0/0:	0/0:	0/1:	0/0:	0/0:	0/0:	0/0:	0/0:	0/0:	0/1:	0/1:	0/0:	0/0:	0/1:	0/1:	0/0:	0/0:	0/0:	0/0:	0/1:	0/0:	0/0:	0/1:	0/0:	0/1:	0/1:	0/1:	0/0:
chr1A	110278271	.	C	T	33427.4	.	AC=67;AF=0.199;AN=336;BaseQRankSum=0.000;ClippingRankSum=0.000;DP=3036;ExcessHet=28.7786;FS=0.000;InbreedingCoeff=-0.2160;MLEAC=67;MLEAF=0.199;MQ=55.82;MQRankSum=-4.330;QD=23.12;ReadPosRankSum=0.000;SOR=0.181	GT:AD:DP:GQ:PGT:PID:PL	0/0:	0/0:	0/1:	0/0:	0/0:	0/0:	0/1:	0/0:	0/0:	./.:	0/1:	0/1:	0/0:	./.:	0/0:	0/1:	./.:	0/0:	0/0:	./.:	0/0:	0/0:	0/1:	0/1:	0/0:	0/0:	0/1:	0/1:	0/0:	0/0:	0/0:	0/0:	0/1:	0/0:	0/0:	0/1:	0/0:	0/1:	0/1:	0/1:	0/0:
chr1A	110278297	.	G	C	53645.3	.	AC=175;AF=0.486;AN=360;BaseQRankSum=0.000;ClippingRankSum=0.000;DP=3573;ExcessHet=422.7800;FS=0.000;InbreedingCoeff=-0.9274;MLEAC=175;MLEAF=0.486;MQ=51.42;MQRankSum=-4.196;QD=15.24;ReadPosRankSum=0.000;SOR=0.525	GT:AD:DP:GQ:PL	0/1:	0/1:	0/1:	0/1:	0/1:	0/0:	0/1:	0/1:	0/1:	0/1:	0/1:	0/1:	0/1:	0/1:	0/1:	0/1:	0/0:	0/1:	0/1:	0/1:	0/1:	0/1:	0/1:	0/1:	0/1:	0/1:	0/1:	0/1:	0/1:	0/1:	0/1:	0/1:	0/1:	0/1:	0/1:	0/1:	0/1:	0/1:	0/1:	0/1:	0/1:
chr1A	110278312	.	C	A	17964.4	.	AC=47;AF=0.131;AN=360;BaseQRankSum=-0.253;ClippingRankSum=0.000;DP=4060;ExcessHet=10.2351;FS=0.000;InbreedingCoeff=-0.1024;MLEAC=47;MLEAF=0.131;MQ=50.46;MQRankSum=4.726;QD=16.80;ReadPosRankSum=0.000;SOR=0.703	GT:AD:DP:GQ:PL	0/1:	0/1:	0/0:	0/0:	0/1:	0/0:	0/0:	0/0:	0/1:	0/0:	0/0:	0/0:	0/0:	0/0:	0/0:	0/0:	0/0:	0/0:	0/0:	0/0:	0/0:	0/0:	0/0:	0/0:	0/0:	0/0:	0/0:	0/0:	0/0:	0/0:	0/0:	0/0:	0/0:	0/0:	0/0:	0/0:	0/0:	0/0:	0/0:	0/1:	0/0:
chr1A	110278335	.	C	G	68714.3	.	AC=175;AF=0.486;AN=360;BaseQRankSum=0.000;ClippingRankSum=0.000;DP=4018;ExcessHet=422.7800;FS=0.000;InbreedingCoeff=-0.9259;MLEAC=175;MLEAF=0.486;MQ=50.74;MQRankSum=-4.543;QD=17.35;ReadPosRankSum=0.000;SOR=0.653	GT:AD:DP:GQ:PGT:PID:PL	0/1:	0/1:	0/1:	0/1:	0/1:	0/1:	0/1:	0/1:	0/1:	0/1:	0/1:	0/1:	0/1:	0/1:	0/1:	0/1:	0/0:	0/1:	0/1:	0/1:	0/1:	0/1:	0/1:	0/1:	0/1:	0/1:	0/1:	0/1:	0/1:	0/1:	0/1:	0/1:	0/1:	0/1:	0/1:	0/1:	0/1:	0/1:	0/1:	0/1:	0/1:
chr1A	110278346	.	G	A	67413.6	.	AC=174;AF=0.483;AN=360;BaseQRankSum=-1.231;ClippingRankSum=0.000;DP=4018;ExcessHet=411.5948;FS=0.000;InbreedingCoeff=-0.9154;MLEAC=174;MLEAF=0.483;MQ=50.74;MQRankSum=-4.535;QD=17.18;ReadPosRankSum=0.000;SOR=0.634	GT:AD:DP:GQ:PGT:PID:PL	0/1:	0/1:	0/1:	0/1:	0/1:	0/1:	0/1:	0/1:	0/1:	0/1:	0/1:	0/1:	0/1:	0/1:	0/1:	0/1:	0/0:	0/1:	0/1:	0/1:	0/1:	0/1:	0/1:	0/1:	0/1:	0/1:	0/1:	0/1:	0/1:	0/1:	0/1:	0/1:	0/1:	0/1:	0/1:	0/1:	0/1:	0/1:	0/1:	0/1:	0/1:
chr1A	110278348	.	C	T	32505.8	.	AC=89;AF=0.247;AN=360;BaseQRankSum=-0.990;ClippingRankSum=0.000;DP=4049;ExcessHet=54.2799;FS=0.000;InbreedingCoeff=-0.3044;MLEAC=89;MLEAF=0.247;MQ=50.87;MQRankSum=4.649;QD=16.04;ReadPosRankSum=0.000;SOR=0.746	GT:AD:DP:GQ:PGT:PID:PL	0/0:	0/0:	0/1:	0/1:	0/0:	0/1:	0/1:	0/1:	0/0:	0/1:	0/1:	0/0:	0/1:	0/1:	0/1:	0/0:	1/1:	0/0:	0/1:	0/0:	0/0:	0/0:	0/1:	0/1:	0/1:	0/1:	0/1:	0/1:	0/1:	0/0:	0/1:	0/1:	0/1:	0/1:	0/1:	0/1:	0/1:	0/1:	0/0:	0/0:	0/0:
chr1A	110278364	.	G	A	76670.8	.	AC=178;AF=0.494;AN=360;BaseQRankSum=0.000;ClippingRankSum=0.000;DP=4018;ExcessHet=403.9047;FS=0.000;InbreedingCoeff=-0.9136;MLEAC=178;MLEAF=0.494;MQ=50.74;MQRankSum=-4.543;QD=19.23;ReadPosRankSum=0.000;SOR=0.681	GT:AD:DP:GQ:PGT:PID:PL	0/1:	0/1:	0/1:	0/1:	0/1:	0/1:	0/1:	0/1:	1/1:	0/1:	0/1:	0/1:	0/1:	0/1:	0/1:	0/1:	0/0:	0/1:	0/1:	0/1:	0/1:	0/1:	0/1:	0/1:	0/1:	0/1:	0/1:	0/1:	0/1:	0/1:	0/1:	0/1:	0/1:	0/1:	0/1:	0/1:	0/1:	0/1:	0/1:	0/1:	0/1:
chr1A	110278367	.	G	T	75466.1	.	AC=176;AF=0.489;AN=360;BaseQRankSum=0.000;ClippingRankSum=0.000;DP=4018;ExcessHet=434.6114;FS=0.000;InbreedingCoeff=-0.9365;MLEAC=176;MLEAF=0.489;MQ=50.74;MQRankSum=-4.543;QD=18.93;ReadPosRankSum=0.000;SOR=0.655	GT:AD:DP:GQ:PGT:PID:PL	0/1:	0/1:	0/1:	0/1:	0/1:	0/1:	0/1:	0/1:	0/1:	0/1:	0/1:	0/1:	0/1:	0/1:	0/1:	0/1:	0/0:	0/1:	0/1:	0/1:	0/1:	0/1:	0/1:	0/1:	0/1:	0/1:	0/1:	0/1:	0/1:	0/1:	0/1:	0/1:	0/1:	0/1:	0/1:	0/1:	0/1:	0/1:	0/1:	0/1:	0/1:
chr1A	110278368	.	G	C	75466.1	.	AC=176;AF=0.489;AN=360;BaseQRankSum=0.000;ClippingRankSum=0.000;DP=4018;ExcessHet=434.6114;FS=0.000;InbreedingCoeff=-0.9365;MLEAC=176;MLEAF=0.489;MQ=50.74;MQRankSum=-4.543;QD=18.93;ReadPosRankSum=0.000;SOR=0.655	GT:AD:DP:GQ:PGT:PID:PL	0/1:	0/1:	0/1:	0/1:	0/1:	0/1:	0/1:	0/1:	0/1:	0/1:	0/1:	0/1:	0/1:	0/1:	0/1:	0/1:	0/0:	0/1:	0/1:	0/1:	0/1:	0/1:	0/1:	0/1:	0/1:	0/1:	0/1:	0/1:	0/1:	0/1:	0/1:	0/1:	0/1:	0/1:	0/1:	0/1:	0/1:	0/1:	0/1:	0/1:	0/1:
chr1A	110278370	.	T	A	75466.1	.	AC=176;AF=0.489;AN=360;BaseQRankSum=0.000;ClippingRankSum=0.000;DP=4018;ExcessHet=434.6114;FS=0.000;InbreedingCoeff=-0.9365;MLEAC=176;MLEAF=0.489;MQ=50.74;MQRankSum=-4.543;QD=18.93;ReadPosRankSum=0.000;SOR=0.655	GT:AD:DP:GQ:PGT:PID:PL	0/1:	0/1:	0/1:	0/1:	0/1:	0/1:	0/1:	0/1:	0/1:	0/1:	0/1:	0/1:	0/1:	0/1:	0/1:	0/1:	0/0:	0/1:	0/1:	0/1:	0/1:	0/1:	0/1:	0/1:	0/1:	0/1:	0/1:	0/1:	0/1:	0/1:	0/1:	0/1:	0/1:	0/1:	0/1:	0/1:	0/1:	0/1:	0/1:	0/1:	0/1:
chr1A	110278389	.	T	G	69160.3	.	AC=175;AF=0.486;AN=360;BaseQRankSum=0.645;ClippingRankSum=0.000;DP=4018;ExcessHet=422.7800;FS=0.000;InbreedingCoeff=-0.9259;MLEAC=175;MLEAF=0.486;MQ=50.74;MQRankSum=-4.529;QD=17.46;ReadPosRankSum=0.000;SOR=0.660	GT:AD:DP:GQ:PGT:PID:PL	0/1:	0/1:	0/1:	0/1:	0/1:	0/1:	0/1:	0/1:	0/1:	0/1:	0/1:	0/1:	0/1:	0/1:	0/1:	0/1:	0/0:	0/1:	0/1:	0/1:	0/1:	0/1:	0/1:	0/1:	0/1:	0/1:	0/1:	0/1:	0/1:	0/1:	0/1:	0/1:	0/1:	0/1:	0/1:	0/1:	0/1:	0/1:	0/1:	0/1:	0/1:
chr1A	110278401	.	C	G	75112.1	.	AC=175;AF=0.489;AN=358;BaseQRankSum=0.000;ClippingRankSum=0.000;DP=4026;ExcessHet=431.7582;FS=0.000;InbreedingCoeff=-0.9362;MLEAC=175;MLEAF=0.489;MQ=50.59;MQRankSum=-4.544;QD=18.92;ReadPosRankSum=0.000;SOR=0.654	GT:AD:DP:GQ:PGT:PID:PL	0/1:	0/1:	0/1:	0/1:	0/1:	0/1:	0/1:	0/1:	0/1:	0/1:	0/1:	0/1:	0/1:	0/1:	0/1:	0/1:	0/0:	0/1:	0/1:	0/1:	0/1:	0/1:	0/1:	0/1:	0/1:	0/1:	0/1:	0/1:	0/1:	0/1:	0/1:	0/1:	0/1:	0/1:	0/1:	0/1:	0/1:	0/1:	0/1:	0/1:	0/1:
chr1A	110278405	.	G	A	10588.1	.	AC=28;AF=0.078;AN=360;BaseQRankSum=0.000;ClippingRankSum=0.000;DP=4053;ExcessHet=8.3038;FS=0.000;InbreedingCoeff=-0.0867;MLEAC=28;MLEAF=0.078;MQ=49.79;MQRankSum=-4.431;QD=15.73;ReadPosRankSum=0.000;SOR=0.445	GT:AD:DP:GQ:PGT:PID:PL	0/0:	0/0:	0/0:	0/0:	0/0:	0/1:	0/0:	0/0:	0/0:	0/0:	0/0:	0/0:	0/0:	0/0:	0/0:	0/0:	0/0:	0/0:	0/0:	0/0:	0/0:	0/1:	0/0:	0/0:	0/0:	0/0:	0/0:	0/0:	0/0:	0/0:	0/0:	0/0:	0/0:	0/0:	0/0:	0/0:	0/0:	0/0:	0/0:	0/0:	0/0:
chr1A	110278410	.	A	G	75140.2	.	AC=175;AF=0.503;AN=348;BaseQRankSum=0.000;ClippingRankSum=0.000;DP=3972;ExcessHet=493.6908;FS=0.000;InbreedingCoeff=-0.9887;MLEAC=175;MLEAF=0.503;MQ=50.74;MQRankSum=-4.544;QD=18.92;ReadPosRankSum=0.000;SOR=0.654	GT:AD:DP:GQ:PGT:PID:PL	0/1:	0/1:	0/1:	0/1:	0/1:	0/1:	0/1:	0/1:	0/1:	0/1:	0/1:	0/1:	0/1:	0/1:	0/1:	0/1:	./.:	0/1:	0/1:	0/1:	0/1:	0/1:	0/1:	0/1:	0/1:	0/1:	0/1:	0/1:	0/1:	0/1:	0/1:	0/1:	0/1:	0/1:	0/1:	0/1:	0/1:	0/1:	0/1:	0/1:	0/1:
chr1A	111712348	.	A	C	96770.1	.	AC=332;AF=0.922;AN=360;BaseQRankSum=2.320;ClippingRankSum=-0.000;DP=2660;ExcessHet=-0.0000;FS=0.000;InbreedingCoeff=0.9044;MLEAC=332;MLEAF=0.922;MQ=47.16;MQRankSum=-1.618;QD=39.68;ReadPosRankSum=-0.000;SOR=9.592	GT:AD:DP:GQ:PGT:PID:PL	1/1:	1/1:	1/1:	1/1:	1/1:	1/1:	1/1:	1/1:	1/1:	1/1:	1/1:	1/1:	1/1:	1/1:	1/1:	1/1:	1/1:	0/0:	1/1:	1/1:	1/1:	1/1:	1/1:	1/1:	1/1:	1/1:	1/1:	1/1:	1/1:	1/1:	1/1:	1/1:	1/1:	1/1:	1/1:	1/1:	1/1:	1/1:	1/1:	1/1:	0/0:
chr1A	111712463	.	C	T	7070.06	.	AC=33;AF=0.092;AN=360;BaseQRankSum=-1.041;ClippingRankSum=0.000;DP=2739;ExcessHet=-0.0000;FS=0.000;InbreedingCoeff=0.9536;MLEAC=33;MLEAF=0.092;MQ=58.44;MQRankSum=-0.624;QD=32.14;ReadPosRankSum=0.000;SOR=5.911	GT:AD:DP:GQ:PL	1/1:	1/1:	0/0:	0/0:	0/0:	0/0:	0/0:	0/0:	1/1:	0/0:	0/0:	0/0:	0/0:	0/0:	0/0:	0/0:	0/0:	0/0:	0/0:	0/0:	0/0:	0/0:	0/0:	0/0:	0/0:	0/0:	0/0:	0/0:	0/0:	0/0:	0/0:	0/0:	0/0:	0/0:	0/0:	0/0:	0/0:	0/0:	0/0:	0/0:	0/0:
chr1A	111712545	.	G	A	25075.1	.	AC=89;AF=0.247;AN=360;BaseQRankSum=0.000;ClippingRankSum=0.000;DP=2734;ExcessHet=-0.0000;FS=0.000;InbreedingCoeff=0.9645;MLEAC=89;MLEAF=0.247;MQ=58.48;MQRankSum=-0.624;QD=38.82;ReadPosRankSum=0.000;SOR=8.118	GT:AD:DP:GQ:PL	1/1:	1/1:	0/0:	0/0:	1/1:	0/0:	0/0:	0/0:	1/1:	0/0:	0/0:	0/0:	0/0:	0/0:	0/0:	0/0:	0/0:	0/0:	0/0:	0/0:	0/0:	0/0:	0/0:	0/0:	0/0:	0/0:	0/0:	0/0:	0/0:	0/0:	0/0:	0/0:	0/0:	0/0:	0/0:	0/0:	0/0:	0/0:	0/0:	1/1:	0/0:
chr1A	114111789	.	G	C	20546.5	.	AC=126;AF=0.356;AN=354;BaseQRankSum=0.000;ClippingRankSum=-0.000;DP=2452;ExcessHet=104.9417;FS=0.000;InbreedingCoeff=-0.4848;MLEAC=128;MLEAF=0.362;MQ=46.30;MQRankSum=-3.481;QD=11.12;ReadPosRankSum=-0.000;SOR=0.571	GT:AD:DP:GQ:PGT:PID:PL	0/1:	0/1:	0/1:	0/1:	0/1:	0/1:	0/1:	0/0:	0/1:	0/1:	0/1:	./.:	0/1:	1/1:	0/1:	0/1:	0/0:	0/1:	0/1:	0/0:	0/1:	0/1:	0/1:	0/0:	0/1:	0/1:	0/1:	0/1:	0/1:	0/1:	0/0:	0/1:	./.:	0/1:	0/0:	0/1:	0/1:	0/1:	0/0:	0/1:	0/1:
chr1A	116539222	.	C	A	18760.3	.	AC=63;AF=0.191;AN=330;BaseQRankSum=0.000;ClippingRankSum=0.000;DP=3121;ExcessHet=-0.0000;FS=0.000;InbreedingCoeff=0.9738;MLEAC=63;MLEAF=0.191;MQ=44.70;MQRankSum=-1.805;QD=41.97;ReadPosRankSum=0.000;SOR=7.369	GT:AD:DP:GQ:PGT:PID:PL	1/1:	./.:	0/0:	0/0:	./.:	0/0:	0/0:	0/0:	1/1:	0/0:	0/0:	0/0:	0/0:	0/0:	0/0:	0/0:	0/0:	0/0:	0/0:	0/0:	0/0:	0/0:	0/0:	0/0:	0/0:	0/0:	0/0:	0/0:	0/0:	0/0:	0/0:	0/0:	0/0:	0/0:	0/0:	0/0:	0/0:	0/0:	0/0:	1/1:	0/0:
chr1A	116539238	.	G	T	18760.3	.	AC=63;AF=0.191;AN=330;BaseQRankSum=-1.643;ClippingRankSum=0.000;DP=3121;ExcessHet=-0.0000;FS=0.000;InbreedingCoeff=0.9742;MLEAC=63;MLEAF=0.191;MQ=44.70;MQRankSum=-1.805;QD=41.97;ReadPosRankSum=0.000;SOR=7.369	GT:AD:DP:GQ:PGT:PID:PL	1/1:	./.:	0/0:	0/0:	./.:	0/0:	0/0:	0/0:	1/1:	0/0:	0/0:	0/0:	0/0:	0/0:	0/0:	0/0:	0/0:	0/0:	0/0:	0/0:	0/0:	0/0:	0/0:	0/0:	0/0:	0/0:	0/0:	0/0:	0/0:	0/0:	0/0:	0/0:	0/0:	0/0:	0/0:	0/0:	0/0:	0/0:	0/0:	1/1:	0/0:
chr1A	116539258	.	C	T	28614.2	.	AC=93;AF=0.258;AN=360;BaseQRankSum=0.730;ClippingRankSum=0.000;DP=3149;ExcessHet=-0.0000;FS=0.000;InbreedingCoeff=0.9814;MLEAC=93;MLEAF=0.258;MQ=59.98;MQRankSum=0.000;QD=38.46;ReadPosRankSum=0.000;SOR=8.404	GT:AD:DP:GQ:PL	1/1:	1/1:	0/0:	0/0:	1/1:	0/0:	0/0:	0/0:	1/1:	0/0:	0/0:	0/0:	0/0:	0/0:	0/0:	0/0:	0/0:	0/0:	0/0:	0/0:	0/0:	0/0:	0/0:	0/0:	0/0:	0/0:	0/0:	0/0:	0/0:	0/0:	0/0:	0/0:	0/0:	0/0:	0/0:	0/0:	0/0:	0/0:	0/0:	1/1:	0/0:
chr1A	116539311	.	C	T	29233.2	.	AC=93;AF=0.258;AN=360;BaseQRankSum=-0.809;ClippingRankSum=0.000;DP=3150;ExcessHet=-0.0000;FS=0.000;InbreedingCoeff=0.9815;MLEAC=93;MLEAF=0.258;MQ=59.98;MQRankSum=0.000;QD=39.19;ReadPosRankSum=0.000;SOR=8.410	GT:AD:DP:GQ:PL	1/1:	1/1:	0/0:	0/0:	1/1:	0/0:	0/0:	0/0:	1/1:	0/0:	0/0:	0/0:	0/0:	0/0:	0/0:	0/0:	0/0:	0/0:	0/0:	0/0:	0/0:	0/0:	0/0:	0/0:	0/0:	0/0:	0/0:	0/0:	0/0:	0/0:	0/0:	0/0:	0/0:	0/0:	0/0:	0/0:	0/0:	0/0:	0/0:	1/1:	0/0:
chr1A	116963349	.	G	A	25102.6	.	AC=93;AF=0.258;AN=360;BaseQRankSum=-0.980;ClippingRankSum=0.000;DP=2630;ExcessHet=-0.0000;FS=0.000;InbreedingCoeff=0.9667;MLEAC=93;MLEAF=0.258;MQ=37.16;MQRankSum=-4.573;QD=38.44;ReadPosRankSum=0.000;SOR=7.963	GT:AD:DP:GQ:PL	1/1:	1/1:	0/0:	0/0:	1/1:	0/0:	0/0:	0/0:	1/1:	0/0:	0/0:	0/0:	0/0:	0/0:	0/0:	0/0:	0/0:	0/0:	0/0:	0/0:	0/0:	0/0:	0/0:	0/0:	0/0:	0/0:	0/0:	0/0:	0/0:	0/0:	0/0:	0/0:	0/0:	0/0:	0/0:	0/0:	0/0:	0/0:	0/0:	1/1:	0/0:
chr1A	116963380	.	G	A	27919.7	.	AC=93;AF=0.258;AN=360;BaseQRankSum=-0.870;ClippingRankSum=0.000;DP=2630;ExcessHet=-0.0000;FS=0.000;InbreedingCoeff=0.9662;MLEAC=93;MLEAF=0.258;MQ=37.16;MQRankSum=-4.573;QD=42.76;ReadPosRankSum=0.000;SOR=7.963	GT:AD:DP:GQ:PGT:PID:PL	1/1:	1/1:	0/0:	0/0:	1/1:	0/0:	0/0:	0/0:	1/1:	0/0:	0/0:	0/0:	0/0:	0/0:	0/0:	0/0:	0/0:	0/0:	0/0:	0/0:	0/0:	0/0:	0/0:	0/0:	0/0:	0/0:	0/0:	0/0:	0/0:	0/0:	0/0:	0/0:	0/0:	0/0:	0/0:	0/0:	0/0:	0/0:	0/0:	1/1:	0/0:
chr1A	119326973	.	C	A	25624.9	.	AC=68;AF=0.190;AN=358;BaseQRankSum=0.000;ClippingRankSum=0.000;DP=4085;ExcessHet=0.0000;FS=0.000;InbreedingCoeff=0.3988;MLEAC=68;MLEAF=0.190;MQ=36.39;MQRankSum=0.000;QD=26.04;ReadPosRankSum=0.000;SOR=1.936	GT:AD:DP:GQ:PGT:PID:PL	0/1:	0/1:	0/0:	0/0:	1/1:	0/0:	0/0:	0/0:	0/1:	0/0:	0/0:	0/0:	0/0:	0/0:	0/0:	0/0:	0/0:	0/0:	0/0:	0/0:	0/0:	0/0:	0/0:	0/0:	0/0:	0/0:	0/0:	0/0:	0/0:	0/0:	0/0:	0/0:	0/0:	0/0:	0/0:	0/0:	0/0:	0/0:	0/0:	0/1:	0/0:
chr1A	119326998	.	T	C	26561.2	.	AC=68;AF=0.190;AN=358;BaseQRankSum=0.000;ClippingRankSum=0.000;DP=4084;ExcessHet=0.0000;FS=0.000;InbreedingCoeff=0.4091;MLEAC=67;MLEAF=0.187;MQ=36.39;MQRankSum=0.000;QD=26.91;ReadPosRankSum=0.000;SOR=1.935	GT:AD:DP:GQ:PGT:PID:PL	0/1:	0/1:	0/0:	0/0:	1/1:	0/0:	0/0:	0/0:	0/1:	0/0:	0/0:	0/0:	0/0:	0/0:	0/0:	0/0:	0/0:	0/0:	0/0:	0/0:	0/0:	0/0:	0/0:	0/0:	0/0:	0/0:	0/0:	0/0:	0/0:	0/0:	0/0:	0/0:	0/0:	0/0:	0/0:	0/0:	0/0:	0/0:	0/0:	0/1:	0/0:
chr1A	119550110	.	G	A	30828.7	.	AC=99;AF=0.277;AN=358;BaseQRankSum=0.000;ClippingRankSum=0.000;DP=2882;ExcessHet=-0.0000;FS=0.000;InbreedingCoeff=0.9740;MLEAC=98;MLEAF=0.274;MQ=59.35;MQRankSum=0.000;QD=42.52;ReadPosRankSum=0.000;SOR=7.720	GT:AD:DP:GQ:PGT:PID:PL	1/1:	1/1:	0/0:	0/0:	1/1:	0/0:	0/0:	0/0:	1/1:	0/0:	0/0:	0/0:	0/0:	0/0:	0/0:	0/0:	0/0:	0/0:	0/0:	0/0:	0/0:	0/0:	0/0:	0/0:	0/0:	0/0:	0/0:	0/0:	0/0:	0/0:	0/0:	0/0:	0/0:	0/0:	0/0:	0/0:	0/0:	0/0:	0/0:	1/1:	0/0:
chr1A	119550120	.	A	C	48188.5	.	AC=99;AF=0.277;AN=358;BaseQRankSum=4.002;ClippingRankSum=0.000;DP=3829;ExcessHet=-0.0000;FS=0.000;InbreedingCoeff=0.9797;MLEAC=99;MLEAF=0.277;MQ=50.71;MQRankSum=-0.877;QD=33.23;ReadPosRankSum=0.000;SOR=0.632	GT:AD:DP:GQ:PGT:PID:PL	1/1:	1/1:	0/0:	0/0:	1/1:	0/0:	0/0:	0/0:	1/1:	0/0:	0/0:	0/0:	0/0:	0/0:	0/0:	0/0:	0/0:	0/0:	0/0:	0/0:	0/0:	0/0:	0/0:	0/0:	0/0:	0/0:	0/0:	0/0:	0/0:	0/0:	0/0:	0/0:	0/0:	0/0:	0/0:	0/0:	0/0:	0/0:	0/0:	1/1:	0/0:
chr1A	119550177	.	A	G	28759	.	AC=101;AF=0.281;AN=360;BaseQRankSum=0.377;ClippingRankSum=0.000;DP=2878;ExcessHet=0.0000;FS=0.000;InbreedingCoeff=0.9642;MLEAC=101;MLEAF=0.281;MQ=40.63;MQRankSum=-4.653;QD=39.02;ReadPosRankSum=0.000;SOR=7.754	GT:AD:DP:GQ:PL	1/1:	1/1:	0/0:	0/0:	1/1:	0/0:	0/0:	0/0:	1/1:	0/0:	0/0:	0/0:	0/0:	0/0:	0/0:	0/0:	0/0:	0/0:	0/0:	0/0:	0/0:	0/0:	0/0:	0/0:	0/0:	0/0:	0/0:	0/0:	0/0:	0/0:	0/0:	0/0:	0/0:	0/0:	0/0:	0/0:	0/0:	0/0:	0/0:	1/1:	0/0:
chr1A	119550191	.	G	A	27098.3	.	AC=97;AF=0.269;AN=360;BaseQRankSum=0.000;ClippingRankSum=0.000;DP=2879;ExcessHet=-0.0000;FS=0.000;InbreedingCoeff=0.9744;MLEAC=96;MLEAF=0.267;MQ=40.65;MQRankSum=-4.653;QD=38.55;ReadPosRankSum=0.000;SOR=7.658	GT:AD:DP:GQ:PL	1/1:	1/1:	0/0:	0/0:	1/1:	0/0:	0/0:	0/0:	1/1:	0/0:	0/0:	0/0:	0/0:	0/0:	0/0:	0/0:	0/0:	0/0:	0/0:	0/0:	0/0:	0/0:	0/0:	0/0:	0/0:	0/0:	0/0:	0/0:	0/0:	0/0:	0/0:	0/0:	0/0:	0/0:	0/0:	0/0:	0/0:	0/0:	0/0:	1/1:	0/0:
chr1A	119593397	.	G	T	18320.8	.	AC=118;AF=0.331;AN=356;BaseQRankSum=0.000;ClippingRankSum=-0.000;DP=3479;ExcessHet=122.4066;FS=0.000;InbreedingCoeff=-0.4943;MLEAC=121;MLEAF=0.340;MQ=24.27;MQRankSum=1.804;QD=7.23;ReadPosRankSum=-0.000;SOR=0.226	GT:AD:DP:GQ:PL	0/1:	1/1:	0/1:	0/1:	0/1:	0/1:	0/1:	0/0:	0/1:	0/0:	0/0:	0/0:	0/0:	0/1:	0/1:	0/0:	0/0:	0/1:	0/0:	0/0:	0/1:	0/1:	0/1:	0/1:	0/1:	0/0:	0/0:	0/1:	0/1:	0/0:	0/1:	0/1:	0/1:	0/1:	0/1:	0/1:	0/1:	0/1:	0/0:	0/1:	0/0:
chr1A	119593409	.	C	T	17612.6	.	AC=140;AF=0.393;AN=356;BaseQRankSum=-0.000;ClippingRankSum=0.000;DP=3486;ExcessHet=213.8001;FS=0.000;InbreedingCoeff=-0.6725;MLEAC=148;MLEAF=0.416;MQ=24.26;MQRankSum=1.706;QD=5.84;ReadPosRankSum=0.000;SOR=0.129	GT:AD:DP:GQ:PGT:PID:PL	0/0:	0/0:	0/1:	0/1:	0/1:	0/0:	0/1:	0/1:	0/1:	0/1:	0/1:	0/1:	0/0:	0/1:	0/1:	0/1:	0/1:	0/1:	0/1:	0/1:	0/1:	0/1:	0/0:	0/1:	0/1:	0/1:	0/1:	0/0:	0/1:	0/1:	0/1:	0/0:	0/0:	0/0:	0/0:	0/1:	0/1:	0/1:	0/1:	0/1:	0/1:
chr1A	119593429	.	T	G	17441.8	.	AC=141;AF=0.396;AN=356;BaseQRankSum=-0.000;ClippingRankSum=0.000;DP=3486;ExcessHet=218.5754;FS=0.000;InbreedingCoeff=-0.6779;MLEAC=148;MLEAF=0.416;MQ=24.26;MQRankSum=1.706;QD=5.74;ReadPosRankSum=0.000;SOR=0.130	GT:AD:DP:GQ:PGT:PID:PL	0/0:	0/0:	0/1:	0/1:	0/1:	0/0:	0/1:	0/1:	0/1:	0/1:	0/1:	0/1:	0/0:	0/1:	0/1:	0/1:	0/1:	0/1:	0/1:	0/1:	0/1:	0/1:	0/0:	0/1:	0/1:	0/1:	0/1:	0/0:	0/1:	0/1:	0/1:	0/0:	0/0:	0/0:	0/0:	0/1:	0/1:	0/1:	0/1:	0/1:	0/1:
chr1A	119593462	.	T	C	20216.7	.	AC=140;AF=0.393;AN=356;BaseQRankSum=-0.000;ClippingRankSum=0.000;DP=3486;ExcessHet=214.1713;FS=0.000;InbreedingCoeff=-0.6702;MLEAC=147;MLEAF=0.413;MQ=24.26;MQRankSum=1.706;QD=6.68;ReadPosRankSum=-0.000;SOR=0.132	GT:AD:DP:GQ:PGT:PID:PL	0/0:	0/0:	0/1:	0/1:	0/1:	0/0:	0/1:	0/1:	0/1:	0/1:	0/1:	0/1:	0/0:	0/1:	0/1:	0/1:	0/1:	0/1:	0/1:	0/1:	0/1:	0/1:	0/0:	0/1:	0/1:	0/1:	0/1:	0/0:	0/1:	0/1:	0/1:	0/0:	0/0:	0/0:	0/0:	0/1:	0/1:	0/1:	0/1:	0/1:	0/1:
chr1A	119593476	.	C	T	27898.3	.	AC=141;AF=0.396;AN=356;BaseQRankSum=0.668;ClippingRankSum=0.000;DP=3486;ExcessHet=223.4565;FS=0.000;InbreedingCoeff=-0.6891;MLEAC=147;MLEAF=0.413;MQ=24.26;MQRankSum=1.693;QD=9.18;ReadPosRankSum=0.000;SOR=0.131	GT:AD:DP:GQ:PGT:PID:PL	0/0:	0/0:	0/1:	0/1:	0/1:	0/0:	0/1:	0/1:	0/1:	0/1:	0/1:	0/1:	0/0:	0/1:	0/1:	0/1:	0/1:	0/1:	0/1:	0/1:	0/1:	0/1:	0/0:	0/1:	0/1:	0/1:	0/1:	0/0:	0/1:	0/1:	0/1:	0/0:	0/0:	0/0:	0/0:	0/1:	0/1:	0/1:	0/1:	0/1:	0/1:
chr1A	119593477	.	C	A	27862.7	.	AC=141;AF=0.396;AN=356;BaseQRankSum=-0.000;ClippingRankSum=0.000;DP=3486;ExcessHet=218.5754;FS=0.000;InbreedingCoeff=-0.6814;MLEAC=148;MLEAF=0.416;MQ=24.26;MQRankSum=1.693;QD=9.17;ReadPosRankSum=0.000;SOR=0.130	GT:AD:DP:GQ:PGT:PID:PL	0/0:	0/0:	0/1:	0/1:	0/1:	0/0:	0/1:	0/1:	0/1:	0/1:	0/1:	0/1:	0/0:	0/1:	0/1:	0/1:	0/1:	0/1:	0/1:	0/1:	0/1:	0/1:	0/0:	0/1:	0/1:	0/1:	0/1:	0/0:	0/1:	0/1:	0/1:	0/0:	0/0:	0/0:	0/0:	0/1:	0/1:	0/1:	0/1:	0/1:	0/1:
chr1A	119593486	.	C	T	10594.5	.	AC=62;AF=0.174;AN=356;BaseQRankSum=0.723;ClippingRankSum=0.000;DP=3524;ExcessHet=32.7693;FS=0.000;InbreedingCoeff=-0.2251;MLEAC=63;MLEAF=0.177;MQ=24.15;MQRankSum=1.749;QD=6.14;ReadPosRankSum=0.000;SOR=2.642	GT:AD:DP:GQ:PGT:PID:PL	0/0:	0/0:	0/0:	0/1:	0/1:	0/0:	0/0:	0/0:	0/0:	0/0:	0/1:	0/0:	0/1:	0/0:	0/1:	0/0:	0/0:	0/0:	0/0:	0/0:	0/0:	0/1:	0/0:	0/0:	0/0:	0/0:	0/0:	0/1:	0/1:	0/0:	0/0:	0/1:	0/0:	0/0:	0/0:	0/1:	0/0:	0/1:	0/0:	0/0:	0/0:
chr1A	119593492	.	T	A	14560.8	.	AC=57;AF=0.160;AN=356;BaseQRankSum=0.480;ClippingRankSum=0.000;DP=6903;ExcessHet=26.2925;FS=0.000;InbreedingCoeff=-0.1949;MLEAC=57;MLEAF=0.160;MQ=24.16;MQRankSum=2.327;QD=4.59;ReadPosRankSum=0.011;SOR=0.702	GT:AD:DP:GQ:PGT:PID:PL	0/0:	0/0:	0/0:	0/0:	0/1:	0/0:	0/0:	0/0:	0/0:	0/0:	0/1:	0/0:	0/0:	0/0:	0/1:	0/0:	0/0:	0/0:	0/0:	0/0:	0/0:	0/1:	0/0:	0/0:	0/0:	0/0:	0/0:	0/1:	0/1:	0/0:	0/0:	0/1:	0/0:	0/0:	0/0:	0/1:	0/0:	0/1:	0/0:	0/0:	0/0:
chr1A	119593520	.	C	A	15352.2	.	AC=141;AF=0.396;AN=356;BaseQRankSum=0.467;ClippingRankSum=-0.000;DP=3534;ExcessHet=199.8482;FS=0.000;InbreedingCoeff=-0.6625;MLEAC=149;MLEAF=0.419;MQ=24.28;MQRankSum=1.636;QD=5.05;ReadPosRankSum=0.000;SOR=0.137	GT:AD:DP:GQ:PGT:PID:PL	0/0:	0/0:	0/1:	0/1:	0/1:	0/0:	0/1:	0/1:	0/1:	0/1:	0/1:	0/1:	0/0:	0/1:	0/1:	0/1:	0/1:	0/1:	0/1:	1/1:	0/1:	0/1:	0/0:	0/1:	0/1:	0/1:	0/1:	0/0:	0/1:	0/1:	0/1:	0/0:	0/0:	0/0:	0/0:	0/1:	0/1:	0/1:	0/1:	0/1:	0/1:
chr1A	119593586	.	T	A	15112	.	AC=141;AF=0.396;AN=356;BaseQRankSum=0.431;ClippingRankSum=0.000;DP=3534;ExcessHet=220.7838;FS=0.000;InbreedingCoeff=-0.6807;MLEAC=149;MLEAF=0.419;MQ=24.28;MQRankSum=1.706;QD=4.93;ReadPosRankSum=0.000;SOR=0.134	GT:AD:DP:GQ:PL	0/0:	0/0:	0/1:	0/1:	0/1:	0/0:	0/1:	0/1:	0/1:	0/1:	0/1:	0/1:	0/0:	0/1:	0/1:	0/1:	0/1:	0/1:	0/1:	0/1:	0/1:	0/1:	0/0:	0/1:	0/1:	0/1:	0/1:	0/0:	0/1:	0/1:	0/1:	0/0:	0/0:	0/0:	0/0:	0/1:	0/1:	0/1:	0/1:	0/1:	0/1:
chr1A	120451356	.	G	A	27740.5	.	AC=101;AF=0.281;AN=360;BaseQRankSum=-0.949;ClippingRankSum=0.000;DP=2547;ExcessHet=-0.0000;FS=0.000;InbreedingCoeff=0.9571;MLEAC=101;MLEAF=0.281;MQ=59.52;MQRankSum=0.000;QD=38.48;ReadPosRankSum=0.000;SOR=8.341	GT:AD:DP:GQ:PL	1/1:	1/1:	0/0:	0/0:	1/1:	0/0:	0/0:	0/0:	1/1:	0/0:	0/0:	0/0:	0/0:	0/0:	0/0:	0/0:	0/0:	0/0:	0/0:	0/0:	0/0:	0/0:	0/0:	0/0:	0/0:	0/0:	0/0:	0/0:	0/0:	0/0:	0/0:	0/0:	0/0:	0/0:	0/0:	0/0:	0/0:	0/0:	0/0:	1/1:	0/0:
chr1A	121693459	.	T	C	30957.4	.	AC=99;AF=0.275;AN=360;BaseQRankSum=-0.755;ClippingRankSum=0.000;DP=3050;ExcessHet=-0.0000;FS=0.000;InbreedingCoeff=0.9777;MLEAC=98;MLEAF=0.272;MQ=60.00;MQRankSum=0.000;QD=39.69;ReadPosRankSum=0.000;SOR=9.725	GT:AD:DP:GQ:PL	1/1:	1/1:	0/0:	0/0:	1/1:	0/0:	0/0:	0/0:	1/1:	0/0:	0/0:	0/0:	0/0:	0/0:	0/0:	0/0:	0/0:	0/0:	0/0:	0/0:	0/0:	0/0:	0/0:	0/0:	0/0:	0/0:	0/0:	0/0:	0/0:	0/0:	0/0:	0/0:	0/0:	0/0:	0/0:	0/0:	0/0:	0/0:	0/0:	1/1:	0/0:
chr1A	121693518	.	G	T	30042	.	AC=99;AF=0.275;AN=360;BaseQRankSum=1.282;ClippingRankSum=-0.000;DP=3050;ExcessHet=-0.0000;FS=0.000;InbreedingCoeff=0.9749;MLEAC=98;MLEAF=0.272;MQ=60.00;MQRankSum=-0.000;QD=38.56;ReadPosRankSum=-0.000;SOR=9.411	GT:AD:DP:GQ:PL	1/1:	1/1:	0/0:	0/0:	1/1:	0/0:	0/0:	0/0:	1/1:	0/0:	0/0:	0/0:	0/0:	0/0:	0/0:	0/0:	0/0:	0/0:	0/0:	0/0:	0/0:	0/0:	0/0:	0/0:	0/0:	0/0:	0/0:	0/0:	0/0:	0/0:	0/0:	0/0:	0/0:	0/0:	0/0:	0/0:	0/0:	0/0:	0/0:	1/1:	0/0:
chr1A	121693663	.	G	A	34386.1	.	AC=99;AF=0.275;AN=360;BaseQRankSum=0.423;ClippingRankSum=0.000;DP=3067;ExcessHet=-0.0000;FS=0.000;InbreedingCoeff=0.9780;MLEAC=98;MLEAF=0.272;MQ=59.98;MQRankSum=0.000;QD=43.36;ReadPosRankSum=0.000;SOR=8.369	GT:AD:DP:GQ:PGT:PID:PL	1/1:	1/1:	0/0:	0/0:	1/1:	0/0:	0/0:	0/0:	1/1:	0/0:	0/0:	0/0:	0/0:	0/0:	0/0:	0/0:	0/0:	0/0:	0/0:	0/0:	0/0:	0/0:	0/0:	0/0:	0/0:	0/0:	0/0:	0/0:	0/0:	0/0:	0/0:	0/0:	0/0:	0/0:	0/0:	0/0:	0/0:	0/0:	0/0:	1/1:	0/0:
chr1A	121693676	.	G	A	34361.1	.	AC=99;AF=0.275;AN=360;BaseQRankSum=-0.462;ClippingRankSum=0.000;DP=3066;ExcessHet=-0.0000;FS=0.000;InbreedingCoeff=0.9780;MLEAC=98;MLEAF=0.272;MQ=59.99;MQRankSum=0.000;QD=43.39;ReadPosRankSum=0.000;SOR=9.756	GT:AD:DP:GQ:PGT:PID:PL	1/1:	1/1:	0/0:	0/0:	1/1:	0/0:	0/0:	0/0:	1/1:	0/0:	0/0:	0/0:	0/0:	0/0:	0/0:	0/0:	0/0:	0/0:	0/0:	0/0:	0/0:	0/0:	0/0:	0/0:	0/0:	0/0:	0/0:	0/0:	0/0:	0/0:	0/0:	0/0:	0/0:	0/0:	0/0:	0/0:	0/0:	0/0:	0/0:	1/1:	0/0:
chr1A	123815461	.	T	C	29527.9	.	AC=99;AF=0.275;AN=360;BaseQRankSum=-0.000;ClippingRankSum=-0.000;DP=2612;ExcessHet=-0.0000;FS=0.000;InbreedingCoeff=0.9505;MLEAC=100;MLEAF=0.278;MQ=40.26;MQRankSum=-2.744;QD=38.70;ReadPosRankSum=-0.000;SOR=8.862	GT:AD:DP:GQ:PL	1/1:	1/1:	0/0:	0/0:	1/1:	0/0:	0/0:	0/0:	1/1:	0/0:	0/0:	0/0:	0/0:	0/0:	0/0:	0/0:	0/0:	0/0:	0/0:	0/0:	0/0:	0/0:	0/0:	0/0:	0/0:	0/0:	0/0:	0/0:	0/0:	0/0:	0/0:	0/0:	0/0:	0/0:	0/0:	0/0:	0/0:	0/0:	0/0:	1/1:	0/0:
chr1A	123815505	.	C	T	28468.8	.	AC=99;AF=0.275;AN=360;BaseQRankSum=1.248;ClippingRankSum=-0.000;DP=2613;ExcessHet=-0.0000;FS=0.000;InbreedingCoeff=0.9732;MLEAC=98;MLEAF=0.272;MQ=40.26;MQRankSum=-2.744;QD=37.36;ReadPosRankSum=-0.000;SOR=8.859	GT:AD:DP:GQ:PL	1/1:	1/1:	0/0:	0/0:	1/1:	0/0:	0/0:	0/0:	1/1:	0/0:	0/0:	0/0:	0/0:	0/0:	0/0:	0/0:	0/0:	0/0:	0/0:	0/0:	0/0:	0/0:	0/0:	0/0:	0/0:	0/0:	0/0:	0/0:	0/0:	0/0:	0/0:	0/0:	0/0:	0/0:	0/0:	0/0:	0/0:	0/0:	0/0:	1/1:	0/0:
chr1A	125605276	.	C	T	37161.3	.	AC=119;AF=0.334;AN=356;BaseQRankSum=-0.000;ClippingRankSum=0.000;DP=2305;ExcessHet=108.8135;FS=0.000;InbreedingCoeff=-0.4840;MLEAC=123;MLEAF=0.346;MQ=35.67;MQRankSum=-3.466;QD=19.90;ReadPosRankSum=0.000;SOR=0.765	GT:AD:DP:GQ:PGT:PID:PL	0/1:	0/1:	0/0:	0/1:	0/1:	0/1:	0/0:	0/0:	0/1:	0/0:	0/1:	0/1:	0/1:	0/1:	0/1:	0/0:	0/1:	0/1:	0/0:	0/0:	0/0:	0/1:	0/1:	0/1:	0/1:	0/1:	0/1:	0/1:	0/1:	0/1:	0/1:	1/1:	0/0:	0/1:	0/1:	0/1:	0/1:	0/0:	0/1:	0/1:	0/0:
chr1A	125605279	.	T	C	45085.6	.	AC=131;AF=0.370;AN=354;BaseQRankSum=-0.000;ClippingRankSum=0.000;DP=2305;ExcessHet=148.5827;FS=0.000;InbreedingCoeff=-0.5732;MLEAC=136;MLEAF=0.384;MQ=35.99;MQRankSum=-3.361;QD=22.57;ReadPosRankSum=0.000;SOR=1.046	GT:AD:DP:GQ:PGT:PID:PL	0/1:	0/1:	./.:	0/1:	0/1:	0/1:	0/0:	0/0:	0/1:	0/0:	0/1:	0/1:	0/1:	0/1:	0/1:	0/1:	0/1:	0/1:	0/0:	0/0:	0/0:	0/1:	0/1:	0/1:	0/1:	0/1:	0/1:	0/1:	0/1:	0/1:	0/1:	1/1:	0/0:	0/1:	0/1:	0/1:	0/1:	0/0:	0/1:	0/1:	0/0:
chr1A	125605392	.	A	T	5656.42	.	AC=30;AF=0.084;AN=358;BaseQRankSum=0.000;ClippingRankSum=-0.000;DP=4439;ExcessHet=8.7690;FS=0.000;InbreedingCoeff=-0.0940;MLEAC=29;MLEAF=0.081;MQ=32.89;MQRankSum=-1.282;QD=5.65;ReadPosRankSum=0.035;SOR=0.717	GT:AD:DP:GQ:PGT:PID:PL	0/0:	0/0:	0/1:	0/0:	0/0:	0/0:	0/0:	0/0:	0/0:	0/0:	0/0:	0/0:	0/0:	0/0:	0/0:	0/1:	0/1:	0/0:	0/0:	0/0:	0/0:	0/1:	0/0:	0/0:	0/0:	0/1:	0/0:	0/0:	0/0:	0/0:	0/0:	0/0:	0/0:	0/0:	0/0:	0/0:	0/0:	0/0:	0/0:	0/0:	0/0:
chr1A	125933686	.	G	A	4940.57	.	AC=18;AF=0.050;AN=360;BaseQRankSum=0.988;ClippingRankSum=0.000;DP=5650;ExcessHet=5.9075;FS=0.000;InbreedingCoeff=-0.0613;MLEAC=18;MLEAF=0.050;MQ=22.11;MQRankSum=-3.224;QD=12.60;ReadPosRankSum=-0.000;SOR=0.068	GT:AD:DP:GQ:PGT:PID:PL	0/0:	0/0:	0/0:	0/1:	0/0:	0/0:	0/0:	0/0:	0/0:	0/0:	0/0:	0/0:	0/0:	0/0:	0/0:	0/0:	0/0:	0/0:	0/0:	0/0:	0/0:	0/0:	0/0:	0/0:	0/0:	0/0:	0/0:	0/0:	0/0:	0/0:	0/0:	0/0:	0/0:	0/0:	0/0:	0/0:	0/0:	0/0:	0/0:	0/0:	0/0:
chr1A	125933721	.	G	C	7517.8	.	AC=69;AF=0.192;AN=360;BaseQRankSum=0.000;ClippingRankSum=0.000;DP=4632;ExcessHet=41.0824;FS=0.000;InbreedingCoeff=-0.2464;MLEAC=69;MLEAF=0.192;MQ=22.58;MQRankSum=0.504;QD=4.66;ReadPosRankSum=4.555;SOR=0.147	GT:AD:DP:GQ:PL	0/0:	0/1:	0/1:	0/0:	0/1:	0/1:	0/1:	0/1:	0/1:	0/1:	0/1:	0/0:	0/1:	0/1:	0/1:	0/0:	0/0:	0/0:	0/1:	0/0:	0/0:	0/0:	0/1:	0/0:	0/1:	0/0:	0/0:	0/0:	0/0:	0/0:	0/0:	0/0:	0/0:	0/0:	0/0:	0/0:	0/1:	0/0:	0/0:	0/1:	0/0:
chr1A	125933723	.	T	C	1815.63	.	AC=24;AF=0.067;AN=360;BaseQRankSum=0.000;ClippingRankSum=0.000;DP=5326;ExcessHet=11.3491;FS=0.000;InbreedingCoeff=-0.0994;MLEAC=23;MLEAF=0.064;MQ=22.74;MQRankSum=1.418;QD=4.61;ReadPosRankSum=-0.415;SOR=0.033	GT:AD:DP:GQ:PGT:PID:PL	0/0:	0/0:	0/0:	0/0:	0/0:	0/0:	0/1:	0/0:	0/0:	0/0:	0/0:	0/0:	0/0:	0/0:	0/0:	0/0:	0/1:	0/0:	0/0:	0/0:	0/0:	0/0:	0/0:	0/1:	0/0:	0/0:	0/0:	0/0:	0/1:	0/0:	0/0:	0/0:	0/0:	0/0:	0/0:	0/0:	0/0:	0/1:	0/0:	0/0:	0/0:
chr1A	125933789	.	C	T	7303.67	.	AC=63;AF=0.175;AN=360;BaseQRankSum=-0.846;ClippingRankSum=0.000;DP=6043;ExcessHet=35.1218;FS=0.000;InbreedingCoeff=-0.2218;MLEAC=64;MLEAF=0.178;MQ=22.79;MQRankSum=-0.358;QD=2.79;ReadPosRankSum=0.000;SOR=0.071	GT:AD:DP:GQ:PL	0/0:	0/1:	0/1:	0/0:	0/0:	0/1:	0/0:	0/1:	0/1:	0/1:	0/0:	0/0:	0/1:	0/1:	0/1:	0/0:	0/0:	0/0:	0/1:	0/0:	0/0:	0/0:	0/1:	0/0:	0/1:	0/0:	0/0:	0/0:	0/0:	0/0:	0/0:	0/0:	0/0:	0/0:	0/0:	0/0:	0/1:	0/0:	0/0:	0/1:	0/0:
chr1A	125933841	.	C	T	1686.05	.	AC=18;AF=0.050;AN=360;BaseQRankSum=0.340;ClippingRankSum=0.000;DP=6106;ExcessHet=5.9075;FS=0.000;InbreedingCoeff=-0.0575;MLEAC=15;MLEAF=0.042;MQ=22.52;MQRankSum=-1.661;QD=2.35;ReadPosRankSum=0.000;SOR=0.029	GT:AD:DP:GQ:PL	0/0:	0/0:	0/0:	0/0:	0/0:	0/0:	0/0:	0/0:	0/0:	0/0:	0/0:	0/0:	0/0:	0/0:	0/0:	0/0:	0/0:	0/0:	0/0:	0/0:	0/0:	0/0:	0/0:	0/0:	0/0:	0/0:	0/0:	0/0:	0/0:	0/0:	0/0:	0/0:	0/0:	0/0:	0/0:	0/0:	0/0:	0/0:	0/0:	0/1:	0/0:
chr1A	125933862	.	T	C	9102.47	.	AC=63;AF=0.175;AN=360;BaseQRankSum=0.588;ClippingRankSum=0.000;DP=6150;ExcessHet=31.7339;FS=0.000;InbreedingCoeff=-0.2154;MLEAC=63;MLEAF=0.175;MQ=22.73;MQRankSum=-0.176;QD=3.31;ReadPosRankSum=0.000;SOR=0.063	GT:AD:DP:GQ:PGT:PID:PL	0/0:	0/1:	0/1:	0/0:	0/0:	0/1:	0/0:	0/1:	0/1:	0/1:	0/0:	0/0:	0/1:	0/1:	0/1:	0/0:	0/0:	0/0:	0/1:	0/0:	0/0:	0/0:	0/1:	0/0:	0/1:	0/0:	0/0:	0/0:	0/0:	0/0:	0/0:	0/0:	0/0:	0/0:	0/0:	0/0:	0/1:	0/0:	0/0:	0/1:	0/0:
chr1A	125933884	.	G	T	14756.8	.	AC=54;AF=0.150;AN=360;BaseQRankSum=0.523;ClippingRankSum=0.000;DP=6157;ExcessHet=23.3910;FS=0.000;InbreedingCoeff=-0.1754;MLEAC=53;MLEAF=0.147;MQ=22.75;MQRankSum=0.139;QD=6.11;ReadPosRankSum=0.000;SOR=0.063	GT:AD:DP:GQ:PGT:PID:PL	0/0:	0/1:	0/1:	0/0:	0/1:	0/0:	0/0:	0/0:	0/1:	0/1:	0/1:	0/0:	0/1:	0/1:	0/1:	0/0:	0/0:	0/0:	0/1:	0/0:	0/0:	0/0:	0/1:	0/0:	0/1:	0/0:	0/0:	0/0:	0/0:	0/0:	0/0:	0/0:	0/0:	0/0:	0/0:	0/0:	0/1:	0/0:	0/0:	0/1:	0/0:
chr1A	125933886	.	A	G	13289.5	.	AC=116;AF=0.322;AN=360;BaseQRankSum=0.617;ClippingRankSum=-0.000;DP=6081;ExcessHet=134.8198;FS=0.000;InbreedingCoeff=-0.4894;MLEAC=118;MLEAF=0.328;MQ=22.76;MQRankSum=3.138;QD=3.04;ReadPosRankSum=0.000;SOR=0.064	GT:AD:DP:GQ:PL	0/0:	0/1:	0/1:	0/0:	0/1:	0/1:	0/1:	0/1:	0/1:	0/1:	0/1:	0/1:	0/1:	0/1:	0/1:	0/0:	0/0:	0/1:	0/1:	0/1:	0/0:	0/0:	0/1:	0/1:	0/1:	0/0:	0/1:	0/1:	0/1:	0/1:	0/1:	0/1:	0/0:	0/1:	0/1:	0/1:	0/1:	0/0:	0/0:	0/1:	0/0:
chr1A	125933888	.	T	C	16608.4	.	AC=69;AF=0.192;AN=360;BaseQRankSum=0.769;ClippingRankSum=0.000;DP=6154;ExcessHet=38.2913;FS=0.000;InbreedingCoeff=-0.2371;MLEAC=68;MLEAF=0.189;MQ=22.73;MQRankSum=-0.176;QD=5.49;ReadPosRankSum=0.000;SOR=0.064	GT:AD:DP:GQ:PGT:PID:PL	0/0:	0/1:	0/1:	0/0:	0/1:	0/1:	0/0:	0/1:	0/1:	0/1:	0/1:	0/0:	0/1:	0/1:	0/1:	0/0:	0/0:	0/0:	0/1:	0/0:	0/0:	0/0:	0/1:	0/0:	0/1:	0/0:	0/0:	0/0:	0/0:	0/0:	0/0:	0/0:	0/0:	0/0:	0/0:	0/0:	0/1:	0/0:	0/0:	0/1:	0/0:
chr1A	130430121	.	C	T	7551.84	.	AC=26;AF=0.072;AN=360;BaseQRankSum=-0.000;ClippingRankSum=-0.000;DP=2656;ExcessHet=0.0000;FS=0.000;InbreedingCoeff=0.8718;MLEAC=26;MLEAF=0.072;MQ=59.04;MQRankSum=0.000;QD=35.45;ReadPosRankSum=-0.000;SOR=5.660	GT:AD:DP:GQ:PGT:PID:PL	0/0:	0/0:	0/0:	0/0:	0/0:	0/0:	0/0:	0/0:	0/0:	0/0:	0/0:	0/0:	0/0:	0/0:	0/0:	0/0:	0/0:	0/0:	0/0:	0/0:	0/0:	0/0:	0/0:	0/0:	0/0:	1/1:	0/0:	0/0:	0/0:	0/0:	0/0:	0/0:	0/0:	0/0:	0/0:	0/0:	0/0:	0/0:	0/0:	0/0:	0/0:
chr1A	131711987	.	T	C	27161.5	.	AC=99;AF=0.275;AN=360;BaseQRankSum=-0.000;ClippingRankSum=-0.000;DP=2670;ExcessHet=-0.0000;FS=0.000;InbreedingCoeff=0.9731;MLEAC=99;MLEAF=0.275;MQ=60.00;MQRankSum=-0.000;QD=39.54;ReadPosRankSum=-0.000;SOR=11.678	GT:AD:DP:GQ:PL	1/1:	1/1:	0/0:	0/0:	1/1:	0/0:	0/0:	0/0:	1/1:	0/0:	0/0:	0/0:	0/0:	0/0:	0/0:	0/0:	0/0:	0/0:	0/0:	0/0:	0/0:	0/0:	0/0:	0/0:	0/0:	0/0:	0/0:	0/0:	0/0:	0/0:	0/0:	0/0:	0/0:	0/0:	0/0:	0/0:	0/0:	0/0:	0/0:	1/1:	0/0:
chr1A	131712085	.	C	T	27282.2	.	AC=100;AF=0.278;AN=360;BaseQRankSum=0.567;ClippingRankSum=-0.000;DP=2679;ExcessHet=-0.0000;FS=0.000;InbreedingCoeff=0.9595;MLEAC=100;MLEAF=0.278;MQ=60.00;MQRankSum=-0.000;QD=38.10;ReadPosRankSum=-0.000;SOR=7.563	GT:AD:DP:GQ:PGT:PID:PL	1/1:	1/1:	0/0:	0/0:	1/1:	0/0:	0/0:	0/0:	1/1:	0/0:	0/0:	0/0:	0/0:	0/0:	0/0:	0/0:	0/0:	0/0:	0/0:	0/0:	0/0:	0/0:	0/0:	0/1:	0/0:	0/0:	0/0:	0/0:	0/0:	0/0:	0/0:	0/0:	0/0:	0/0:	0/0:	0/0:	0/0:	0/0:	0/0:	1/1:	0/0:
chr1A	131712103	.	T	C	27832.6	.	AC=99;AF=0.275;AN=360;BaseQRankSum=-0.000;ClippingRankSum=-0.000;DP=2679;ExcessHet=-0.0000;FS=0.000;InbreedingCoeff=0.9723;MLEAC=99;MLEAF=0.275;MQ=60.00;MQRankSum=-0.000;QD=39.65;ReadPosRankSum=-0.000;SOR=11.722	GT:AD:DP:GQ:PGT:PID:PL	1/1:	1/1:	0/0:	0/0:	1/1:	0/0:	0/0:	0/0:	1/1:	0/0:	0/0:	0/0:	0/0:	0/0:	0/0:	0/0:	0/0:	0/0:	0/0:	0/0:	0/0:	0/0:	0/0:	0/0:	0/0:	0/0:	0/0:	0/0:	0/0:	0/0:	0/0:	0/0:	0/0:	0/0:	0/0:	0/0:	0/0:	0/0:	0/0:	1/1:	0/0:
chr1A	132001072	.	C	T	28126.3	.	AC=91;AF=0.253;AN=360;BaseQRankSum=0.000;ClippingRankSum=0.000;DP=2966;ExcessHet=70.3000;FS=0.000;InbreedingCoeff=-0.3444;MLEAC=91;MLEAF=0.253;MQ=51.61;MQRankSum=-4.151;QD=14.56;ReadPosRankSum=0.000;SOR=0.471	GT:AD:DP:GQ:PGT:PID:PL	0/0:	0/0:	0/1:	0/1:	0/0:	0/1:	0/0:	0/0:	0/1:	0/1:	0/1:	0/1:	0/0:	0/0:	0/1:	0/1:	0/0:	0/0:	0/1:	0/1:	0/0:	0/0:	0/1:	0/1:	0/1:	0/1:	0/0:	0/1:	0/0:	0/1:	0/0:	0/0:	0/0:	0/0:	0/1:	0/1:	0/0:	0/1:	0/1:	0/0:	0/1:
chr1A	132001096	.	G	A	29924	.	AC=96;AF=0.267;AN=360;BaseQRankSum=-0.000;ClippingRankSum=0.000;DP=2964;ExcessHet=79.6007;FS=0.000;InbreedingCoeff=-0.3700;MLEAC=97;MLEAF=0.269;MQ=51.62;MQRankSum=-4.151;QD=14.62;ReadPosRankSum=0.000;SOR=0.469	GT:AD:DP:GQ:PGT:PID:PL	0/0:	0/0:	0/1:	0/1:	0/0:	0/1:	0/0:	0/0:	0/1:	0/1:	0/1:	0/1:	0/0:	0/0:	0/1:	0/1:	0/0:	0/0:	0/1:	0/1:	0/0:	0/0:	0/1:	0/1:	0/1:	0/1:	0/0:	0/1:	0/0:	0/1:	0/0:	0/0:	0/0:	0/0:	0/1:	0/1:	0/0:	0/1:	0/1:	0/0:	0/1:
chr1A	132001157	.	C	T	26897.7	.	AC=89;AF=0.247;AN=360;BaseQRankSum=0.000;ClippingRankSum=0.000;DP=2935;ExcessHet=66.8101;FS=0.000;InbreedingCoeff=-0.3344;MLEAC=89;MLEAF=0.247;MQ=51.73;MQRankSum=-4.151;QD=14.31;ReadPosRankSum=0.000;SOR=0.466	GT:AD:DP:GQ:PL	0/0:	0/0:	0/1:	0/1:	0/0:	0/1:	0/0:	0/0:	0/1:	0/1:	0/1:	0/1:	0/0:	0/0:	0/1:	0/1:	0/0:	0/0:	0/1:	0/1:	0/0:	0/0:	0/1:	0/1:	0/1:	0/1:	0/0:	0/1:	0/0:	0/1:	0/0:	0/0:	0/0:	0/0:	0/1:	0/1:	0/0:	0/1:	0/1:	0/0:	0/1:
chr1A	132001195	.	C	T	65231	.	AC=92;AF=0.256;AN=360;BaseQRankSum=-1.143;ClippingRankSum=0.000;DP=5024;ExcessHet=76.5148;FS=0.000;InbreedingCoeff=-0.3596;MLEAC=94;MLEAF=0.261;MQ=46.97;MQRankSum=-5.432;QD=16.72;ReadPosRankSum=0.016;SOR=0.702	GT:AD:DP:GQ:PGT:PID:PL	0/0:	0/0:	0/1:	0/1:	0/0:	0/1:	0/0:	0/0:	0/1:	0/1:	0/0:	0/1:	0/0:	0/0:	0/1:	0/1:	0/0:	0/0:	0/1:	0/1:	0/0:	0/0:	0/1:	0/1:	0/1:	0/1:	0/0:	0/1:	0/0:	0/1:	0/0:	0/0:	0/0:	0/0:	0/1:	0/1:	0/0:	0/1:	0/1:	0/0:	0/1:
chr1A	132001197	.	C	T	65226.3	.	AC=92;AF=0.256;AN=360;BaseQRankSum=-0.745;ClippingRankSum=0.000;DP=4993;ExcessHet=74.6563;FS=0.000;InbreedingCoeff=-0.3545;MLEAC=93;MLEAF=0.258;MQ=46.97;MQRankSum=-5.432;QD=16.72;ReadPosRankSum=0.016;SOR=0.702	GT:AD:DP:GQ:PGT:PID:PL	0/0:	0/0:	0/1:	0/1:	0/0:	0/1:	0/0:	0/0:	0/1:	0/1:	0/0:	0/1:	0/0:	0/0:	0/1:	0/1:	0/0:	0/0:	0/1:	0/1:	0/0:	0/0:	0/1:	0/1:	0/1:	0/1:	0/0:	0/1:	0/0:	0/1:	0/0:	0/0:	0/0:	0/0:	0/1:	0/1:	0/0:	0/1:	0/1:	0/0:	0/1:
chr1A	132001198	.	A	G	65226.3	.	AC=92;AF=0.256;AN=360;BaseQRankSum=0.803;ClippingRankSum=0.000;DP=4993;ExcessHet=74.6563;FS=0.000;InbreedingCoeff=-0.3545;MLEAC=93;MLEAF=0.258;MQ=46.97;MQRankSum=-5.432;QD=16.72;ReadPosRankSum=0.016;SOR=0.702	GT:AD:DP:GQ:PGT:PID:PL	0/0:	0/0:	0/1:	0/1:	0/0:	0/1:	0/0:	0/0:	0/1:	0/1:	0/0:	0/1:	0/0:	0/0:	0/1:	0/1:	0/0:	0/0:	0/1:	0/1:	0/0:	0/0:	0/1:	0/1:	0/1:	0/1:	0/0:	0/1:	0/0:	0/1:	0/0:	0/0:	0/0:	0/0:	0/1:	0/1:	0/0:	0/1:	0/1:	0/0:	0/1:
chr1A	132001267	.	T	C	28905	.	AC=96;AF=0.267;AN=360;BaseQRankSum=-0.000;ClippingRankSum=0.000;DP=2925;ExcessHet=82.2936;FS=0.000;InbreedingCoeff=-0.3769;MLEAC=98;MLEAF=0.272;MQ=41.90;MQRankSum=-4.025;QD=14.39;ReadPosRankSum=0.000;SOR=0.466	GT:AD:DP:GQ:PL	0/0:	0/0:	0/1:	0/1:	0/0:	0/1:	0/0:	0/0:	0/1:	0/1:	0/1:	0/1:	0/0:	0/0:	0/1:	0/1:	0/0:	0/0:	0/1:	0/1:	0/0:	0/0:	0/1:	0/1:	0/1:	0/1:	0/0:	0/1:	0/0:	0/1:	0/0:	0/0:	0/0:	0/0:	0/1:	0/1:	0/0:	0/1:	0/1:	0/0:	0/1:
chr1A	132001317	.	C	T	27829.7	.	AC=96;AF=0.267;AN=360;BaseQRankSum=-0.145;ClippingRankSum=0.000;DP=2924;ExcessHet=82.2936;FS=0.000;InbreedingCoeff=-0.3757;MLEAC=97;MLEAF=0.269;MQ=41.91;MQRankSum=-4.025;QD=13.85;ReadPosRankSum=0.000;SOR=0.460	GT:AD:DP:GQ:PGT:PID:PL	0/0:	0/0:	0/1:	0/1:	0/0:	0/1:	0/0:	0/0:	0/1:	0/1:	0/1:	0/1:	0/0:	0/0:	0/1:	0/1:	0/0:	0/0:	0/1:	0/1:	0/0:	0/0:	0/1:	0/1:	0/1:	0/1:	0/0:	0/1:	0/0:	0/1:	0/0:	0/0:	0/0:	0/0:	0/1:	0/1:	0/0:	0/1:	0/1:	0/0:	0/1:
chr1A	132001322	.	G	A	6566.78	.	AC=31;AF=0.086;AN=360;BaseQRankSum=0.000;ClippingRankSum=0.000;DP=2968;ExcessHet=-0.0000;FS=0.000;InbreedingCoeff=0.9227;MLEAC=30;MLEAF=0.083;MQ=43.47;MQRankSum=4.177;QD=35.88;ReadPosRankSum=0.000;SOR=5.526	GT:AD:DP:GQ:PL	1/1:	1/1:	0/0:	0/0:	0/0:	0/0:	0/0:	0/0:	0/1:	0/0:	0/0:	0/0:	0/0:	0/0:	0/0:	0/0:	0/0:	0/0:	0/0:	0/0:	0/0:	0/0:	0/0:	0/0:	0/0:	0/0:	0/0:	0/0:	0/0:	0/0:	0/0:	0/0:	0/0:	0/0:	0/0:	0/0:	0/0:	0/0:	0/0:	0/0:	0/0:
chr1A	135030955	.	G	A	7267.71	.	AC=27;AF=0.075;AN=360;BaseQRankSum=-0.000;ClippingRankSum=-0.000;DP=2559;ExcessHet=-0.0000;FS=0.000;InbreedingCoeff=0.9300;MLEAC=27;MLEAF=0.075;MQ=60.00;MQRankSum=-0.000;QD=37.08;ReadPosRankSum=-0.000;SOR=6.337	GT:AD:DP:GQ:PL	0/0:	0/0:	0/0:	0/0:	0/0:	0/0:	0/0:	0/0:	0/0:	0/0:	0/0:	0/0:	0/0:	0/0:	0/0:	0/0:	0/0:	0/0:	0/0:	0/0:	0/0:	0/0:	0/0:	0/0:	0/0:	1/1:	0/0:	0/0:	0/0:	0/0:	0/0:	0/0:	0/0:	0/0:	0/0:	0/0:	0/0:	0/0:	0/0:	0/0:	0/0:
chr1A	139327452	.	A	T	18039.9	.	AC=135;AF=0.381;AN=354;BaseQRankSum=-0.000;ClippingRankSum=-0.000;DP=1769;ExcessHet=173.8436;FS=0.000;InbreedingCoeff=-0.6237;MLEAC=144;MLEAF=0.407;MQ=39.13;MQRankSum=-2.823;QD=11.85;ReadPosRankSum=-0.000;SOR=0.652	GT:AD:DP:GQ:PGT:PID:PL	0/0:	0/1:	0/1:	0/1:	0/1:	0/0:	0/1:	0/1:	0/1:	0/1:	0/1:	0/1:	0/1:	0/1:	0/1:	0/1:	0/1:	0/1:	0/1:	0/1:	0/1:	0/0:	0/1:	1/1:	0/0:	0/1:	0/1:	0/1:	0/0:	0/1:	0/1:	0/0:	./.:	0/1:	0/1:	0/1:	0/1:	0/1:	0/1:	0/1:	0/1:
chr1A	139327573	.	T	G	18357.6	.	AC=135;AF=0.381;AN=354;BaseQRankSum=0.000;ClippingRankSum=-0.000;DP=1783;ExcessHet=177.8378;FS=0.000;InbreedingCoeff=-0.6323;MLEAC=145;MLEAF=0.410;MQ=34.23;MQRankSum=-2.881;QD=11.93;ReadPosRankSum=-0.000;SOR=0.635	GT:AD:DP:GQ:PL	0/0:	0/1:	0/1:	0/1:	0/1:	0/0:	0/1:	0/1:	0/1:	0/1:	0/1:	0/1:	0/1:	0/1:	0/1:	0/1:	0/1:	0/1:	0/1:	0/1:	0/1:	0/0:	0/1:	1/1:	0/0:	0/1:	0/1:	0/1:	0/0:	0/1:	0/1:	0/0:	0/0:	0/1:	0/1:	0/1:	0/1:	0/1:	0/1:	0/1:	0/1:
chr1A	140368701	.	C	T	28116.7	.	AC=76;AF=0.212;AN=358;BaseQRankSum=0.472;ClippingRankSum=-0.000;DP=2968;ExcessHet=47.3610;FS=0.000;InbreedingCoeff=-0.2769;MLEAC=77;MLEAF=0.215;MQ=39.90;MQRankSum=0.000;QD=15.91;ReadPosRankSum=-0.000;SOR=0.618	GT:AD:DP:GQ:PGT:PID:PL	0/0:	0/0:	0/0:	0/1:	0/0:	0/0:	0/0:	0/0:	0/1:	0/0:	0/1:	0/1:	0/0:	0/0:	0/1:	0/0:	0/1:	0/1:	0/1:	0/0:	0/0:	0/1:	0/0:	0/0:	0/0:	0/1:	0/1:	0/1:	0/1:	0/0:	0/1:	0/0:	./.:	0/1:	0/0:	0/0:	0/1:	0/0:	0/1:	0/0:	0/0:
chr1A	140765325	.	C	T	30821.9	.	AC=96;AF=0.267;AN=360;DP=3124;ExcessHet=-0.0000;FS=0.000;InbreedingCoeff=0.9871;MLEAC=96;MLEAF=0.267;MQ=59.95;QD=39.57;SOR=13.319	GT:AD:DP:GQ:PL	1/1:	1/1:	0/0:	0/0:	1/1:	0/0:	0/0:	0/0:	1/1:	0/0:	0/0:	0/0:	0/0:	0/0:	0/0:	0/0:	0/0:	0/0:	0/0:	0/0:	0/0:	0/0:	0/0:	0/0:	0/0:	0/0:	0/0:	0/0:	0/0:	0/0:	0/0:	0/0:	0/0:	0/0:	0/0:	0/0:	0/0:	0/0:	0/0:	1/1:	0/0:
chr1A	142723214	.	G	A	22050.9	.	AC=97;AF=0.271;AN=358;BaseQRankSum=1.198;ClippingRankSum=0.000;DP=3220;ExcessHet=-0.0000;FS=0.000;InbreedingCoeff=0.9650;MLEAC=96;MLEAF=0.268;MQ=59.96;MQRankSum=0.000;QD=23.46;ReadPosRankSum=0.030;SOR=0.731	GT:AD:DP:GQ:PGT:PID:PL	1/1:	1/1:	0/0:	0/0:	1/1:	0/0:	0/0:	0/0:	1/1:	0/0:	0/0:	0/0:	0/0:	0/0:	0/0:	0/0:	0/0:	0/0:	0/0:	0/0:	0/0:	0/0:	0/0:	0/0:	0/0:	0/0:	0/0:	0/0:	0/0:	0/0:	0/0:	0/0:	0/0:	0/0:	0/0:	0/0:	0/0:	0/0:	0/0:	1/1:	0/0:
chr1A	144779664	.	A	G	25513.4	.	AC=94;AF=0.263;AN=358;BaseQRankSum=-0.000;ClippingRankSum=-0.000;DP=2699;ExcessHet=-0.0000;FS=0.000;InbreedingCoeff=0.9464;MLEAC=93;MLEAF=0.260;MQ=59.42;MQRankSum=-0.000;QD=38.42;ReadPosRankSum=-0.000;SOR=8.174	GT:AD:DP:GQ:PGT:PID:PL	1/1:	1/1:	0/0:	0/0:	1/1:	0/0:	0/0:	0/0:	1/1:	0/0:	0/0:	0/0:	0/0:	0/0:	0/0:	0/0:	0/0:	0/0:	0/0:	0/0:	0/0:	0/0:	0/0:	0/0:	0/0:	0/0:	0/0:	0/0:	0/0:	0/0:	0/0:	0/0:	0/0:	0/0:	0/0:	0/0:	0/0:	0/0:	0/0:	1/1:	0/0:
chr1A	150062949	.	C	T	25367.3	.	AC=95;AF=0.265;AN=358;BaseQRankSum=-0.000;ClippingRankSum=-0.000;DP=2655;ExcessHet=0.0000;FS=0.000;InbreedingCoeff=0.9744;MLEAC=95;MLEAF=0.265;MQ=60.00;MQRankSum=-0.000;QD=38.61;ReadPosRankSum=-0.000;SOR=8.560	GT:AD:DP:GQ:PL	1/1:	1/1:	0/0:	0/0:	1/1:	0/0:	0/0:	0/0:	1/1:	0/0:	0/0:	0/0:	0/0:	0/0:	0/0:	0/0:	0/0:	0/0:	0/0:	0/0:	0/0:	0/0:	0/0:	0/0:	0/0:	0/0:	0/0:	0/0:	0/0:	0/0:	0/0:	0/0:	0/0:	0/0:	0/0:	0/0:	0/0:	0/0:	0/0:	1/1:	0/0:
chr1A	150063113	.	G	T	24229	.	AC=94;AF=0.263;AN=358;BaseQRankSum=1.866;ClippingRankSum=-0.000;DP=2642;ExcessHet=-0.0000;FS=0.000;InbreedingCoeff=0.9620;MLEAC=94;MLEAF=0.263;MQ=59.98;MQRankSum=-0.000;QD=37.62;ReadPosRankSum=-0.000;SOR=7.935	GT:AD:DP:GQ:PL	1/1:	1/1:	0/0:	0/0:	1/1:	0/0:	0/0:	0/0:	1/1:	0/0:	0/0:	0/0:	0/0:	0/0:	0/0:	0/0:	0/0:	0/0:	0/0:	0/0:	0/0:	0/0:	0/0:	0/0:	0/0:	0/0:	0/0:	0/0:	0/0:	0/0:	0/0:	0/0:	0/0:	0/0:	0/0:	0/0:	0/0:	0/0:	0/0:	1/1:	0/0:
chr1A	151638515	.	T	C	26274.6	.	AC=97;AF=0.269;AN=360;BaseQRankSum=0.432;ClippingRankSum=0.000;DP=2691;ExcessHet=-0.0000;FS=0.000;InbreedingCoeff=0.9711;MLEAC=97;MLEAF=0.269;MQ=44.52;MQRankSum=-5.107;QD=37.91;ReadPosRankSum=0.000;SOR=7.372	GT:AD:DP:GQ:PGT:PID:PL	1/1:	1/1:	0/0:	0/0:	1/1:	0/0:	0/0:	0/0:	1/1:	0/0:	0/0:	0/0:	0/0:	0/0:	0/0:	0/0:	0/0:	0/0:	0/0:	0/0:	0/0:	0/0:	0/0:	0/0:	0/0:	0/0:	0/0:	0/0:	0/0:	0/0:	0/0:	0/0:	0/0:	0/0:	0/0:	0/0:	0/0:	0/0:	0/0:	1/1:	0/0:
chr1A	152398181	.	T	C	28367.6	.	AC=98;AF=0.272;AN=360;BaseQRankSum=0.736;ClippingRankSum=-0.000;DP=2468;ExcessHet=-0.0000;FS=0.000;InbreedingCoeff=0.9464;MLEAC=98;MLEAF=0.272;MQ=60.00;MQRankSum=-0.000;QD=39.40;ReadPosRankSum=-0.000;SOR=7.706	GT:AD:DP:GQ:PL	1/1:	1/1:	0/0:	0/0:	1/1:	0/0:	0/0:	0/0:	1/1:	0/0:	0/0:	0/0:	0/0:	0/0:	0/0:	0/0:	0/0:	0/0:	0/0:	0/0:	0/0:	0/0:	0/0:	0/0:	0/0:	0/0:	0/0:	0/0:	0/0:	0/0:	0/0:	0/0:	0/0:	0/0:	0/0:	0/0:	0/0:	0/0:	0/0:	1/1:	0/0:
chr1A	152398349	.	T	G	28039.1	.	AC=97;AF=0.269;AN=360;BaseQRankSum=2.746;ClippingRankSum=0.000;DP=2470;ExcessHet=-0.0000;FS=0.000;InbreedingCoeff=0.9683;MLEAC=96;MLEAF=0.267;MQ=60.00;MQRankSum=0.000;QD=39.38;ReadPosRankSum=0.000;SOR=8.960	GT:AD:DP:GQ:PGT:PID:PL	1/1:	1/1:	0/0:	0/0:	1/1:	0/0:	0/0:	0/0:	1/1:	0/0:	0/0:	0/0:	0/0:	0/0:	0/0:	0/0:	0/0:	0/0:	0/0:	0/0:	0/0:	0/0:	0/0:	0/0:	0/0:	0/0:	0/0:	0/0:	0/0:	0/0:	0/0:	0/0:	0/0:	0/0:	0/0:	0/0:	0/0:	0/0:	0/0:	1/1:	0/0:
chr1A	154629307	.	G	A	26436.8	.	AC=120;AF=0.335;AN=358;BaseQRankSum=0.000;ClippingRankSum=-0.000;DP=1936;ExcessHet=128.3480;FS=0.000;InbreedingCoeff=-0.5228;MLEAC=126;MLEAF=0.352;MQ=46.51;MQRankSum=-3.195;QD=17.67;ReadPosRankSum=-0.000;SOR=0.670	GT:AD:DP:GQ:PGT:PID:PL	0/1:	0/0:	0/1:	0/1:	0/1:	1/1:	0/1:	0/1:	0/1:	0/1:	0/1:	0/1:	0/1:	0/0:	0/1:	0/1:	0/1:	0/0:	0/1:	0/0:	0/1:	0/1:	0/1:	0/1:	0/1:	0/1:	0/1:	0/1:	0/1:	0/1:	0/0:	0/0:	0/0:	0/0:	0/1:	0/1:	0/1:	0/1:	0/0:	0/1:	0/0:
chr1A	154629421	.	G	A	27837.9	.	AC=120;AF=0.335;AN=358;BaseQRankSum=0.000;ClippingRankSum=-0.000;DP=2218;ExcessHet=128.8116;FS=0.000;InbreedingCoeff=-0.5224;MLEAC=126;MLEAF=0.352;MQ=39.07;MQRankSum=-3.261;QD=17.37;ReadPosRankSum=-0.000;SOR=0.650	GT:AD:DP:GQ:PGT:PID:PL	0/1:	0/0:	0/1:	0/1:	0/1:	1/1:	0/1:	0/1:	0/1:	0/1:	0/1:	0/1:	0/1:	0/0:	0/1:	0/1:	0/1:	0/0:	0/1:	0/0:	0/1:	0/1:	0/1:	0/1:	0/1:	0/1:	0/1:	0/1:	0/1:	0/1:	0/0:	0/0:	0/0:	0/0:	0/1:	0/1:	0/1:	0/1:	0/0:	0/1:	0/0:
chr1A	154629432	.	T	C	27897.6	.	AC=120;AF=0.335;AN=358;BaseQRankSum=-0.000;ClippingRankSum=-0.000;DP=2216;ExcessHet=127.0771;FS=0.000;InbreedingCoeff=-0.5196;MLEAC=126;MLEAF=0.352;MQ=39.07;MQRankSum=-3.268;QD=17.43;ReadPosRankSum=-0.000;SOR=0.650	GT:AD:DP:GQ:PGT:PID:PL	0/1:	0/0:	0/1:	0/1:	0/1:	1/1:	0/1:	0/1:	0/1:	0/1:	0/1:	0/1:	0/1:	0/0:	0/1:	0/1:	0/1:	0/0:	0/1:	0/0:	0/1:	0/1:	0/1:	0/1:	0/1:	0/1:	0/1:	0/1:	0/1:	0/1:	0/0:	0/0:	0/0:	0/0:	0/1:	0/1:	0/1:	0/1:	0/0:	0/1:	0/0:
chr1A	155065351	.	G	T	18478.1	.	AC=93;AF=0.258;AN=360;BaseQRankSum=2.892;ClippingRankSum=0.000;DP=2831;ExcessHet=-0.0000;FS=0.000;InbreedingCoeff=0.9661;MLEAC=93;MLEAF=0.258;MQ=39.83;MQRankSum=0.000;QD=22.56;ReadPosRankSum=1.048;SOR=0.378	GT:AD:DP:GQ:PL	1/1:	1/1:	0/0:	0/0:	1/1:	0/0:	0/0:	0/0:	1/1:	0/0:	0/0:	0/0:	0/0:	0/0:	0/0:	0/0:	0/0:	0/0:	0/0:	0/0:	0/0:	0/0:	0/0:	0/0:	0/0:	0/0:	0/0:	0/0:	0/0:	0/0:	0/0:	0/0:	0/0:	0/0:	0/0:	0/0:	0/0:	0/0:	0/0:	1/1:	0/0:
chr1A	155172470	.	C	T	29744.1	.	AC=98;AF=0.272;AN=360;BaseQRankSum=1.145;ClippingRankSum=0.000;DP=2761;ExcessHet=-0.0000;FS=0.000;InbreedingCoeff=0.9594;MLEAC=98;MLEAF=0.272;MQ=59.91;MQRankSum=0.000;QD=38.23;ReadPosRankSum=0.000;SOR=7.732	GT:AD:DP:GQ:PL	1/1:	1/1:	0/0:	0/0:	1/1:	0/0:	0/0:	0/0:	1/1:	0/0:	0/0:	0/0:	0/0:	0/0:	0/0:	0/0:	0/0:	0/0:	0/0:	0/0:	0/0:	0/0:	0/0:	0/0:	0/0:	0/0:	0/0:	0/0:	0/0:	0/0:	0/0:	0/0:	0/0:	0/0:	0/0:	0/1:	0/0:	0/0:	0/0:	1/1:	0/0:
chr1A	155172525	.	G	A	29742.8	.	AC=97;AF=0.269;AN=360;BaseQRankSum=0.000;ClippingRankSum=0.000;DP=2761;ExcessHet=-0.0000;FS=0.000;InbreedingCoeff=0.9662;MLEAC=97;MLEAF=0.269;MQ=59.91;MQRankSum=0.000;QD=38.93;ReadPosRankSum=0.000;SOR=10.499	GT:AD:DP:GQ:PL	1/1:	1/1:	0/0:	0/0:	1/1:	0/0:	0/0:	0/0:	1/1:	0/0:	0/0:	0/0:	0/0:	0/0:	0/0:	0/0:	0/0:	0/0:	0/0:	0/0:	0/0:	0/0:	0/0:	0/0:	0/0:	0/0:	0/0:	0/0:	0/0:	0/0:	0/0:	0/0:	0/0:	0/0:	0/0:	0/0:	0/0:	0/0:	0/0:	1/1:	0/0:
chr1A	155726583	.	A	C	68818.6	.	AC=156;AF=0.433;AN=360;BaseQRankSum=0.736;ClippingRankSum=-0.000;DP=3670;ExcessHet=0.0001;FS=0.000;InbreedingCoeff=0.2894;MLEAC=159;MLEAF=0.442;MQ=43.19;MQRankSum=-4.480;QD=26.24;ReadPosRankSum=-4.654;SOR=1.553	GT:AD:DP:GQ:PGT:PID:PL	1/1:	1/1:	0/1:	0/1:	1/1:	0/1:	0/1:	0/0:	1/1:	0/0:	0/1:	0/1:	0/1:	0/1:	0/1:	0/0:	0/0:	0/0:	0/1:	0/0:	0/1:	0/0:	0/1:	0/1:	0/0:	0/0:	0/1:	0/1:	0/0:	0/1:	0/0:	0/1:	0/0:	0/0:	0/1:	0/1:	0/1:	0/0:	0/0:	1/1:	0/0:
chr1A	155726588	.	G	T	32876	.	AC=97;AF=0.269;AN=360;BaseQRankSum=0.000;ClippingRankSum=-0.000;DP=3672;ExcessHet=84.2893;FS=0.000;InbreedingCoeff=-0.3779;MLEAC=98;MLEAF=0.272;MQ=43.15;MQRankSum=-4.365;QD=13.15;ReadPosRankSum=-4.751;SOR=0.435	GT:AD:DP:GQ:PGT:PID:PL	0/1:	0/1:	0/1:	0/1:	0/1:	0/1:	0/1:	0/0:	0/1:	0/0:	0/1:	0/1:	0/1:	0/1:	0/1:	0/0:	0/0:	0/0:	0/1:	0/0:	0/1:	0/0:	0/1:	0/1:	0/0:	0/0:	0/1:	0/1:	0/0:	0/1:	0/0:	0/1:	0/0:	0/0:	0/1:	0/1:	0/1:	0/0:	0/0:	0/1:	0/0:
chr1A	155726663	.	C	A	23148.5	.	AC=97;AF=0.269;AN=360;BaseQRankSum=-1.453;ClippingRankSum=-0.000;DP=3638;ExcessHet=86.3207;FS=0.000;InbreedingCoeff=-0.3825;MLEAC=99;MLEAF=0.275;MQ=43.05;MQRankSum=-4.269;QD=9.39;ReadPosRankSum=0.000;SOR=0.420	GT:AD:DP:GQ:PGT:PID:PL	0/1:	0/1:	0/1:	0/1:	0/1:	0/1:	0/1:	0/0:	0/1:	0/0:	0/1:	0/1:	0/1:	0/1:	0/1:	0/0:	0/0:	0/0:	0/1:	0/0:	0/1:	0/0:	0/1:	0/1:	0/0:	0/0:	0/1:	0/1:	0/0:	0/1:	0/0:	0/1:	0/0:	0/0:	0/1:	0/1:	0/1:	0/0:	0/0:	0/1:	0/0:
chr1A	155726705	.	G	A	11303.4	.	AC=62;AF=0.173;AN=358;BaseQRankSum=-1.426;ClippingRankSum=-0.000;DP=3567;ExcessHet=49.6179;FS=0.000;InbreedingCoeff=-0.2622;MLEAC=70;MLEAF=0.196;MQ=34.69;MQRankSum=-4.429;QD=7.33;ReadPosRankSum=-0.000;SOR=0.348	GT:AD:DP:GQ:PL	0/1:	0/0:	0/0:	0/1:	0/0:	0/1:	0/1:	0/0:	0/0:	0/0:	0/1:	0/1:	0/1:	0/1:	0/1:	0/0:	0/0:	0/0:	0/1:	0/0:	0/1:	0/0:	0/0:	0/1:	0/0:	0/0:	0/1:	0/0:	0/0:	./.:	0/0:	0/0:	0/0:	0/0:	0/1:	0/1:	0/0:	0/0:	0/0:	0/1:	0/0:
chr1A	155726778	.	C	T	12893.8	.	AC=62;AF=0.172;AN=360;BaseQRankSum=0.000;ClippingRankSum=0.000;DP=3316;ExcessHet=31.7339;FS=0.000;InbreedingCoeff=-0.2187;MLEAC=63;MLEAF=0.175;MQ=36.15;MQRankSum=-4.221;QD=8.42;ReadPosRankSum=0.000;SOR=0.214	GT:AD:DP:GQ:PGT:PID:PL	0/1:	0/0:	0/1:	0/1:	0/0:	0/1:	0/1:	0/0:	0/0:	0/0:	0/1:	0/1:	0/1:	0/1:	0/1:	0/0:	0/0:	0/0:	0/1:	0/0:	0/1:	0/0:	0/1:	0/1:	0/0:	0/0:	0/1:	0/0:	0/0:	0/0:	0/0:	0/0:	0/0:	0/0:	0/1:	0/1:	0/0:	0/0:	0/0:	0/1:	0/0:
chr1A	155726795	.	C	G	25664.3	.	AC=71;AF=0.197;AN=360;BaseQRankSum=0.000;ClippingRankSum=0.000;DP=3303;ExcessHet=49.1597;FS=0.000;InbreedingCoeff=-0.2703;MLEAC=73;MLEAF=0.203;MQ=36.22;MQRankSum=-4.221;QD=15.88;ReadPosRankSum=0.000;SOR=0.216	GT:AD:DP:GQ:PGT:PID:PL	0/1:	0/0:	0/1:	0/1:	0/1:	0/1:	0/1:	0/0:	0/1:	0/0:	0/1:	0/1:	0/1:	0/1:	0/1:	0/0:	0/0:	0/0:	0/1:	0/0:	0/1:	0/0:	0/1:	0/1:	0/0:	0/0:	0/1:	0/1:	0/0:	0/0:	0/0:	0/0:	0/0:	0/0:	0/1:	0/1:	0/0:	0/0:	0/0:	0/1:	0/0:
chr1A	155726804	.	G	A	25639.2	.	AC=71;AF=0.197;AN=360;BaseQRankSum=0.000;ClippingRankSum=0.000;DP=3303;ExcessHet=44.5248;FS=0.000;InbreedingCoeff=-0.2564;MLEAC=72;MLEAF=0.200;MQ=36.22;MQRankSum=-4.221;QD=15.87;ReadPosRankSum=0.000;SOR=0.216	GT:AD:DP:GQ:PGT:PID:PL	0/1:	0/0:	0/1:	0/1:	0/1:	0/1:	0/1:	0/0:	0/1:	0/0:	0/1:	0/1:	0/1:	0/1:	0/1:	0/0:	0/0:	0/0:	0/1:	0/0:	0/1:	0/0:	0/1:	0/1:	0/0:	0/0:	0/1:	0/1:	0/0:	0/0:	0/0:	0/0:	0/0:	0/0:	0/1:	0/1:	0/0:	0/0:	0/0:	0/1:	0/0:
chr1A	156678379	.	G	A	28080.4	.	AC=97;AF=0.269;AN=360;BaseQRankSum=-0.157;ClippingRankSum=-0.000;DP=2706;ExcessHet=-0.0000;FS=0.000;InbreedingCoeff=0.9539;MLEAC=98;MLEAF=0.272;MQ=40.06;MQRankSum=-1.534;QD=40.93;ReadPosRankSum=-0.000;SOR=11.675	GT:AD:DP:GQ:PGT:PID:PL	1/1:	1/1:	0/0:	0/0:	1/1:	0/0:	0/0:	0/0:	1/1:	0/0:	0/0:	0/0:	0/0:	0/0:	0/0:	0/0:	0/0:	0/0:	0/0:	0/0:	0/0:	0/0:	0/0:	0/0:	0/0:	0/0:	0/0:	0/0:	0/0:	0/0:	0/0:	0/0:	0/0:	0/0:	0/0:	0/0:	0/0:	0/0:	0/0:	1/1:	0/0:
chr1A	156678399	.	T	C	27641.6	.	AC=97;AF=0.269;AN=360;BaseQRankSum=-0.319;ClippingRankSum=-0.000;DP=2705;ExcessHet=-0.0000;FS=0.000;InbreedingCoeff=0.9674;MLEAC=97;MLEAF=0.269;MQ=40.06;MQRankSum=-1.534;QD=40.41;ReadPosRankSum=-0.000;SOR=11.670	GT:AD:DP:GQ:PGT:PID:PL	1/1:	1/1:	0/0:	0/0:	1/1:	0/0:	0/0:	0/0:	1/1:	0/0:	0/0:	0/0:	0/0:	0/0:	0/0:	0/0:	0/0:	0/0:	0/0:	0/0:	0/0:	0/0:	0/0:	0/0:	0/0:	0/0:	0/0:	0/0:	0/0:	0/0:	0/0:	0/0:	0/0:	0/0:	0/0:	0/0:	0/0:	0/0:	0/0:	1/1:	0/0:
chr1A	156678430	.	C	T	24945.3	.	AC=97;AF=0.269;AN=360;BaseQRankSum=-0.319;ClippingRankSum=-0.000;DP=2704;ExcessHet=-0.0000;FS=0.000;InbreedingCoeff=0.9680;MLEAC=97;MLEAF=0.269;MQ=40.06;MQRankSum=-1.534;QD=36.90;ReadPosRankSum=-0.000;SOR=11.652	GT:AD:DP:GQ:PL	1/1:	1/1:	0/0:	0/0:	1/1:	0/0:	0/0:	0/0:	1/1:	0/0:	0/0:	0/0:	0/0:	0/0:	0/0:	0/0:	0/0:	0/0:	0/0:	0/0:	0/0:	0/0:	0/0:	0/0:	0/0:	0/0:	0/0:	0/0:	0/0:	0/0:	0/0:	0/0:	0/0:	0/0:	0/0:	0/0:	0/0:	0/0:	0/0:	1/1:	0/0:
chr1A	158052257	.	C	T	24798.5	.	AC=96;AF=0.268;AN=358;BaseQRankSum=0.000;ClippingRankSum=0.000;DP=3038;ExcessHet=-0.0000;FS=0.000;InbreedingCoeff=0.9608;MLEAC=95;MLEAF=0.265;MQ=40.47;MQRankSum=0.000;QD=35.99;ReadPosRankSum=0.000;SOR=6.831	GT:AD:DP:GQ:PGT:PID:PL	1/1:	1/1:	0/0:	0/0:	1/1:	0/0:	0/0:	0/0:	1/1:	0/0:	0/0:	0/0:	0/0:	0/0:	0/0:	0/0:	0/0:	0/0:	0/0:	0/0:	0/0:	0/0:	0/0:	0/0:	0/0:	0/0:	0/0:	0/0:	0/0:	0/0:	0/0:	0/0:	0/0:	0/0:	0/0:	0/0:	0/0:	0/0:	0/0:	1/1:	0/0:
chr1A	158052365	.	A	G	26887.5	.	AC=97;AF=0.271;AN=358;BaseQRankSum=0.000;ClippingRankSum=0.000;DP=3046;ExcessHet=-0.0000;FS=0.000;InbreedingCoeff=0.9749;MLEAC=96;MLEAF=0.268;MQ=40.45;MQRankSum=-5.453;QD=38.41;ReadPosRankSum=0.000;SOR=7.059	GT:AD:DP:GQ:PGT:PID:PL	1/1:	1/1:	0/0:	0/0:	1/1:	0/0:	0/0:	0/0:	1/1:	0/0:	0/0:	0/0:	0/0:	0/0:	0/0:	0/0:	0/0:	0/0:	0/0:	0/0:	0/0:	0/0:	0/0:	0/0:	0/0:	0/0:	0/0:	0/0:	0/0:	0/0:	0/0:	0/0:	0/0:	0/0:	0/0:	0/0:	0/0:	0/0:	0/0:	1/1:	0/0:
chr1A	159760709	.	C	T	27095.2	.	AC=95;AF=0.267;AN=356;BaseQRankSum=1.571;ClippingRankSum=0.000;DP=2876;ExcessHet=-0.0000;FS=0.000;InbreedingCoeff=0.9690;MLEAC=95;MLEAF=0.267;MQ=59.96;MQRankSum=0.000;QD=37.74;ReadPosRankSum=0.000;SOR=7.112	GT:AD:DP:GQ:PGT:PID:PL	1/1:	1/1:	0/0:	0/0:	1/1:	0/0:	0/0:	0/0:	1/1:	0/0:	0/0:	0/0:	0/0:	0/0:	0/0:	0/0:	0/0:	0/0:	0/0:	0/0:	0/0:	0/0:	0/0:	0/0:	0/0:	0/0:	0/0:	0/0:	0/0:	0/0:	0/0:	0/0:	0/0:	0/0:	0/0:	0/0:	0/0:	0/0:	0/0:	1/1:	0/0:
chr1A	159760801	.	C	A	24402.1	.	AC=95;AF=0.267;AN=356;BaseQRankSum=2.143;ClippingRankSum=0.000;DP=2827;ExcessHet=-0.0000;FS=0.000;InbreedingCoeff=0.9690;MLEAC=95;MLEAF=0.267;MQ=59.96;MQRankSum=0.000;QD=36.26;ReadPosRankSum=0.000;SOR=6.979	GT:AD:DP:GQ:PGT:PID:PL	1/1:	1/1:	0/0:	0/0:	1/1:	0/0:	0/0:	0/0:	1/1:	0/0:	0/0:	0/0:	0/0:	0/0:	0/0:	0/0:	0/0:	0/0:	0/0:	0/0:	0/0:	0/0:	0/0:	0/0:	0/0:	0/0:	0/0:	0/0:	0/0:	0/0:	0/0:	0/0:	0/0:	0/0:	0/0:	0/0:	0/0:	0/0:	0/0:	1/1:	0/0:
chr1A	160163067	.	T	C	29549.3	.	AC=97;AF=0.279;AN=348;BaseQRankSum=0.949;ClippingRankSum=-0.000;DP=2747;ExcessHet=0.0000;FS=0.000;InbreedingCoeff=0.9688;MLEAC=97;MLEAF=0.279;MQ=59.99;MQRankSum=-0.000;QD=38.98;ReadPosRankSum=-0.000;SOR=8.635	GT:AD:DP:GQ:PL	1/1:	1/1:	0/0:	0/0:	1/1:	./.:	./.:	./.:	1/1:	0/0:	0/0:	0/0:	0/0:	0/0:	0/0:	0/0:	0/0:	0/0:	0/0:	0/0:	0/0:	0/0:	0/0:	0/0:	0/0:	0/0:	0/0:	0/0:	0/0:	0/0:	0/0:	0/0:	0/0:	0/0:	0/0:	0/0:	0/0:	0/0:	0/0:	1/1:	0/0:
chr1A	160163245	.	A	T	28655.6	.	AC=97;AF=0.279;AN=348;BaseQRankSum=-0.000;ClippingRankSum=-0.000;DP=2737;ExcessHet=-0.0000;FS=0.000;InbreedingCoeff=0.9634;MLEAC=97;MLEAF=0.279;MQ=59.96;MQRankSum=-0.000;QD=38.52;ReadPosRankSum=-0.000;SOR=8.597	GT:AD:DP:GQ:PL	1/1:	1/1:	0/0:	0/0:	1/1:	./.:	./.:	./.:	1/1:	0/0:	0/0:	0/0:	0/0:	0/0:	0/0:	0/0:	0/0:	0/0:	0/0:	0/0:	0/0:	0/0:	0/0:	0/0:	0/0:	0/0:	0/0:	0/0:	0/0:	0/0:	0/0:	0/0:	0/0:	0/0:	0/0:	0/0:	0/0:	0/0:	0/0:	1/1:	0/0:
chr1A	160246468	.	G	A	21927.1	.	AC=123;AF=0.342;AN=360;BaseQRankSum=-0.000;ClippingRankSum=0.000;DP=6631;ExcessHet=148.8609;FS=0.000;InbreedingCoeff=-0.5225;MLEAC=124;MLEAF=0.344;MQ=21.49;MQRankSum=-4.140;QD=4.36;ReadPosRankSum=0.000;SOR=0.163	GT:AD:DP:GQ:PL	0/0:	0/0:	0/0:	0/1:	0/0:	0/1:	0/0:	0/1:	0/0:	0/0:	0/1:	0/1:	0/1:	0/1:	0/1:	0/1:	0/1:	0/1:	0/1:	0/0:	0/1:	0/0:	0/1:	0/1:	0/1:	0/1:	0/0:	0/1:	0/1:	0/1:	0/1:	0/1:	0/1:	0/1:	0/0:	0/0:	0/1:	0/1:	0/1:	0/1:	0/1:
chr1A	160246469	.	G	A	5619.76	.	AC=36;AF=0.100;AN=360;BaseQRankSum=0.127;ClippingRankSum=0.000;DP=6669;ExcessHet=2.1996;FS=0.000;InbreedingCoeff=-0.0104;MLEAC=35;MLEAF=0.097;MQ=22.69;MQRankSum=0.908;QD=5.13;ReadPosRankSum=0.000;SOR=0.170	GT:AD:DP:GQ:PL	0/1:	0/1:	0/0:	0/0:	0/1:	0/0:	0/0:	0/0:	0/1:	0/0:	0/0:	0/0:	0/0:	0/0:	0/0:	0/0:	0/0:	0/0:	0/0:	0/0:	0/0:	0/0:	0/0:	0/0:	0/0:	0/0:	0/0:	0/0:	0/0:	0/0:	0/0:	0/0:	0/0:	0/0:	0/0:	0/0:	0/0:	0/0:	0/0:	0/1:	0/0:
chr1A	160246473	.	G	T	33688.9	.	AC=168;AF=0.467;AN=360;BaseQRankSum=0.000;ClippingRankSum=0.000;DP=6629;ExcessHet=279.5378;FS=0.000;InbreedingCoeff=-0.7815;MLEAC=171;MLEAF=0.475;MQ=21.63;MQRankSum=3.896;QD=5.45;ReadPosRankSum=0.000;SOR=0.186	GT:AD:DP:GQ:PL	0/1:	0/1:	0/1:	0/1:	0/1:	0/1:	0/1:	0/1:	0/1:	0/1:	0/1:	0/1:	0/1:	0/1:	0/1:	0/1:	0/0:	0/1:	0/1:	0/0:	0/1:	0/1:	0/1:	0/1:	0/1:	0/1:	0/1:	0/1:	0/1:	0/1:	0/1:	0/1:	0/0:	0/1:	0/1:	0/1:	0/1:	0/1:	0/1:	0/1:	0/1:
chr1A	160246500	.	C	T	31095.4	.	AC=169;AF=0.469;AN=360;BaseQRankSum=-0.818;ClippingRankSum=0.000;DP=6624;ExcessHet=263.8846;FS=0.000;InbreedingCoeff=-0.7602;MLEAC=169;MLEAF=0.469;MQ=21.62;MQRankSum=3.896;QD=5.02;ReadPosRankSum=0.000;SOR=0.184	GT:AD:DP:GQ:PL	0/1:	0/1:	0/1:	0/1:	0/1:	0/1:	0/1:	0/1:	0/1:	0/1:	0/1:	0/1:	0/1:	0/1:	0/1:	0/1:	0/0:	0/1:	0/1:	0/1:	0/1:	0/1:	0/1:	0/1:	0/0:	0/1:	0/1:	0/1:	0/1:	0/1:	0/1:	0/1:	0/0:	0/1:	0/1:	0/1:	0/1:	0/1:	0/1:	0/1:	0/1:
chr1A	160246507	.	C	A	17824.7	.	AC=120;AF=0.333;AN=360;BaseQRankSum=-1.915;ClippingRankSum=0.000;DP=6630;ExcessHet=141.3708;FS=0.000;InbreedingCoeff=-0.5085;MLEAC=121;MLEAF=0.336;MQ=21.48;MQRankSum=-4.125;QD=3.63;ReadPosRankSum=0.000;SOR=0.155	GT:AD:DP:GQ:PL	0/0:	0/0:	0/0:	0/1:	0/0:	0/1:	0/0:	0/1:	0/0:	0/0:	0/1:	0/1:	0/1:	0/0:	0/1:	0/1:	0/1:	0/1:	0/1:	0/0:	0/1:	0/0:	0/1:	0/1:	0/1:	0/1:	0/0:	0/1:	0/1:	0/1:	0/1:	0/0:	0/1:	0/1:	0/0:	0/0:	0/1:	0/0:	0/1:	0/1:	0/1:
chr1A	160246583	.	G	A	12994.1	.	AC=75;AF=0.208;AN=360;BaseQRankSum=-0.464;ClippingRankSum=0.000;DP=6505;ExcessHet=48.7759;FS=0.000;InbreedingCoeff=-0.2718;MLEAC=76;MLEAF=0.211;MQ=21.63;MQRankSum=1.112;QD=4.22;ReadPosRankSum=0.000;SOR=0.135	GT:AD:DP:GQ:PL	0/1:	0/0:	0/0:	0/0:	0/1:	0/0:	0/1:	0/1:	0/1:	0/1:	0/1:	0/1:	0/0:	0/0:	0/0:	0/0:	0/0:	0/0:	0/0:	0/0:	0/1:	0/0:	0/1:	0/1:	0/1:	0/0:	0/1:	0/1:	0/1:	0/1:	0/1:	0/1:	0/1:	0/1:	0/1:	0/1:	0/1:	0/1:	0/0:	0/0:	0/0:
chr1A	160246638	.	T	C	35166.9	.	AC=174;AF=0.483;AN=360;BaseQRankSum=0.568;ClippingRankSum=0.000;DP=6486;ExcessHet=263.8581;FS=0.000;InbreedingCoeff=-0.7613;MLEAC=175;MLEAF=0.486;MQ=21.50;MQRankSum=3.867;QD=5.75;ReadPosRankSum=0.000;SOR=0.203	GT:AD:DP:GQ:PL	0/1:	0/1:	0/1:	0/1:	0/1:	0/1:	0/1:	0/1:	0/1:	0/1:	0/1:	0/1:	0/1:	0/1:	0/1:	0/1:	0/1:	0/1:	0/1:	0/1:	0/1:	0/1:	0/1:	0/1:	0/0:	0/1:	0/1:	0/1:	0/1:	0/1:	0/1:	0/1:	0/0:	0/1:	0/1:	0/1:	0/1:	0/1:	0/1:	0/1:	0/1:
chr1A	160246658	.	G	A	5380.49	.	AC=36;AF=0.100;AN=360;BaseQRankSum=0.000;ClippingRankSum=0.000;DP=6641;ExcessHet=2.1996;FS=0.000;InbreedingCoeff=-0.0109;MLEAC=35;MLEAF=0.097;MQ=22.10;MQRankSum=0.801;QD=5.01;ReadPosRankSum=0.000;SOR=0.182	GT:AD:DP:GQ:PL	0/1:	0/1:	0/0:	0/0:	0/1:	0/0:	0/0:	0/0:	0/1:	0/0:	0/0:	0/0:	0/0:	0/0:	0/0:	0/0:	0/0:	0/0:	0/0:	0/0:	0/0:	0/0:	0/0:	0/0:	0/0:	0/0:	0/0:	0/0:	0/0:	0/0:	0/0:	0/0:	0/0:	0/0:	0/0:	0/0:	0/0:	0/0:	0/0:	0/1:	0/0:
chr1A	160246675	.	A	G	18308.7	.	AC=43;AF=0.119;AN=360;BaseQRankSum=0.872;ClippingRankSum=0.000;DP=6620;ExcessHet=15.3992;FS=0.000;InbreedingCoeff=-0.1362;MLEAC=43;MLEAF=0.119;MQ=21.39;MQRankSum=-4.339;QD=10.58;ReadPosRankSum=0.000;SOR=0.183	GT:AD:DP:GQ:PGT:PID:PL	0/0:	0/0:	0/0:	0/0:	0/0:	0/0:	0/0:	0/0:	0/0:	0/0:	0/0:	0/0:	0/0:	0/0:	0/0:	0/1:	0/0:	0/1:	0/1:	0/1:	0/0:	0/0:	0/1:	0/0:	0/0:	0/0:	0/0:	0/0:	0/1:	0/0:	0/0:	0/0:	0/0:	0/0:	0/0:	0/0:	0/0:	0/0:	0/1:	0/1:	0/0:
chr1A	160246685	.	G	A	51236.7	.	AC=126;AF=0.350;AN=360;BaseQRankSum=-1.950;ClippingRankSum=0.000;DP=6514;ExcessHet=162.3735;FS=0.000;InbreedingCoeff=-0.5493;MLEAC=127;MLEAF=0.353;MQ=21.38;MQRankSum=-4.037;QD=10.13;ReadPosRankSum=0.000;SOR=0.155	GT:AD:DP:GQ:PGT:PID:PL	0/0:	0/0:	0/0:	0/1:	0/0:	0/1:	0/0:	0/1:	0/0:	0/0:	0/1:	0/1:	0/1:	0/1:	0/1:	0/1:	0/1:	0/1:	0/1:	0/1:	0/1:	0/0:	0/1:	0/1:	0/1:	0/1:	0/0:	0/1:	0/1:	0/1:	0/1:	0/1:	0/1:	0/1:	0/0:	0/0:	0/1:	0/1:	0/1:	0/1:	0/1:
chr1A	160246689	.	G	A	51078.6	.	AC=126;AF=0.350;AN=360;BaseQRankSum=-0.695;ClippingRankSum=0.000;DP=6516;ExcessHet=158.6281;FS=0.000;InbreedingCoeff=-0.5427;MLEAC=126;MLEAF=0.350;MQ=21.37;MQRankSum=-4.037;QD=10.09;ReadPosRankSum=0.000;SOR=0.156	GT:AD:DP:GQ:PGT:PID:PL	0/0:	0/0:	0/0:	0/1:	0/0:	0/1:	0/0:	0/1:	0/0:	0/0:	0/1:	0/1:	0/1:	0/1:	0/1:	0/1:	0/1:	0/1:	0/1:	0/1:	0/1:	0/0:	0/1:	0/1:	0/1:	0/1:	0/0:	0/1:	0/1:	0/1:	0/1:	0/1:	0/1:	0/1:	0/0:	0/0:	0/1:	0/1:	0/1:	0/1:	0/1:
chr1A	160246691	.	A	G	51076.6	.	AC=126;AF=0.350;AN=360;BaseQRankSum=0.603;ClippingRankSum=0.000;DP=6516;ExcessHet=158.6281;FS=0.000;InbreedingCoeff=-0.5427;MLEAC=127;MLEAF=0.353;MQ=21.37;MQRankSum=-4.037;QD=10.09;ReadPosRankSum=0.000;SOR=0.156	GT:AD:DP:GQ:PGT:PID:PL	0/0:	0/0:	0/0:	0/1:	0/0:	0/1:	0/0:	0/1:	0/0:	0/0:	0/1:	0/1:	0/1:	0/1:	0/1:	0/1:	0/1:	0/1:	0/1:	0/1:	0/1:	0/0:	0/1:	0/1:	0/1:	0/1:	0/0:	0/1:	0/1:	0/1:	0/1:	0/1:	0/1:	0/1:	0/0:	0/0:	0/1:	0/1:	0/1:	0/1:	0/1:
chr1A	160246699	.	C	T	34087.6	.	AC=170;AF=0.472;AN=360;BaseQRankSum=-0.686;ClippingRankSum=0.000;DP=6491;ExcessHet=271.1210;FS=0.000;InbreedingCoeff=-0.7696;MLEAC=172;MLEAF=0.478;MQ=21.51;MQRankSum=3.938;QD=5.59;ReadPosRankSum=0.000;SOR=0.194	GT:AD:DP:GQ:PGT:PID:PL	0/1:	0/1:	0/1:	0/1:	0/1:	0/1:	0/1:	0/1:	0/1:	0/1:	0/1:	0/1:	0/1:	0/1:	0/1:	0/1:	0/0:	0/1:	0/1:	0/1:	0/1:	0/1:	0/1:	0/1:	0/0:	0/1:	0/1:	0/1:	0/1:	0/1:	0/1:	0/1:	0/0:	0/1:	0/1:	0/1:	0/1:	0/1:	0/1:	0/1:	0/1:
chr1A	160246739	.	C	A	33717	.	AC=169;AF=0.469;AN=360;BaseQRankSum=0.000;ClippingRankSum=0.000;DP=6488;ExcessHet=266.3171;FS=0.000;InbreedingCoeff=-0.7650;MLEAC=172;MLEAF=0.478;MQ=21.51;MQRankSum=3.938;QD=5.59;ReadPosRankSum=0.000;SOR=0.191	GT:AD:DP:GQ:PL	0/1:	0/1:	0/1:	0/1:	0/1:	0/1:	0/1:	0/1:	0/1:	0/1:	0/1:	0/0:	0/1:	0/1:	0/1:	0/1:	0/1:	0/1:	0/1:	0/1:	0/1:	0/1:	0/1:	0/1:	0/0:	0/1:	0/1:	0/1:	0/1:	0/1:	0/1:	0/1:	0/0:	0/1:	0/1:	0/1:	0/1:	0/1:	0/1:	0/1:	0/1:
chr1A	160964210	.	T	C	32913.9	.	AC=97;AF=0.269;AN=360;BaseQRankSum=1.207;ClippingRankSum=0.000;DP=3028;ExcessHet=-0.0000;FS=0.000;InbreedingCoeff=0.9595;MLEAC=98;MLEAF=0.272;MQ=60.00;MQRankSum=0.000;QD=39.70;ReadPosRankSum=0.000;SOR=9.267	GT:AD:DP:GQ:PGT:PID:PL	1/1:	1/1:	0/0:	0/0:	1/1:	0/0:	0/0:	0/0:	1/1:	0/0:	0/0:	0/0:	0/0:	0/0:	0/0:	0/0:	0/0:	0/0:	0/0:	0/0:	0/0:	0/0:	0/0:	0/0:	0/0:	0/0:	0/0:	0/0:	0/0:	0/0:	0/0:	0/0:	0/0:	0/0:	0/0:	0/0:	0/0:	0/0:	0/0:	1/1:	0/0:
chr1A	160964312	.	C	T	12665.4	.	AC=42;AF=0.119;AN=354;DP=3045;ExcessHet=0.0000;FS=0.000;InbreedingCoeff=0.9846;MLEAC=42;MLEAF=0.119;MQ=53.37;QD=37.47;SOR=11.652	GT:AD:DP:GQ:PL	0/0:	0/0:	0/0:	0/0:	1/1:	0/0:	0/0:	0/0:	0/0:	0/0:	0/0:	0/0:	0/0:	0/0:	0/0:	0/0:	0/0:	0/0:	0/0:	0/0:	0/0:	0/0:	0/0:	0/0:	0/0:	0/0:	0/0:	0/0:	0/0:	0/0:	0/0:	0/0:	0/0:	0/0:	0/0:	0/0:	0/0:	0/0:	0/0:	1/1:	0/0:
chr1A	160964350	.	T	G	33114.2	.	AC=97;AF=0.269;AN=360;BaseQRankSum=-0.349;ClippingRankSum=-0.000;DP=3030;ExcessHet=-0.0000;FS=0.000;InbreedingCoeff=0.9731;MLEAC=97;MLEAF=0.269;MQ=60.00;MQRankSum=-0.000;QD=39.85;ReadPosRankSum=-0.000;SOR=9.541	GT:AD:DP:GQ:PL	1/1:	1/1:	0/0:	0/0:	1/1:	0/0:	0/0:	0/0:	1/1:	0/0:	0/0:	0/0:	0/0:	0/0:	0/0:	0/0:	0/0:	0/0:	0/0:	0/0:	0/0:	0/0:	0/0:	0/0:	0/0:	0/0:	0/0:	0/0:	0/0:	0/0:	0/0:	0/0:	0/0:	0/0:	0/0:	0/0:	0/0:	0/0:	0/0:	1/1:	0/0:
chr1A	161722055	.	A	G	17591	.	AC=97;AF=0.269;AN=360;BaseQRankSum=0.000;ClippingRankSum=0.000;DP=2964;ExcessHet=-0.0000;FS=0.000;InbreedingCoeff=0.9576;MLEAC=97;MLEAF=0.269;MQ=40.58;MQRankSum=-4.313;QD=23.02;ReadPosRankSum=0.044;SOR=0.698	GT:AD:DP:GQ:PGT:PID:PL	1/1:	1/1:	0/0:	0/0:	1/1:	0/0:	0/0:	0/0:	1/1:	0/0:	0/0:	0/0:	0/0:	0/0:	0/0:	0/0:	0/0:	0/0:	0/0:	0/0:	0/0:	0/0:	0/0:	0/0:	0/0:	0/0:	0/0:	0/0:	0/0:	0/0:	0/0:	0/0:	0/0:	0/0:	0/0:	0/0:	0/0:	0/0:	0/0:	1/1:	0/0:
chr1A	163299240	.	C	T	13669.1	.	AC=117;AF=0.327;AN=358;BaseQRankSum=-0.000;ClippingRankSum=0.000;DP=3222;ExcessHet=141.9899;FS=0.000;InbreedingCoeff=-0.5160;MLEAC=126;MLEAF=0.352;MQ=30.50;MQRankSum=-2.873;QD=6.05;ReadPosRankSum=0.000;SOR=0.243	GT:AD:DP:GQ:PL	0/0:	0/0:	0/1:	0/1:	0/1:	0/1:	0/0:	0/1:	0/1:	0/1:	0/1:	0/1:	0/1:	0/1:	0/1:	0/0:	0/1:	0/0:	0/1:	0/0:	0/0:	0/0:	0/1:	0/1:	0/1:	0/1:	0/1:	0/1:	0/1:	0/1:	0/1:	0/1:	0/0:	0/1:	0/1:	1/1:	0/1:	0/0:	./.:	0/1:	0/0:
chr1A	163299262	.	C	T	5975.7	.	AC=40;AF=0.111;AN=360;BaseQRankSum=-0.000;ClippingRankSum=-0.000;DP=3314;ExcessHet=14.7101;FS=0.000;InbreedingCoeff=-0.1365;MLEAC=40;MLEAF=0.111;MQ=30.37;MQRankSum=-2.434;QD=5.95;ReadPosRankSum=-0.000;SOR=0.060	GT:AD:DP:GQ:PGT:PID:PL	0/1:	0/1:	0/0:	0/1:	0/1:	0/0:	0/0:	0/0:	0/1:	0/0:	0/0:	0/0:	0/0:	0/0:	0/0:	0/0:	0/0:	0/0:	0/0:	0/0:	0/0:	0/0:	0/0:	0/0:	0/0:	0/1:	0/0:	0/0:	0/0:	0/0:	0/0:	0/0:	0/0:	0/0:	0/0:	0/0:	0/0:	0/0:	0/0:	0/0:	0/0:
chr1A	163299264	.	G	A	5976.69	.	AC=40;AF=0.111;AN=360;BaseQRankSum=-0.000;ClippingRankSum=-0.000;DP=3314;ExcessHet=15.2441;FS=0.000;InbreedingCoeff=-0.1383;MLEAC=41;MLEAF=0.114;MQ=30.37;MQRankSum=-2.434;QD=5.95;ReadPosRankSum=-0.000;SOR=0.060	GT:AD:DP:GQ:PGT:PID:PL	0/1:	0/1:	0/0:	0/1:	0/1:	0/0:	0/0:	0/0:	0/1:	0/0:	0/0:	0/0:	0/0:	0/0:	0/0:	0/0:	0/0:	0/0:	0/0:	0/0:	0/0:	0/0:	0/0:	0/0:	0/0:	0/1:	0/0:	0/0:	0/0:	0/0:	0/0:	0/0:	0/0:	0/0:	0/0:	0/0:	0/0:	0/0:	0/0:	0/0:	0/0:
chr1A	163299271	.	C	T	5912.88	.	AC=40;AF=0.111;AN=360;BaseQRankSum=0.000;ClippingRankSum=0.000;DP=3306;ExcessHet=14.6371;FS=0.000;InbreedingCoeff=-0.1335;MLEAC=41;MLEAF=0.114;MQ=31.60;MQRankSum=2.450;QD=5.75;ReadPosRankSum=0.000;SOR=0.066	GT:AD:DP:GQ:PL	0/1:	0/0:	0/0:	0/0:	0/1:	0/0:	0/0:	0/0:	0/1:	0/0:	0/0:	0/0:	0/0:	0/0:	0/0:	0/0:	0/0:	0/0:	0/0:	0/0:	0/0:	0/0:	0/0:	0/0:	0/0:	0/0:	0/0:	0/0:	0/0:	0/0:	0/0:	0/0:	0/0:	0/0:	0/0:	0/0:	0/0:	0/0:	0/0:	0/1:	0/0:
chr1A	163299286	.	G	C	2166.96	.	AC=31;AF=0.086;AN=360;BaseQRankSum=0.000;ClippingRankSum=-0.000;DP=3320;ExcessHet=9.9809;FS=0.000;InbreedingCoeff=-0.1046;MLEAC=31;MLEAF=0.086;MQ=28.16;MQRankSum=-1.803;QD=4.35;ReadPosRankSum=-0.000;SOR=0.185	GT:AD:DP:GQ:PGT:PID:PL	0/0:	0/0:	0/0:	0/0:	0/0:	0/0:	0/0:	0/0:	0/0:	0/0:	0/0:	0/0:	0/0:	0/0:	0/0:	0/1:	0/0:	0/0:	0/0:	0/1:	0/1:	0/0:	0/0:	0/0:	0/0:	0/0:	0/0:	0/0:	0/0:	0/0:	0/0:	0/0:	0/0:	0/0:	0/0:	0/0:	0/0:	0/0:	0/0:	0/0:	0/1:
chr1A	163299324	.	C	T	10828.9	.	AC=84;AF=0.233;AN=360;BaseQRankSum=-1.248;ClippingRankSum=0.000;DP=3288;ExcessHet=54.3350;FS=0.000;InbreedingCoeff=-0.3004;MLEAC=87;MLEAF=0.242;MQ=30.41;MQRankSum=-2.206;QD=5.92;ReadPosRankSum=0.000;SOR=0.066	GT:AD:DP:GQ:PGT:PID:PL	0/1:	0/0:	0/0:	0/1:	0/1:	0/1:	0/0:	0/0:	0/1:	0/1:	0/1:	0/1:	0/1:	0/1:	0/0:	0/0:	0/0:	0/0:	0/1:	0/0:	0/0:	0/0:	0/1:	0/0:	0/0:	0/0:	0/1:	0/0:	0/0:	0/1:	0/1:	0/0:	0/0:	0/1:	0/1:	1/1:	0/1:	0/0:	0/0:	0/1:	0/0:
chr1A	163299334	.	C	T	11000.3	.	AC=86;AF=0.239;AN=360;BaseQRankSum=-0.754;ClippingRankSum=0.000;DP=3289;ExcessHet=55.2148;FS=0.000;InbreedingCoeff=-0.3027;MLEAC=86;MLEAF=0.239;MQ=30.38;MQRankSum=-2.180;QD=5.96;ReadPosRankSum=0.000;SOR=0.066	GT:AD:DP:GQ:PGT:PID:PL	0/1:	0/0:	0/0:	0/1:	0/1:	0/1:	0/0:	0/0:	0/1:	0/1:	0/1:	0/1:	0/1:	0/1:	0/0:	0/0:	0/0:	0/0:	0/1:	0/0:	0/0:	0/0:	0/1:	0/1:	0/0:	0/0:	0/1:	0/0:	0/0:	0/1:	0/1:	0/0:	0/0:	0/1:	0/1:	1/1:	0/1:	0/0:	0/0:	0/1:	0/0:
chr1A	163299352	.	C	T	9907.97	.	AC=76;AF=0.211;AN=360;BaseQRankSum=-1.051;ClippingRankSum=0.000;DP=6215;ExcessHet=36.0451;FS=0.626;InbreedingCoeff=-0.2523;MLEAC=76;MLEAF=0.211;MQ=30.27;MQRankSum=-3.062;QD=3.43;ReadPosRankSum=0.018;SOR=0.770	GT:AD:DP:GQ:PGT:PID:PL	0/1:	0/0:	0/0:	0/1:	0/1:	0/1:	0/0:	0/0:	0/1:	0/1:	0/1:	0/1:	0/1:	0/1:	0/0:	0/1:	0/0:	0/0:	0/1:	0/0:	0/0:	0/0:	0/1:	0/0:	0/0:	0/1:	0/1:	0/0:	0/0:	0/1:	0/1:	0/0:	0/0:	0/1:	0/1:	1/1:	0/1:	0/0:	0/0:	0/1:	0/0:
chr1A	163299369	.	G	A	10544	.	AC=40;AF=0.111;AN=360;BaseQRankSum=0.000;ClippingRankSum=0.000;DP=4578;ExcessHet=13.6066;FS=0.655;InbreedingCoeff=-0.1304;MLEAC=40;MLEAF=0.111;MQ=30.16;MQRankSum=-3.515;QD=5.47;ReadPosRankSum=-1.241;SOR=0.749	GT:AD:DP:GQ:PGT:PID:PL	0/1:	0/1:	0/0:	0/1:	0/1:	0/0:	0/0:	0/0:	0/1:	0/0:	0/0:	0/0:	0/0:	0/0:	0/0:	0/0:	0/0:	0/0:	0/0:	0/0:	0/0:	0/0:	0/0:	0/0:	0/0:	0/1:	0/0:	0/0:	0/0:	0/0:	0/0:	0/0:	0/0:	0/0:	0/0:	0/0:	0/0:	0/0:	0/0:	0/0:	0/0:
chr1A	163299371	.	C	T	10544	.	AC=40;AF=0.111;AN=360;BaseQRankSum=-1.769;ClippingRankSum=0.000;DP=4454;ExcessHet=13.6066;FS=0.655;InbreedingCoeff=-0.1304;MLEAC=40;MLEAF=0.111;MQ=30.16;MQRankSum=-3.515;QD=5.47;ReadPosRankSum=-1.241;SOR=0.749	GT:AD:DP:GQ:PGT:PID:PL	0/1:	0/1:	0/0:	0/1:	0/1:	0/0:	0/0:	0/0:	0/1:	0/0:	0/0:	0/0:	0/0:	0/0:	0/0:	0/0:	0/0:	0/0:	0/0:	0/0:	0/0:	0/0:	0/0:	0/0:	0/0:	0/1:	0/0:	0/0:	0/0:	0/0:	0/0:	0/0:	0/0:	0/0:	0/0:	0/0:	0/0:	0/0:	0/0:	0/0:	0/0:
chr1A	163299382	.	C	T	3029.82	.	AC=29;AF=0.081;AN=360;BaseQRankSum=-0.967;ClippingRankSum=-0.000;DP=3304;ExcessHet=9.1108;FS=0.000;InbreedingCoeff=-0.0983;MLEAC=28;MLEAF=0.078;MQ=28.80;MQRankSum=-1.068;QD=4.35;ReadPosRankSum=-0.000;SOR=0.041	GT:AD:DP:GQ:PGT:PID:PL	0/0:	0/0:	0/0:	0/0:	0/0:	0/0:	0/0:	0/1:	0/0:	0/0:	0/0:	0/0:	0/0:	0/0:	0/0:	0/1:	0/0:	0/0:	0/0:	0/0:	0/0:	0/1:	0/0:	0/0:	0/0:	0/1:	0/0:	0/0:	0/0:	0/0:	0/0:	0/0:	0/0:	0/0:	0/0:	0/0:	0/0:	0/0:	0/0:	0/0:	0/0:
chr1A	163299408	.	A	C	5088.18	.	AC=32;AF=0.089;AN=360;BaseQRankSum=0.000;ClippingRankSum=-0.000;DP=3313;ExcessHet=10.4399;FS=0.000;InbreedingCoeff=-0.1074;MLEAC=32;MLEAF=0.089;MQ=28.17;MQRankSum=-1.664;QD=10.00;ReadPosRankSum=-0.000;SOR=0.192	GT:AD:DP:GQ:PGT:PID:PL	0/0:	0/0:	0/0:	0/0:	0/0:	0/0:	0/0:	0/0:	0/0:	0/0:	0/0:	0/0:	0/0:	0/0:	0/0:	0/1:	0/0:	0/0:	0/0:	0/1:	0/1:	0/0:	0/0:	0/0:	0/0:	0/0:	0/0:	0/0:	0/0:	0/0:	0/0:	0/0:	0/0:	0/0:	0/0:	0/0:	0/0:	0/0:	0/0:	0/0:	0/1:
chr1A	163299417	.	T	A	4934.3	.	AC=30;AF=0.083;AN=360;BaseQRankSum=-0.000;ClippingRankSum=-0.000;DP=3314;ExcessHet=9.5379;FS=0.000;InbreedingCoeff=-0.1019;MLEAC=30;MLEAF=0.083;MQ=27.73;MQRankSum=-1.575;QD=10.28;ReadPosRankSum=-0.000;SOR=0.189	GT:AD:DP:GQ:PGT:PID:PL	0/0:	0/0:	0/0:	0/0:	0/0:	0/0:	0/0:	0/0:	0/0:	0/0:	0/0:	0/0:	0/0:	0/0:	0/0:	0/1:	0/0:	0/0:	0/0:	0/1:	0/0:	0/0:	0/0:	0/0:	0/0:	0/0:	0/0:	0/0:	0/0:	0/0:	0/0:	0/0:	0/0:	0/0:	0/0:	0/0:	0/0:	0/0:	0/0:	0/0:	0/1:
chr1A	163299424	.	C	T	16308.1	.	AC=99;AF=0.275;AN=360;BaseQRankSum=-0.000;ClippingRankSum=-0.000;DP=3257;ExcessHet=60.8381;FS=0.000;InbreedingCoeff=-0.3440;MLEAC=104;MLEAF=0.289;MQ=30.30;MQRankSum=-1.980;QD=8.33;ReadPosRankSum=-0.000;SOR=0.112	GT:AD:DP:GQ:PGT:PID:PL	0/1:	0/0:	0/1:	0/1:	0/1:	0/1:	0/0:	0/0:	0/1:	0/1:	0/1:	0/1:	0/1:	0/1:	0/1:	0/0:	1/1:	0/1:	0/1:	0/0:	0/0:	0/0:	0/1:	0/0:	0/1:	0/1:	0/1:	1/1:	0/1:	0/1:	0/1:	0/1:	0/0:	0/1:	0/0:	0/0:	0/1:	0/0:	0/0:	0/0:	0/0:
chr1A	163299425	.	G	A	10059.8	.	AC=50;AF=0.139;AN=360;BaseQRankSum=0.000;ClippingRankSum=0.000;DP=3302;ExcessHet=21.6429;FS=0.000;InbreedingCoeff=-0.1706;MLEAC=50;MLEAF=0.139;MQ=29.14;MQRankSum=-2.200;QD=11.28;ReadPosRankSum=0.000;SOR=0.211	GT:AD:DP:GQ:PGT:PID:PL	0/0:	0/0:	0/1:	0/0:	0/0:	0/0:	0/0:	0/0:	0/0:	0/0:	0/0:	0/0:	0/0:	0/0:	0/0:	0/1:	0/0:	0/0:	0/0:	0/1:	0/1:	0/1:	0/0:	0/1:	0/0:	0/0:	0/0:	0/0:	0/0:	0/0:	0/0:	0/1:	0/0:	0/0:	0/0:	0/0:	0/0:	0/0:	0/1:	0/0:	0/1:
chr1A	163299430	.	G	A	1935.08	.	AC=19;AF=0.053;AN=360;BaseQRankSum=0.000;ClippingRankSum=0.000;DP=3309;ExcessHet=6.4924;FS=0.000;InbreedingCoeff=-0.0712;MLEAC=19;MLEAF=0.053;MQ=33.30;MQRankSum=1.818;QD=4.27;ReadPosRankSum=0.000;SOR=0.053	GT:AD:DP:GQ:PL	0/0:	0/0:	0/0:	0/1:	0/0:	0/0:	0/0:	0/0:	0/0:	0/0:	0/0:	0/0:	0/0:	0/0:	0/0:	0/0:	0/0:	0/0:	0/0:	0/0:	0/0:	0/0:	0/0:	0/0:	0/0:	0/0:	0/0:	0/0:	0/0:	0/0:	0/0:	0/0:	0/0:	0/0:	0/0:	0/0:	0/0:	0/0:	0/0:	0/0:	0/0:
chr1A	163299434	.	T	C	5186.74	.	AC=36;AF=0.100;AN=360;BaseQRankSum=0.522;ClippingRankSum=0.000;DP=3308;ExcessHet=11.4588;FS=0.000;InbreedingCoeff=-0.1153;MLEAC=35;MLEAF=0.097;MQ=30.24;MQRankSum=-1.809;QD=6.36;ReadPosRankSum=0.000;SOR=0.077	GT:AD:DP:GQ:PGT:PID:PL	0/0:	0/0:	0/1:	0/0:	0/0:	0/0:	0/0:	0/0:	0/0:	0/0:	0/0:	0/0:	0/0:	0/0:	0/0:	0/0:	0/0:	0/0:	0/0:	0/0:	0/0:	0/1:	0/0:	0/0:	0/0:	0/0:	0/0:	0/0:	0/0:	0/0:	0/0:	0/1:	0/0:	0/0:	0/0:	0/0:	0/0:	0/0:	0/1:	0/0:	0/0:
chr1A	163299436	.	C	T	14845	.	AC=88;AF=0.244;AN=360;BaseQRankSum=-0.000;ClippingRankSum=0.000;DP=3269;ExcessHet=64.9302;FS=0.000;InbreedingCoeff=-0.3316;MLEAC=93;MLEAF=0.258;MQ=29.87;MQRankSum=-2.081;QD=8.12;ReadPosRankSum=-0.000;SOR=0.102	GT:AD:DP:GQ:PGT:PID:PL	0/1:	0/0:	0/1:	0/1:	0/0:	0/1:	0/0:	0/0:	0/1:	0/1:	0/1:	0/1:	0/1:	0/1:	0/1:	0/0:	1/1:	0/0:	0/1:	0/0:	0/0:	0/0:	0/1:	0/0:	0/1:	0/1:	0/1:	0/1:	0/1:	0/1:	0/1:	0/1:	0/0:	0/1:	0/0:	0/0:	0/1:	0/0:	0/0:	0/0:	0/0:
chr1A	163299438	.	G	A	5244.95	.	AC=38;AF=0.106;AN=360;BaseQRankSum=0.000;ClippingRankSum=0.000;DP=3307;ExcessHet=12.4987;FS=0.000;InbreedingCoeff=-0.1211;MLEAC=37;MLEAF=0.103;MQ=30.40;MQRankSum=-1.809;QD=6.01;ReadPosRankSum=0.000;SOR=0.073	GT:AD:DP:GQ:PGT:PID:PL	0/0:	0/0:	0/1:	0/0:	0/0:	0/0:	0/0:	0/0:	0/0:	0/0:	0/0:	0/0:	0/0:	0/0:	0/0:	0/0:	0/0:	0/0:	0/0:	0/0:	0/0:	0/1:	0/1:	0/1:	0/0:	0/0:	0/0:	0/0:	0/0:	0/0:	0/0:	0/1:	0/0:	0/0:	0/0:	0/0:	0/0:	0/0:	0/1:	0/0:	0/0:
chr1A	163299441	.	G	A	3992.39	.	AC=27;AF=0.075;AN=360;BaseQRankSum=-0.000;ClippingRankSum=0.000;DP=3313;ExcessHet=7.5859;FS=0.000;InbreedingCoeff=-0.0851;MLEAC=26;MLEAF=0.072;MQ=29.18;MQRankSum=-1.967;QD=6.70;ReadPosRankSum=0.000;SOR=0.074	GT:AD:DP:GQ:PGT:PID:PL	0/0:	0/0:	0/1:	0/0:	0/0:	0/0:	0/0:	0/0:	0/0:	0/0:	0/0:	0/0:	0/0:	0/0:	0/0:	0/0:	0/0:	0/0:	0/0:	0/0:	0/0:	0/1:	0/0:	0/0:	0/0:	0/0:	0/0:	0/0:	0/0:	0/0:	0/0:	0/1:	0/0:	0/0:	0/0:	0/0:	0/0:	0/0:	0/1:	0/0:	0/0:
chr1A	163299443	.	A	C	1588.7	.	AC=18;AF=0.050;AN=360;BaseQRankSum=-0.000;ClippingRankSum=0.000;DP=3303;ExcessHet=5.1860;FS=0.000;InbreedingCoeff=-0.0583;MLEAC=17;MLEAF=0.047;MQ=32.92;MQRankSum=1.655;QD=5.00;ReadPosRankSum=-0.000;SOR=0.068	GT:AD:DP:GQ:PGT:PID:PL	0/0:	0/0:	0/1:	0/0:	0/1:	0/0:	0/0:	0/0:	0/0:	0/0:	0/0:	0/0:	0/0:	0/0:	0/0:	0/0:	0/0:	0/1:	0/0:	0/0:	0/0:	0/0:	0/0:	0/0:	0/0:	0/0:	0/1:	0/1:	0/0:	0/0:	0/0:	0/0:	0/0:	0/0:	0/0:	0/0:	0/0:	0/0:	0/0:	0/0:	0/0:
chr1A	163299454	.	G	A	3865.34	.	AC=41;AF=0.114;AN=360;BaseQRankSum=-0.000;ClippingRankSum=-0.000;DP=3304;ExcessHet=15.8687;FS=0.000;InbreedingCoeff=-0.1408;MLEAC=41;MLEAF=0.114;MQ=29.13;MQRankSum=-1.383;QD=5.88;ReadPosRankSum=-0.000;SOR=0.167	GT:AD:DP:GQ:PGT:PID:PL	0/0:	0/0:	0/0:	0/0:	0/0:	0/0:	0/0:	0/1:	0/1:	0/0:	0/0:	0/0:	0/0:	0/0:	0/1:	0/1:	0/0:	0/0:	0/0:	0/1:	0/0:	0/0:	0/0:	0/0:	0/0:	0/0:	0/0:	0/0:	0/0:	0/0:	0/0:	0/0:	0/0:	0/0:	0/0:	0/0:	0/0:	0/0:	0/0:	0/0:	0/1:
chr1A	163299471	.	G	A	5658.02	.	AC=40;AF=0.111;AN=360;BaseQRankSum=-0.157;ClippingRankSum=0.000;DP=3267;ExcessHet=15.1680;FS=0.000;InbreedingCoeff=-0.1143;MLEAC=41;MLEAF=0.114;MQ=31.79;MQRankSum=2.310;QD=5.61;ReadPosRankSum=0.000;SOR=0.079	GT:AD:DP:GQ:PL	0/1:	0/0:	0/0:	0/0:	0/1:	0/0:	0/0:	0/0:	0/1:	0/0:	0/0:	0/0:	0/0:	0/0:	0/0:	0/0:	0/0:	0/0:	0/0:	0/0:	0/0:	0/0:	0/0:	0/0:	0/0:	0/0:	0/0:	0/0:	0/0:	0/0:	0/0:	0/0:	0/0:	0/0:	0/0:	0/0:	0/0:	0/0:	0/0:	0/1:	0/0:
chr1A	164250922	.	T	C	22697.2	.	AC=83;AF=0.231;AN=360;BaseQRankSum=0.000;ClippingRankSum=-0.000;DP=3198;ExcessHet=-0.0000;FS=0.000;InbreedingCoeff=0.8125;MLEAC=80;MLEAF=0.222;MQ=37.10;MQRankSum=1.814;QD=32.56;ReadPosRankSum=-0.000;SOR=4.054	GT:AD:DP:GQ:PL	0/1:	1/1:	0/0:	0/0:	1/1:	0/0:	0/0:	0/0:	1/1:	0/0:	0/0:	0/0:	0/0:	0/0:	0/0:	0/0:	0/0:	0/0:	0/0:	0/0:	0/0:	0/0:	0/0:	0/0:	0/0:	0/0:	0/0:	0/0:	0/0:	0/0:	0/0:	0/0:	0/0:	0/0:	0/0:	0/0:	0/0:	0/0:	0/0:	1/1:	0/0:
chr1A	164251055	.	C	A	24177.3	.	AC=79;AF=0.219;AN=360;BaseQRankSum=0.000;ClippingRankSum=0.000;DP=3258;ExcessHet=0.0000;FS=0.000;InbreedingCoeff=0.6917;MLEAC=77;MLEAF=0.214;MQ=35.81;MQRankSum=2.287;QD=31.16;ReadPosRankSum=0.000;SOR=3.306	GT:AD:DP:GQ:PGT:PID:PL	0/1:	1/1:	0/0:	0/0:	1/1:	0/0:	0/0:	0/0:	1/1:	0/0:	0/0:	0/0:	0/0:	0/0:	0/0:	0/0:	0/0:	0/0:	0/0:	0/0:	0/0:	0/0:	0/0:	0/0:	0/0:	0/0:	0/0:	0/0:	0/0:	0/0:	0/0:	0/0:	0/0:	0/0:	0/0:	0/0:	0/0:	0/0:	0/0:	1/1:	0/0:
chr1A	164403968	.	A	G	24926.8	.	AC=95;AF=0.265;AN=358;BaseQRankSum=2.150;ClippingRankSum=0.000;DP=2754;ExcessHet=-0.0000;FS=0.000;InbreedingCoeff=0.9517;MLEAC=94;MLEAF=0.263;MQ=59.91;MQRankSum=0.000;QD=37.65;ReadPosRankSum=0.000;SOR=5.735	GT:AD:DP:GQ:PL	1/1:	1/1:	0/0:	0/0:	1/1:	0/0:	0/0:	0/0:	1/1:	0/0:	0/0:	0/0:	0/0:	0/0:	0/0:	0/0:	0/0:	0/0:	0/0:	0/0:	0/0:	0/0:	0/0:	0/0:	0/0:	0/0:	0/0:	0/0:	0/0:	0/0:	0/0:	0/0:	0/0:	0/0:	0/0:	0/0:	0/0:	0/0:	0/0:	1/1:	0/0:
chr1A	164404020	.	G	A	25120.5	.	AC=97;AF=0.269;AN=360;BaseQRankSum=-0.495;ClippingRankSum=0.000;DP=2752;ExcessHet=-0.0000;FS=0.000;InbreedingCoeff=0.9649;MLEAC=96;MLEAF=0.267;MQ=60.00;MQRankSum=0.000;QD=37.55;ReadPosRankSum=0.000;SOR=7.425	GT:AD:DP:GQ:PL	1/1:	1/1:	0/0:	0/0:	1/1:	0/0:	0/0:	0/0:	1/1:	0/0:	0/0:	0/0:	0/0:	0/0:	0/0:	0/0:	0/0:	0/0:	0/0:	0/0:	0/0:	0/0:	0/0:	0/0:	0/0:	0/0:	0/0:	0/0:	0/0:	0/0:	0/0:	0/0:	0/0:	0/0:	0/0:	0/0:	0/0:	0/0:	0/0:	1/1:	0/0:
chr1A	165908480	.	T	C	2752.48	.	AC=19;AF=0.053;AN=360;BaseQRankSum=-0.718;ClippingRankSum=0.000;DP=5917;ExcessHet=16.3413;FS=2.382;InbreedingCoeff=-0.1058;MLEAC=20;MLEAF=0.056;MQ=52.84;MQRankSum=-0.000;QD=8.12;ReadPosRankSum=0.000;SOR=0.895	GT:AD:DP:GQ:PGT:PID:PL	0/0:	0/0:	0/0:	0/1:	0/0:	0/0:	0/0:	0/0:	0/0:	0/0:	0/1:	0/0:	0/0:	0/0:	0/0:	0/0:	0/1:	0/0:	0/0:	0/0:	0/0:	0/0:	0/0:	0/1:	0/0:	0/1:	0/0:	0/0:	0/0:	0/0:	0/0:	0/0:	0/0:	0/0:	0/0:	0/1:	0/0:	0/1:	0/0:	0/0:	0/0:
chr1A	166573506	.	T	C	23314.7	.	AC=95;AF=0.264;AN=360;BaseQRankSum=1.281;ClippingRankSum=0.000;DP=3489;ExcessHet=0.0000;FS=0.000;InbreedingCoeff=0.9793;MLEAC=95;MLEAF=0.264;MQ=60.00;MQRankSum=0.000;QD=23.41;ReadPosRankSum=0.247;SOR=0.803	GT:AD:DP:GQ:PL	1/1:	1/1:	0/0:	0/0:	1/1:	0/0:	0/0:	0/0:	1/1:	0/0:	0/0:	0/0:	0/0:	0/0:	0/0:	0/0:	0/0:	0/0:	0/0:	0/0:	0/0:	0/0:	0/0:	0/0:	0/0:	0/0:	0/0:	0/0:	0/0:	0/0:	0/0:	0/0:	0/0:	0/0:	0/0:	0/0:	0/0:	0/0:	0/0:	1/1:	0/0:
chr1A	167968474	.	T	C	25632.7	.	AC=97;AF=0.269;AN=360;BaseQRankSum=0.674;ClippingRankSum=0.000;DP=2531;ExcessHet=-0.0000;FS=0.000;InbreedingCoeff=0.9748;MLEAC=95;MLEAF=0.264;MQ=59.88;MQRankSum=0.000;QD=37.53;ReadPosRankSum=0.000;SOR=9.831	GT:AD:DP:GQ:PL	1/1:	1/1:	0/0:	0/0:	1/1:	0/0:	0/0:	0/0:	1/1:	0/0:	0/0:	0/0:	0/0:	0/0:	0/0:	0/0:	0/0:	0/0:	0/0:	0/0:	0/0:	0/0:	0/0:	0/0:	0/0:	0/0:	0/0:	0/0:	0/0:	0/0:	0/0:	0/0:	0/0:	0/0:	0/0:	0/0:	0/0:	0/0:	0/0:	1/1:	0/0:
chr1A	168279101	.	G	A	26800	.	AC=97;AF=0.269;AN=360;BaseQRankSum=0.527;ClippingRankSum=0.000;DP=2631;ExcessHet=-0.0000;FS=0.000;InbreedingCoeff=0.9676;MLEAC=97;MLEAF=0.269;MQ=60.00;MQRankSum=0.000;QD=37.96;ReadPosRankSum=0.000;SOR=8.491	GT:AD:DP:GQ:PL	1/1:	1/1:	0/0:	0/0:	1/1:	0/0:	0/0:	0/0:	1/1:	0/0:	0/0:	0/0:	0/0:	0/0:	0/0:	0/0:	0/0:	0/0:	0/0:	0/0:	0/0:	0/0:	0/0:	0/0:	0/0:	0/0:	0/0:	0/0:	0/0:	0/0:	0/0:	0/0:	0/0:	0/0:	0/0:	0/0:	0/0:	0/0:	0/0:	1/1:	0/0:
chr1A	168279145	.	C	G	27194.2	.	AC=97;AF=0.269;AN=360;BaseQRankSum=1.050;ClippingRankSum=0.000;DP=2630;ExcessHet=-0.0000;FS=0.000;InbreedingCoeff=0.9635;MLEAC=97;MLEAF=0.269;MQ=60.00;MQRankSum=0.000;QD=38.52;ReadPosRankSum=0.000;SOR=8.491	GT:AD:DP:GQ:PL	1/1:	1/1:	0/0:	0/0:	1/1:	0/0:	0/0:	0/0:	1/1:	0/0:	0/0:	0/0:	0/0:	0/0:	0/0:	0/0:	0/0:	0/0:	0/0:	0/0:	0/0:	0/0:	0/0:	0/0:	0/0:	0/0:	0/0:	0/0:	0/0:	0/0:	0/0:	0/0:	0/0:	0/0:	0/0:	0/0:	0/0:	0/0:	0/0:	1/1:	0/0:
chr1A	168279156	.	C	T	26423.2	.	AC=97;AF=0.269;AN=360;BaseQRankSum=0.430;ClippingRankSum=0.000;DP=2630;ExcessHet=-0.0000;FS=0.000;InbreedingCoeff=0.9635;MLEAC=97;MLEAF=0.269;MQ=60.00;MQRankSum=0.000;QD=37.48;ReadPosRankSum=0.000;SOR=8.489	GT:AD:DP:GQ:PL	1/1:	1/1:	0/0:	0/0:	1/1:	0/0:	0/0:	0/0:	1/1:	0/0:	0/0:	0/0:	0/0:	0/0:	0/0:	0/0:	0/0:	0/0:	0/0:	0/0:	0/0:	0/0:	0/0:	0/0:	0/0:	0/0:	0/0:	0/0:	0/0:	0/0:	0/0:	0/0:	0/0:	0/0:	0/0:	0/0:	0/0:	0/0:	0/0:	1/1:	0/0:
chr1A	171433027	.	G	A	11247.3	.	AC=49;AF=0.137;AN=358;BaseQRankSum=-0.000;ClippingRankSum=0.000;DP=3783;ExcessHet=11.4588;FS=0.000;InbreedingCoeff=-0.1111;MLEAC=49;MLEAF=0.137;MQ=27.12;MQRankSum=0.000;QD=9.37;ReadPosRankSum=0.015;SOR=0.693	GT:AD:DP:GQ:PL	0/1:	0/1:	0/0:	0/0:	0/1:	0/0:	0/0:	0/0:	0/1:	0/0:	0/0:	0/0:	0/0:	0/0:	0/0:	0/0:	0/0:	0/0:	0/0:	0/0:	0/0:	0/0:	0/0:	0/0:	0/0:	0/0:	0/0:	0/0:	0/0:	0/0:	0/0:	0/0:	./.:	0/0:	0/0:	0/0:	0/0:	0/0:	0/0:	0/1:	0/0:
chr1A	172272604	.	G	A	24712.4	.	AC=97;AF=0.269;AN=360;BaseQRankSum=0.000;ClippingRankSum=0.000;DP=2578;ExcessHet=-0.0000;FS=0.000;InbreedingCoeff=0.9761;MLEAC=97;MLEAF=0.269;MQ=60.00;MQRankSum=0.000;QD=38.98;ReadPosRankSum=0.000;SOR=8.080	GT:AD:DP:GQ:PGT:PID:PL	1/1:	1/1:	0/0:	0/0:	1/1:	0/0:	0/0:	0/0:	1/1:	0/0:	0/0:	0/0:	0/0:	0/0:	0/0:	0/0:	0/0:	0/0:	0/0:	0/0:	0/0:	0/0:	0/0:	0/0:	0/0:	0/0:	0/0:	0/0:	0/0:	0/0:	0/0:	0/0:	0/0:	0/0:	0/0:	0/0:	0/0:	0/0:	0/0:	1/1:	0/0:
chr1A	175179036	.	A	G	108383	.	AC=325;AF=0.903;AN=360;BaseQRankSum=-0.000;ClippingRankSum=-0.000;DP=2987;ExcessHet=-0.0000;FS=0.000;InbreedingCoeff=0.8897;MLEAC=325;MLEAF=0.903;MQ=60.00;MQRankSum=-0.000;QD=40.13;ReadPosRankSum=-0.000;SOR=9.119	GT:AD:DP:GQ:PGT:PID:PL	1/1:	1/1:	1/1:	1/1:	1/1:	1/1:	1/1:	1/1:	1/1:	1/1:	1/1:	1/1:	1/1:	1/1:	1/1:	1/1:	1/1:	0/0:	1/1:	0/0:	1/1:	1/1:	1/1:	1/1:	1/1:	1/1:	1/1:	1/1:	1/1:	1/1:	1/1:	1/1:	1/1:	1/1:	1/1:	1/1:	1/1:	1/1:	1/1:	1/1:	0/0:
chr1A	175179060	.	A	G	109453	.	AC=325;AF=0.903;AN=360;BaseQRankSum=-0.000;ClippingRankSum=0.000;DP=2987;ExcessHet=-0.0000;FS=0.000;InbreedingCoeff=0.8901;MLEAC=325;MLEAF=0.903;MQ=60.00;MQRankSum=0.000;QD=40.46;ReadPosRankSum=0.000;SOR=9.272	GT:AD:DP:GQ:PGT:PID:PL	1/1:	1/1:	1/1:	1/1:	1/1:	1/1:	1/1:	1/1:	1/1:	1/1:	1/1:	1/1:	1/1:	1/1:	1/1:	1/1:	1/1:	0/0:	1/1:	0/0:	1/1:	1/1:	1/1:	1/1:	1/1:	1/1:	1/1:	1/1:	1/1:	1/1:	1/1:	1/1:	1/1:	1/1:	1/1:	1/1:	1/1:	1/1:	1/1:	1/1:	0/0:
chr1A	175749801	.	A	C	24368	.	AC=93;AF=0.258;AN=360;BaseQRankSum=1.532;ClippingRankSum=-0.000;DP=2846;ExcessHet=-0.0000;FS=0.000;InbreedingCoeff=0.9664;MLEAC=91;MLEAF=0.253;MQ=59.98;MQRankSum=-0.000;QD=38.31;ReadPosRankSum=-0.000;SOR=7.197	GT:AD:DP:GQ:PGT:PID:PL	1/1:	1/1:	0/0:	0/0:	1/1:	0/0:	0/0:	0/0:	1/1:	0/0:	0/0:	0/0:	0/0:	0/0:	0/0:	0/0:	0/0:	0/0:	0/0:	0/0:	0/0:	0/0:	0/0:	0/0:	0/0:	0/0:	0/0:	0/0:	0/0:	0/0:	0/0:	0/0:	0/0:	0/0:	0/0:	0/0:	0/0:	0/0:	0/0:	1/1:	0/0:
chr1A	176481748	.	G	A	6761.77	.	AC=35;AF=0.098;AN=358;BaseQRankSum=0.587;ClippingRankSum=0.000;DP=6469;ExcessHet=11.4588;FS=0.000;InbreedingCoeff=-0.1119;MLEAC=35;MLEAF=0.098;MQ=33.51;MQRankSum=-3.045;QD=4.07;ReadPosRankSum=0.000;SOR=0.084	GT:AD:DP:GQ:PGT:PID:PL	0/0:	0/0:	0/0:	0/0:	0/1:	0/1:	0/1:	0/0:	0/0:	0/0:	0/0:	0/0:	0/0:	0/0:	0/0:	0/0:	0/0:	0/1:	0/0:	0/1:	0/0:	0/0:	0/0:	0/1:	0/1:	0/0:	0/0:	0/0:	0/1:	0/0:	0/0:	0/0:	0/0:	0/0:	0/0:	0/0:	0/1:	0/0:	0/0:	0/0:	0/0:
chr1A	176481769	.	C	T	10347.5	.	AC=29;AF=0.081;AN=358;BaseQRankSum=-0.806;ClippingRankSum=0.000;DP=6466;ExcessHet=8.3682;FS=0.000;InbreedingCoeff=-0.0889;MLEAC=29;MLEAF=0.081;MQ=32.51;MQRankSum=4.772;QD=7.46;ReadPosRankSum=0.000;SOR=0.144	GT:AD:DP:GQ:PL	0/0:	0/0:	0/0:	0/0:	0/0:	0/0:	0/0:	0/0:	0/0:	0/0:	0/0:	0/0:	0/0:	0/0:	0/0:	0/0:	0/0:	0/0:	0/0:	0/0:	0/0:	0/0:	0/0:	0/0:	0/0:	0/1:	0/0:	0/0:	0/0:	0/0:	0/0:	0/0:	0/0:	0/0:	0/0:	0/0:	0/0:	0/0:	0/0:	0/1:	0/0:
chr1A	176481774	.	C	T	8566.08	.	AC=29;AF=0.081;AN=358;BaseQRankSum=-1.190;ClippingRankSum=0.000;DP=6465;ExcessHet=8.4010;FS=0.000;InbreedingCoeff=-0.0899;MLEAC=29;MLEAF=0.081;MQ=37.16;MQRankSum=0.567;QD=8.52;ReadPosRankSum=0.000;SOR=0.187	GT:AD:DP:GQ:PGT:PID:PL	0/0:	0/0:	0/0:	0/0:	0/0:	0/0:	0/0:	0/0:	0/0:	0/0:	0/0:	0/0:	0/0:	0/0:	0/0:	0/1:	0/0:	0/0:	0/1:	0/0:	0/0:	0/0:	0/0:	0/0:	0/0:	0/1:	0/0:	0/0:	0/0:	0/0:	0/0:	0/0:	0/0:	0/0:	0/0:	0/0:	0/0:	0/0:	0/1:	0/0:	0/1:
chr1A	176481800	.	C	T	123775	.	AC=198;AF=0.553;AN=358;BaseQRankSum=0.000;ClippingRankSum=0.000;DP=6290;ExcessHet=164.5777;FS=0.000;InbreedingCoeff=-0.6036;MLEAC=198;MLEAF=0.553;MQ=34.40;MQRankSum=-5.568;QD=20.36;ReadPosRankSum=0.000;SOR=1.284	GT:AD:DP:GQ:PGT:PID:PL	1/1:	1/1:	0/1:	0/1:	1/1:	0/1:	0/1:	0/1:	1/1:	0/1:	0/1:	0/1:	0/1:	0/1:	0/1:	0/1:	0/1:	0/1:	0/1:	0/1:	0/1:	0/1:	0/1:	0/1:	0/1:	0/1:	0/1:	0/1:	0/1:	0/1:	0/1:	0/1:	0/1:	0/1:	0/1:	0/1:	0/1:	0/1:	0/1:	0/1:	0/1:
chr1A	176481824	.	C	A	35869.1	.	AC=150;AF=0.419;AN=358;BaseQRankSum=-1.287;ClippingRankSum=0.000;DP=6316;ExcessHet=82.7631;FS=0.000;InbreedingCoeff=-0.4235;MLEAC=149;MLEAF=0.416;MQ=33.72;MQRankSum=-2.817;QD=7.22;ReadPosRankSum=0.000;SOR=0.211	GT:AD:DP:GQ:PGT:PID:PL	0/1:	1/1:	0/1:	0/1:	0/1:	0/1:	0/1:	0/1:	1/1:	0/0:	0/1:	0/1:	0/1:	0/1:	0/1:	0/0:	0/1:	0/0:	0/0:	0/0:	0/1:	0/1:	0/1:	0/1:	0/0:	0/0:	0/1:	0/1:	0/1:	0/1:	0/1:	0/1:	0/1:	0/1:	0/1:	0/1:	0/1:	0/1:	0/1:	0/1:	0/1:
chr1A	176481840	.	G	A	32155	.	AC=129;AF=0.362;AN=356;BaseQRankSum=-1.119;ClippingRankSum=0.000;DP=6320;ExcessHet=175.5666;FS=0.000;InbreedingCoeff=-0.5931;MLEAC=134;MLEAF=0.376;MQ=34.15;MQRankSum=-2.466;QD=6.63;ReadPosRankSum=0.000;SOR=0.186	GT:AD:DP:GQ:PGT:PID:PL	0/1:	0/0:	0/1:	0/1:	0/1:	0/1:	0/1:	0/1:	0/0:	0/1:	0/1:	0/1:	0/1:	0/0:	0/1:	0/1:	0/1:	0/0:	0/1:	0/0:	0/0:	0/1:	0/1:	0/0:	0/1:	0/1:	0/1:	0/1:	0/1:	0/1:	0/1:	0/1:	0/1:	0/0:	0/1:	0/1:	0/1:	0/1:	0/1:	0/1:	0/0:
chr1A	176481887	.	C	G	34171.6	.	AC=148;AF=0.413;AN=358;BaseQRankSum=-2.751;ClippingRankSum=0.000;DP=6371;ExcessHet=78.1879;FS=0.000;InbreedingCoeff=-0.4143;MLEAC=149;MLEAF=0.416;MQ=31.29;MQRankSum=-2.829;QD=6.92;ReadPosRankSum=0.000;SOR=0.217	GT:AD:DP:GQ:PGT:PID:PL	0/1:	1/1:	0/1:	0/1:	0/1:	0/1:	0/1:	0/1:	1/1:	0/0:	0/1:	0/1:	0/1:	0/1:	0/1:	0/0:	0/1:	0/0:	0/0:	0/0:	0/1:	0/1:	0/1:	0/1:	0/0:	0/0:	0/1:	0/1:	0/1:	0/1:	0/1:	0/1:	0/1:	0/1:	0/1:	0/1:	0/1:	0/1:	0/1:	0/1:	0/1:
chr1A	176481914	.	T	A	10851.5	.	AC=29;AF=0.081;AN=358;BaseQRankSum=0.675;ClippingRankSum=0.000;DP=6478;ExcessHet=8.3682;FS=0.000;InbreedingCoeff=-0.0886;MLEAC=29;MLEAF=0.081;MQ=31.18;MQRankSum=4.731;QD=7.76;ReadPosRankSum=0.000;SOR=0.142	GT:AD:DP:GQ:PL	0/0:	0/0:	0/0:	0/0:	0/0:	0/0:	0/0:	0/0:	0/0:	0/0:	0/0:	0/0:	0/0:	0/0:	0/0:	0/0:	0/0:	0/0:	0/0:	0/0:	0/0:	0/0:	0/0:	0/0:	0/0:	0/1:	0/0:	0/0:	0/0:	0/0:	0/0:	0/0:	0/0:	0/0:	0/0:	0/0:	0/0:	0/0:	0/0:	0/1:	0/0:
chr1A	176481935	.	G	A	7719.2	.	AC=35;AF=0.098;AN=358;BaseQRankSum=0.047;ClippingRankSum=0.000;DP=6461;ExcessHet=11.0133;FS=0.000;InbreedingCoeff=-0.1133;MLEAC=35;MLEAF=0.098;MQ=31.20;MQRankSum=-3.061;QD=4.65;ReadPosRankSum=0.000;SOR=0.074	GT:AD:DP:GQ:PGT:PID:PL	0/0:	0/0:	0/0:	0/0:	0/1:	0/1:	0/1:	0/0:	0/0:	0/0:	0/0:	0/0:	0/0:	0/0:	0/0:	0/0:	0/0:	0/1:	0/0:	0/1:	0/0:	0/0:	0/0:	0/1:	0/1:	0/0:	0/0:	0/0:	0/1:	0/0:	0/0:	0/0:	0/0:	0/0:	0/0:	0/0:	0/1:	0/0:	0/0:	0/0:	0/0:
chr1A	176481948	.	T	C	168301	.	AC=217;AF=0.606;AN=358;BaseQRankSum=0.479;ClippingRankSum=0.000;DP=6367;ExcessHet=110.8945;FS=0.000;InbreedingCoeff=-0.4904;MLEAC=216;MLEAF=0.603;MQ=31.86;MQRankSum=-5.266;QD=26.92;ReadPosRankSum=0.000;SOR=2.125	GT:AD:DP:GQ:PGT:PID:PL	1/1:	1/1:	0/1:	0/1:	1/1:	0/1:	0/1:	0/1:	1/1:	0/1:	0/1:	0/1:	0/1:	0/1:	0/1:	0/1:	0/1:	0/1:	0/1:	0/1:	0/1:	0/1:	0/1:	0/1:	0/1:	0/1:	0/1:	0/1:	0/1:	0/1:	0/1:	0/1:	0/1:	0/1:	0/1:	0/1:	0/1:	0/1:	1/1:	1/1:	0/1:
chr1A	176481980	.	A	T	46137.1	.	AC=141;AF=0.394;AN=358;BaseQRankSum=0.612;ClippingRankSum=0.000;DP=6391;ExcessHet=197.7965;FS=0.000;InbreedingCoeff=-0.6325;MLEAC=142;MLEAF=0.397;MQ=31.79;MQRankSum=-2.933;QD=8.33;ReadPosRankSum=0.000;SOR=0.276	GT:AD:DP:GQ:PGT:PID:PL	0/1:	0/0:	0/1:	0/1:	0/1:	0/1:	0/1:	0/1:	0/0:	0/1:	0/1:	0/1:	0/1:	0/0:	0/1:	0/1:	0/1:	0/1:	0/1:	0/1:	0/0:	0/1:	0/1:	0/1:	0/1:	0/0:	0/1:	0/1:	0/1:	0/1:	0/1:	0/1:	0/1:	0/1:	0/1:	0/1:	0/1:	0/1:	0/0:	0/1:	0/0:
chr1A	176481984	.	A	G	8875.61	.	AC=28;AF=0.078;AN=358;BaseQRankSum=0.747;ClippingRankSum=0.000;DP=6503;ExcessHet=8.0135;FS=0.000;InbreedingCoeff=-0.0866;MLEAC=28;MLEAF=0.078;MQ=34.06;MQRankSum=0.567;QD=8.88;ReadPosRankSum=0.000;SOR=0.184	GT:AD:DP:GQ:PL	0/0:	0/0:	0/0:	0/0:	0/0:	0/0:	0/0:	0/0:	0/0:	0/0:	0/0:	0/0:	0/0:	0/0:	0/0:	0/1:	0/0:	0/0:	0/1:	0/0:	0/0:	0/0:	0/0:	0/0:	0/0:	0/1:	0/0:	0/0:	0/0:	0/0:	0/0:	0/0:	0/0:	0/0:	0/0:	0/0:	0/0:	0/0:	0/1:	0/0:	0/1:
chr1A	177254257	.	A	G	28751	.	AC=97;AF=0.269;AN=360;BaseQRankSum=1.097;ClippingRankSum=0.000;DP=2971;ExcessHet=-0.0000;FS=0.000;InbreedingCoeff=0.9760;MLEAC=97;MLEAF=0.269;MQ=40.28;MQRankSum=-5.369;QD=38.91;ReadPosRankSum=0.000;SOR=7.628	GT:AD:DP:GQ:PL	1/1:	1/1:	0/0:	0/0:	1/1:	0/0:	0/0:	0/0:	1/1:	0/0:	0/0:	0/0:	0/0:	0/0:	0/0:	0/0:	0/0:	0/0:	0/0:	0/0:	0/0:	0/0:	0/0:	0/0:	0/0:	0/0:	0/0:	0/0:	0/0:	0/0:	0/0:	0/0:	0/0:	0/0:	0/0:	0/0:	0/0:	0/0:	0/0:	1/1:	0/0:
chr1A	177254284	.	T	C	28822.9	.	AC=97;AF=0.269;AN=360;BaseQRankSum=0.093;ClippingRankSum=0.000;DP=2972;ExcessHet=-0.0000;FS=0.000;InbreedingCoeff=0.9713;MLEAC=97;MLEAF=0.269;MQ=40.28;MQRankSum=-5.369;QD=39.06;ReadPosRankSum=0.000;SOR=7.625	GT:AD:DP:GQ:PL	1/1:	1/1:	0/0:	0/0:	1/1:	0/0:	0/0:	0/0:	1/1:	0/0:	0/0:	0/0:	0/0:	0/0:	0/0:	0/0:	0/0:	0/0:	0/0:	0/0:	0/0:	0/0:	0/0:	0/0:	0/0:	0/0:	0/0:	0/0:	0/0:	0/0:	0/0:	0/0:	0/0:	0/0:	0/0:	0/0:	0/0:	0/0:	0/0:	1/1:	0/0:
chr1A	177254354	.	G	C	26726.9	.	AC=93;AF=0.261;AN=356;BaseQRankSum=1.097;ClippingRankSum=0.000;DP=2975;ExcessHet=0.0000;FS=0.000;InbreedingCoeff=0.9760;MLEAC=93;MLEAF=0.261;MQ=38.93;MQRankSum=-5.369;QD=38.46;ReadPosRankSum=0.000;SOR=7.502	GT:AD:DP:GQ:PL	1/1:	1/1:	0/0:	0/0:	1/1:	0/0:	0/0:	0/0:	1/1:	0/0:	0/0:	0/0:	0/0:	0/0:	0/0:	0/0:	0/0:	0/0:	0/0:	0/0:	0/0:	0/0:	0/0:	0/0:	0/0:	0/0:	0/0:	0/0:	0/0:	0/0:	0/0:	0/0:	0/0:	0/0:	0/0:	0/0:	0/0:	0/0:	0/0:	1/1:	0/0:
chr1A	177254499	.	G	A	5221.7	.	AC=20;AF=0.056;AN=360;BaseQRankSum=1.531;ClippingRankSum=0.000;DP=3003;ExcessHet=0.0000;FS=0.000;InbreedingCoeff=0.8620;MLEAC=19;MLEAF=0.053;MQ=59.64;MQRankSum=0.000;QD=32.03;ReadPosRankSum=0.000;SOR=3.387	GT:AD:DP:GQ:PL	0/0:	0/0:	0/0:	0/0:	0/0:	0/0:	0/0:	0/0:	0/0:	0/0:	0/0:	0/0:	0/0:	0/0:	0/0:	0/0:	0/0:	0/0:	0/0:	0/0:	0/0:	0/0:	0/0:	0/0:	0/0:	0/0:	0/0:	0/0:	0/0:	0/0:	0/0:	0/0:	0/0:	0/0:	0/0:	0/0:	0/0:	0/0:	0/0:	0/0:	0/0:
chr1A	177474313	.	T	C	25213.9	.	AC=97;AF=0.269;AN=360;BaseQRankSum=-0.765;ClippingRankSum=-0.000;DP=4108;ExcessHet=-0.0000;FS=0.000;InbreedingCoeff=0.9802;MLEAC=97;MLEAF=0.269;MQ=60.00;MQRankSum=-0.000;QD=39.52;ReadPosRankSum=-0.000;SOR=9.321	GT:AD:DP:GQ:PL	1/1:	1/1:	0/0:	0/0:	1/1:	0/0:	0/0:	0/0:	1/1:	0/0:	0/0:	0/0:	0/0:	0/0:	0/0:	0/0:	0/0:	0/0:	0/0:	0/0:	0/0:	0/0:	0/0:	0/0:	0/0:	0/0:	0/0:	0/0:	0/0:	0/0:	0/0:	0/0:	0/0:	0/0:	0/0:	0/0:	0/0:	0/0:	0/0:	1/1:	0/0:
chr1A	178370277	.	C	T	4135.5	.	AC=18;AF=0.050;AN=360;DP=3429;ExcessHet=0.0000;FS=0.000;InbreedingCoeff=0.9447;MLEAC=18;MLEAF=0.050;MQ=59.82;QD=22.35;SOR=0.726	GT:AD:DP:GQ:PGT:PID:PL	0/0:	0/0:	0/0:	0/0:	0/0:	0/0:	0/0:	0/0:	0/0:	0/0:	0/0:	0/0:	0/0:	1/1:	0/0:	0/0:	0/0:	0/0:	0/0:	0/0:	0/0:	0/0:	0/0:	0/0:	0/0:	0/0:	0/0:	0/0:	0/0:	0/0:	1/1:	0/0:	0/0:	1/1:	0/0:	0/0:	0/0:	0/0:	0/0:	0/0:	0/0:
chr1A	178561996	.	C	T	50316.6	.	AC=153;AF=0.425;AN=360;BaseQRankSum=0.000;ClippingRankSum=0.000;DP=3130;ExcessHet=254.2587;FS=0.000;InbreedingCoeff=-0.7245;MLEAC=154;MLEAF=0.428;MQ=38.66;MQRankSum=-3.906;QD=17.83;ReadPosRankSum=0.000;SOR=0.582	GT:AD:DP:GQ:PGT:PID:PL	0/1:	0/1:	0/1:	0/1:	0/1:	0/1:	0/1:	0/1:	0/1:	0/1:	0/1:	0/1:	0/1:	0/1:	0/1:	0/1:	0/1:	0/0:	0/1:	0/0:	0/0:	0/1:	0/1:	0/1:	0/1:	0/1:	0/1:	0/1:	0/1:	0/1:	0/1:	0/0:	0/0:	0/1:	0/1:	0/1:	0/1:	0/0:	0/1:	0/1:	0/1:
chr1A	178562037	.	C	A	22074.3	.	AC=152;AF=0.422;AN=360;BaseQRankSum=-0.742;ClippingRankSum=0.000;DP=3130;ExcessHet=251.9205;FS=0.000;InbreedingCoeff=-0.7183;MLEAC=154;MLEAF=0.428;MQ=38.63;MQRankSum=-3.909;QD=7.84;ReadPosRankSum=0.000;SOR=0.592	GT:AD:DP:GQ:PL	0/1:	0/1:	0/1:	0/1:	0/1:	0/1:	0/1:	0/1:	0/1:	0/1:	0/1:	0/1:	0/1:	0/1:	0/1:	0/1:	0/1:	0/0:	0/1:	0/0:	0/0:	0/1:	0/1:	0/1:	0/1:	0/1:	0/1:	0/1:	0/1:	0/1:	0/1:	0/0:	0/0:	0/1:	0/1:	0/1:	0/1:	0/0:	0/1:	0/1:	0/1:
chr1A	178562075	.	C	G	24450.8	.	AC=154;AF=0.428;AN=360;BaseQRankSum=0.000;ClippingRankSum=-0.000;DP=3129;ExcessHet=259.9030;FS=0.000;InbreedingCoeff=-0.7347;MLEAC=155;MLEAF=0.431;MQ=38.67;MQRankSum=-3.909;QD=8.65;ReadPosRankSum=0.000;SOR=0.591	GT:AD:DP:GQ:PL	0/1:	0/1:	0/1:	0/1:	0/1:	0/1:	0/1:	0/1:	0/1:	0/1:	0/1:	0/1:	0/1:	0/1:	0/1:	0/1:	0/1:	0/0:	0/1:	0/0:	0/0:	0/1:	0/1:	0/1:	0/1:	0/1:	0/1:	0/1:	0/1:	0/1:	0/1:	0/0:	0/1:	0/1:	0/1:	0/1:	0/1:	0/0:	0/1:	0/1:	0/1:
chr1A	178562101	.	C	T	23361.2	.	AC=153;AF=0.425;AN=360;BaseQRankSum=-0.623;ClippingRankSum=0.000;DP=3130;ExcessHet=255.1875;FS=0.000;InbreedingCoeff=-0.7248;MLEAC=154;MLEAF=0.428;MQ=38.66;MQRankSum=-3.888;QD=8.30;ReadPosRankSum=0.000;SOR=0.581	GT:AD:DP:GQ:PL	0/1:	0/1:	0/1:	0/1:	0/1:	0/1:	0/1:	0/1:	0/1:	0/1:	0/1:	0/1:	0/1:	0/1:	0/1:	0/1:	0/1:	0/0:	0/1:	0/0:	0/0:	0/1:	0/1:	0/1:	0/1:	0/1:	0/1:	0/1:	0/1:	0/1:	0/1:	0/0:	0/0:	0/1:	0/1:	0/1:	0/1:	0/0:	0/1:	0/1:	0/1:
chr1A	178562188	.	A	T	50309.1	.	AC=152;AF=0.422;AN=360;BaseQRankSum=-0.000;ClippingRankSum=0.000;DP=3210;ExcessHet=272.7440;FS=0.000;InbreedingCoeff=-0.7403;MLEAC=153;MLEAF=0.425;MQ=31.95;MQRankSum=-3.951;QD=17.34;ReadPosRankSum=0.000;SOR=0.542	GT:AD:DP:GQ:PGT:PID:PL	0/1:	0/1:	0/1:	0/1:	0/1:	0/1:	0/1:	0/1:	0/1:	0/1:	0/1:	0/1:	0/1:	0/1:	0/1:	0/1:	0/1:	0/0:	0/1:	0/0:	0/0:	0/1:	0/1:	0/1:	0/1:	0/1:	0/1:	0/1:	0/1:	0/1:	0/1:	0/0:	0/0:	0/1:	0/1:	0/1:	0/1:	0/0:	0/1:	0/1:	0/1:
chr1A	178562191	.	C	T	50311.5	.	AC=152;AF=0.422;AN=360;BaseQRankSum=-0.000;ClippingRankSum=0.000;DP=3210;ExcessHet=272.7440;FS=0.000;InbreedingCoeff=-0.7431;MLEAC=154;MLEAF=0.428;MQ=31.95;MQRankSum=-3.951;QD=17.34;ReadPosRankSum=0.000;SOR=0.542	GT:AD:DP:GQ:PGT:PID:PL	0/1:	0/1:	0/1:	0/1:	0/1:	0/1:	0/1:	0/1:	0/1:	0/1:	0/1:	0/1:	0/1:	0/1:	0/1:	0/1:	0/1:	0/0:	0/1:	0/0:	0/0:	0/1:	0/1:	0/1:	0/1:	0/1:	0/1:	0/1:	0/1:	0/1:	0/1:	0/0:	0/0:	0/1:	0/1:	0/1:	0/1:	0/0:	0/1:	0/1:	0/1:
chr1A	178562219	.	G	A	49548.3	.	AC=151;AF=0.419;AN=360;BaseQRankSum=-0.000;ClippingRankSum=0.000;DP=3210;ExcessHet=269.4365;FS=0.000;InbreedingCoeff=-0.7360;MLEAC=153;MLEAF=0.425;MQ=31.99;MQRankSum=-3.951;QD=17.29;ReadPosRankSum=0.000;SOR=0.537	GT:AD:DP:GQ:PGT:PID:PL	0/1:	0/1:	0/1:	0/1:	0/1:	0/1:	0/1:	0/1:	0/1:	0/1:	0/1:	0/1:	0/1:	0/1:	0/1:	0/1:	0/1:	0/0:	0/1:	0/0:	0/0:	0/1:	0/1:	0/1:	0/1:	0/1:	0/1:	0/1:	0/1:	0/1:	0/1:	0/0:	0/0:	0/1:	0/1:	0/1:	0/1:	0/0:	0/1:	0/1:	0/1:
chr1A	178562226	.	G	A	49774.4	.	AC=152;AF=0.422;AN=360;BaseQRankSum=-0.000;ClippingRankSum=0.000;DP=3210;ExcessHet=271.8101;FS=0.000;InbreedingCoeff=-0.7407;MLEAC=153;MLEAF=0.425;MQ=31.95;MQRankSum=-3.951;QD=17.17;ReadPosRankSum=0.000;SOR=0.542	GT:AD:DP:GQ:PGT:PID:PL	0/1:	0/1:	0/1:	0/1:	0/1:	0/1:	0/1:	0/1:	0/1:	0/1:	0/1:	0/1:	0/1:	0/1:	0/1:	0/1:	0/1:	0/0:	0/1:	0/0:	0/0:	0/1:	0/1:	0/1:	0/1:	0/1:	0/1:	0/1:	0/1:	0/1:	0/1:	0/0:	0/0:	0/1:	0/1:	0/1:	0/1:	0/0:	0/1:	0/1:	0/1:
chr1A	178888135	.	T	C	28782.8	.	AC=97;AF=0.269;AN=360;BaseQRankSum=-0.991;ClippingRankSum=0.000;DP=2740;ExcessHet=-0.0000;FS=0.000;InbreedingCoeff=0.9738;MLEAC=97;MLEAF=0.269;MQ=59.98;MQRankSum=0.000;QD=39.21;ReadPosRankSum=0.000;SOR=8.784	GT:AD:DP:GQ:PL	1/1:	1/1:	0/0:	0/0:	1/1:	0/0:	0/0:	0/0:	1/1:	0/0:	0/0:	0/0:	0/0:	0/0:	0/0:	0/0:	0/0:	0/0:	0/0:	0/0:	0/0:	0/0:	0/0:	0/0:	0/0:	0/0:	0/0:	0/0:	0/0:	0/0:	0/0:	0/0:	0/0:	0/0:	0/0:	0/0:	0/0:	0/0:	0/0:	1/1:	0/0:
chr1A	178945714	.	A	C	18129.2	.	AC=48;AF=0.133;AN=360;BaseQRankSum=-0.000;ClippingRankSum=-0.000;DP=2856;ExcessHet=18.7475;FS=0.000;InbreedingCoeff=-0.1591;MLEAC=48;MLEAF=0.133;MQ=46.51;MQRankSum=-3.832;QD=17.23;ReadPosRankSum=-0.000;SOR=0.744	GT:AD:DP:GQ:PL	0/1:	0/1:	0/0:	0/0:	0/1:	0/0:	0/0:	0/0:	0/1:	0/0:	0/0:	0/0:	0/0:	0/0:	0/0:	0/0:	0/0:	0/0:	0/0:	0/0:	0/0:	0/0:	0/0:	0/0:	0/0:	0/0:	0/0:	0/0:	0/0:	0/0:	0/0:	0/0:	0/0:	0/0:	0/0:	0/0:	0/0:	0/0:	0/0:	0/1:	0/0:
chr1A	179317391	.	T	C	29655.7	.	AC=97;AF=0.269;AN=360;BaseQRankSum=2.068;ClippingRankSum=0.000;DP=3034;ExcessHet=-0.0000;FS=0.000;InbreedingCoeff=0.9497;MLEAC=98;MLEAF=0.272;MQ=40.24;MQRankSum=-3.759;QD=39.75;ReadPosRankSum=0.000;SOR=9.324	GT:AD:DP:GQ:PL	1/1:	1/1:	0/0:	0/0:	1/1:	0/0:	0/0:	0/0:	1/1:	0/0:	0/0:	0/0:	0/0:	0/0:	0/0:	0/0:	0/0:	0/0:	0/0:	0/0:	0/0:	0/0:	0/0:	0/0:	0/0:	0/0:	0/0:	0/0:	0/0:	0/0:	0/0:	0/0:	0/0:	0/0:	0/0:	0/0:	0/0:	0/0:	0/0:	1/1:	0/0:
chr1A	179682510	.	T	C	29131.2	.	AC=105;AF=0.295;AN=356;BaseQRankSum=0.000;ClippingRankSum=0.000;DP=2656;ExcessHet=104.9627;FS=0.000;InbreedingCoeff=-0.4463;MLEAC=109;MLEAF=0.306;MQ=41.32;MQRankSum=3.361;QD=14.95;ReadPosRankSum=-0.000;SOR=0.518	GT:AD:DP:GQ:PGT:PID:PL	0/1:	0/1:	0/1:	./.:	0/1:	0/1:	0/1:	0/0:	0/0:	0/1:	0/1:	0/0:	0/1:	0/0:	0/1:	0/0:	0/1:	0/0:	0/0:	0/0:	0/1:	0/1:	0/1:	0/1:	0/1:	0/1:	0/1:	0/1:	0/1:	0/1:	0/1:	0/0:	0/0:	0/1:	0/1:	0/1:	0/1:	0/1:	0/0:	0/1:	0/0:
chr1A	179682634	.	G	T	32379.3	.	AC=103;AF=0.289;AN=356;BaseQRankSum=0.161;ClippingRankSum=0.000;DP=2579;ExcessHet=106.5100;FS=0.000;InbreedingCoeff=-0.4472;MLEAC=109;MLEAF=0.306;MQ=41.14;MQRankSum=-2.402;QD=17.51;ReadPosRankSum=3.954;SOR=0.556	GT:AD:DP:GQ:PGT:PID:PL	0/1:	0/1:	0/1:	./.:	0/1:	0/1:	0/1:	0/0:	0/0:	0/1:	0/1:	0/0:	0/1:	0/0:	0/1:	0/0:	0/1:	0/0:	0/0:	0/0:	0/1:	0/1:	0/1:	0/1:	0/1:	0/1:	0/1:	0/1:	0/1:	0/1:	0/1:	0/0:	0/0:	0/1:	0/1:	0/1:	0/1:	0/1:	0/0:	0/1:	0/0:
chr1A	179682638	.	C	A	32372	.	AC=103;AF=0.289;AN=356;BaseQRankSum=-0.272;ClippingRankSum=0.000;DP=2579;ExcessHet=103.2462;FS=0.000;InbreedingCoeff=-0.4398;MLEAC=108;MLEAF=0.303;MQ=41.14;MQRankSum=-2.402;QD=17.51;ReadPosRankSum=3.954;SOR=0.556	GT:AD:DP:GQ:PGT:PID:PL	0/1:	0/1:	0/1:	./.:	0/1:	0/1:	0/1:	0/0:	0/0:	0/1:	0/1:	0/0:	0/1:	0/0:	0/1:	0/0:	0/1:	0/0:	0/0:	0/0:	0/1:	0/1:	0/1:	0/1:	0/1:	0/1:	0/1:	0/1:	0/1:	0/1:	0/1:	0/0:	0/0:	0/1:	0/1:	0/1:	0/1:	0/1:	0/0:	0/1:	0/0:
chr1A	179682643	.	A	G	32316.5	.	AC=103;AF=0.289;AN=356;BaseQRankSum=0.000;ClippingRankSum=0.000;DP=2579;ExcessHet=101.0441;FS=0.000;InbreedingCoeff=-0.4359;MLEAC=107;MLEAF=0.301;MQ=41.14;MQRankSum=-2.402;QD=17.48;ReadPosRankSum=0.000;SOR=0.556	GT:AD:DP:GQ:PGT:PID:PL	0/1:	0/1:	0/1:	./.:	0/1:	0/1:	0/1:	0/0:	0/0:	0/1:	0/1:	0/0:	0/1:	0/0:	0/1:	0/0:	0/1:	0/0:	0/0:	0/0:	0/1:	0/1:	0/1:	0/1:	0/1:	0/1:	0/1:	0/1:	0/1:	0/1:	0/1:	0/0:	0/0:	0/1:	0/1:	0/1:	0/1:	0/1:	0/0:	0/1:	0/0:
chr1A	179824459	.	C	T	20841.1	.	AC=93;AF=0.258;AN=360;BaseQRankSum=-0.000;ClippingRankSum=-0.000;DP=3321;ExcessHet=-0.0000;FS=0.000;InbreedingCoeff=0.9656;MLEAC=93;MLEAF=0.258;MQ=60.00;MQRankSum=-0.000;QD=23.34;ReadPosRankSum=-0.000;SOR=0.704	GT:AD:DP:GQ:PGT:PID:PL	1/1:	1/1:	0/0:	0/0:	1/1:	0/0:	0/0:	0/0:	1/1:	0/0:	0/0:	0/0:	0/0:	0/0:	0/0:	0/0:	0/0:	0/0:	0/0:	0/0:	0/0:	0/0:	0/0:	0/0:	0/0:	0/0:	0/0:	0/0:	0/0:	0/0:	0/0:	0/0:	0/0:	0/0:	0/0:	0/0:	0/0:	0/0:	0/0:	1/1:	0/0:
chr1A	180362083	.	A	G	28574	.	AC=97;AF=0.272;AN=356;BaseQRankSum=0.000;ClippingRankSum=0.000;DP=2629;ExcessHet=-0.0000;FS=0.000;InbreedingCoeff=0.9521;MLEAC=98;MLEAF=0.275;MQ=59.27;MQRankSum=0.000;QD=38.72;ReadPosRankSum=0.000;SOR=8.581	GT:AD:DP:GQ:PGT:PID:PL	0/0:	0/0:	1/1:	1/1:	0/0:	0/0:	0/0:	0/0:	0/0:	1/1:	1/1:	1/1:	1/1:	0/0:	1/1:	0/0:	1/1:	0/0:	1/1:	0/0:	0/0:	0/0:	1/1:	1/1:	1/1:	1/1:	1/1:	0/0:	0/0:	0/0:	0/0:	0/0:	0/0:	0/0:	1/1:	1/1:	1/1:	1/1:	0/0:	0/0:	0/0:
chr1A	180362257	.	A	G	17344.4	.	AC=82;AF=0.237;AN=346;DP=2651;ExcessHet=0.0000;FS=0.000;InbreedingCoeff=0.9737;MLEAC=77;MLEAF=0.223;MQ=38.45;QD=42.93;SOR=6.731	GT:AD:DP:GQ:PGT:PID:PL	1/1:	./.:	0/0:	0/0:	./.:	0/0:	0/0:	0/0:	1/1:	0/0:	0/0:	0/0:	0/0:	0/0:	0/0:	0/0:	0/0:	0/0:	0/0:	0/0:	0/0:	0/0:	0/0:	0/0:	0/0:	0/0:	0/0:	0/0:	0/0:	0/0:	0/0:	0/0:	0/0:	0/0:	0/0:	0/0:	0/0:	0/0:	0/0:	./.:	0/0:
chr1A	180362268	.	C	T	17344.4	.	AC=82;AF=0.237;AN=346;DP=2651;ExcessHet=0.0000;FS=0.000;InbreedingCoeff=0.9737;MLEAC=77;MLEAF=0.223;MQ=38.45;QD=42.93;SOR=6.731	GT:AD:DP:GQ:PGT:PID:PL	1/1:	./.:	0/0:	0/0:	./.:	0/0:	0/0:	0/0:	1/1:	0/0:	0/0:	0/0:	0/0:	0/0:	0/0:	0/0:	0/0:	0/0:	0/0:	0/0:	0/0:	0/0:	0/0:	0/0:	0/0:	0/0:	0/0:	0/0:	0/0:	0/0:	0/0:	0/0:	0/0:	0/0:	0/0:	0/0:	0/0:	0/0:	0/0:	./.:	0/0:
chr1A	185858446	.	A	G	34712.6	.	AC=96;AF=0.271;AN=354;BaseQRankSum=2.086;ClippingRankSum=0.000;DP=3330;ExcessHet=-0.0000;FS=0.000;InbreedingCoeff=0.9542;MLEAC=97;MLEAF=0.274;MQ=60.00;MQRankSum=0.000;QD=23.45;ReadPosRankSum=0.025;SOR=0.696	GT:AD:DP:GQ:PL	1/1:	1/1:	0/0:	./.:	1/1:	0/0:	0/0:	0/0:	1/1:	0/0:	0/0:	0/0:	0/0:	0/0:	0/0:	0/0:	0/0:	0/0:	0/0:	0/0:	0/0:	0/0:	0/0:	./.:	./.:	0/0:	0/0:	0/0:	0/0:	0/0:	0/0:	0/0:	0/0:	0/0:	0/0:	0/0:	0/0:	0/0:	0/0:	1/1:	0/0:
chr1A	185968775	.	A	C	52115.7	.	AC=97;AF=0.269;AN=360;BaseQRankSum=2.193;ClippingRankSum=0.000;DP=3274;ExcessHet=-0.0000;FS=0.000;InbreedingCoeff=0.9734;MLEAC=97;MLEAF=0.269;MQ=54.85;MQRankSum=-1.544;QD=38.18;ReadPosRankSum=0.000;SOR=9.142	GT:AD:DP:GQ:PGT:PID:PL	1/1:	1/1:	0/0:	0/0:	1/1:	0/0:	0/0:	0/0:	1/1:	0/0:	0/0:	0/0:	0/0:	0/0:	0/0:	0/0:	0/0:	0/0:	0/0:	0/0:	0/0:	0/0:	0/0:	0/0:	0/0:	0/0:	0/0:	0/0:	0/0:	0/0:	0/0:	0/0:	0/0:	0/0:	0/0:	0/0:	0/0:	0/0:	0/0:	1/1:	0/0:
chr1A	185969006	.	G	A	31038.5	.	AC=92;AF=0.256;AN=360;BaseQRankSum=-0.151;ClippingRankSum=0.000;DP=2644;ExcessHet=-0.0000;FS=0.000;InbreedingCoeff=0.9007;MLEAC=91;MLEAF=0.253;MQ=59.83;MQRankSum=4.131;QD=42.17;ReadPosRankSum=0.000;SOR=7.378	GT:AD:DP:GQ:PGT:PID:PL	1/1:	1/1:	0/0:	0/0:	1/1:	0/0:	0/0:	0/0:	1/1:	0/0:	0/0:	0/0:	0/0:	0/0:	0/0:	0/0:	0/0:	0/0:	0/0:	0/0:	0/0:	0/0:	0/0:	0/0:	0/0:	0/0:	0/0:	0/0:	0/0:	0/0:	0/0:	0/0:	0/0:	0/0:	0/0:	0/0:	0/0:	0/0:	0/0:	0/1:	0/0:
chr1A	185969007	.	C	A	31037.2	.	AC=92;AF=0.256;AN=360;BaseQRankSum=-0.151;ClippingRankSum=0.000;DP=2644;ExcessHet=-0.0000;FS=0.000;InbreedingCoeff=0.9053;MLEAC=91;MLEAF=0.253;MQ=59.83;MQRankSum=4.131;QD=42.17;ReadPosRankSum=0.000;SOR=7.378	GT:AD:DP:GQ:PGT:PID:PL	1/1:	1/1:	0/0:	0/0:	1/1:	0/0:	0/0:	0/0:	1/1:	0/0:	0/0:	0/0:	0/0:	0/0:	0/0:	0/0:	0/0:	0/0:	0/0:	0/0:	0/0:	0/0:	0/0:	0/0:	0/0:	0/0:	0/0:	0/0:	0/0:	0/0:	0/0:	0/0:	0/0:	0/0:	0/0:	0/0:	0/0:	0/0:	0/0:	0/1:	0/0:
chr1A	187232976	.	C	T	26302.1	.	AC=88;AF=0.246;AN=358;BaseQRankSum=0.589;ClippingRankSum=0.000;DP=2931;ExcessHet=0.0000;FS=0.000;InbreedingCoeff=0.8608;MLEAC=89;MLEAF=0.249;MQ=39.97;MQRankSum=0.000;QD=33.51;ReadPosRankSum=0.000;SOR=3.809	GT:AD:DP:GQ:PGT:PID:PL	1/1:	1/1:	0/0:	0/0:	0/1:	0/0:	0/0:	0/0:	0/1:	0/0:	0/0:	0/0:	0/0:	0/0:	0/0:	0/0:	0/0:	0/0:	0/0:	0/0:	0/0:	0/0:	0/0:	0/0:	0/0:	0/0:	0/0:	0/0:	0/0:	0/0:	0/0:	0/0:	0/0:	0/0:	0/0:	0/0:	0/0:	0/0:	0/0:	1/1:	0/0:
chr1A	187233075	.	C	T	33844.5	.	AC=103;AF=0.288;AN=358;BaseQRankSum=-0.140;ClippingRankSum=-0.000;DP=2938;ExcessHet=0.0000;FS=0.000;InbreedingCoeff=0.8667;MLEAC=103;MLEAF=0.288;MQ=43.26;MQRankSum=-3.923;QD=34.05;ReadPosRankSum=-0.000;SOR=4.291	GT:AD:DP:GQ:PGT:PID:PL	1/1:	1/1:	0/0:	0/0:	1/1:	0/0:	0/1:	0/1:	1/1:	0/0:	0/0:	0/0:	0/0:	0/1:	0/0:	0/0:	0/0:	0/0:	0/0:	0/0:	0/0:	0/0:	0/0:	0/0:	0/0:	0/0:	0/0:	0/0:	0/0:	0/0:	0/0:	0/0:	0/0:	0/0:	0/0:	0/0:	0/0:	0/0:	0/0:	1/1:	0/0:
chr1A	187233092	.	T	C	34543.6	.	AC=102;AF=0.285;AN=358;BaseQRankSum=0.216;ClippingRankSum=-0.000;DP=2940;ExcessHet=-0.0000;FS=0.000;InbreedingCoeff=0.8746;MLEAC=103;MLEAF=0.288;MQ=43.02;MQRankSum=-3.923;QD=35.07;ReadPosRankSum=-0.000;SOR=4.490	GT:AD:DP:GQ:PGT:PID:PL	1/1:	1/1:	0/0:	0/0:	1/1:	0/0:	0/1:	0/1:	1/1:	0/0:	0/0:	0/0:	0/0:	0/1:	0/0:	0/0:	0/0:	0/0:	0/0:	0/0:	0/0:	0/0:	0/0:	0/0:	0/0:	0/0:	0/0:	0/0:	0/0:	0/0:	0/0:	0/0:	0/0:	0/0:	0/0:	0/0:	0/0:	0/0:	0/0:	1/1:	0/0:
chr1A	189037584	.	T	C	27384.6	.	AC=97;AF=0.269;AN=360;BaseQRankSum=-0.000;ClippingRankSum=-0.000;DP=2671;ExcessHet=-0.0000;FS=0.000;InbreedingCoeff=0.9792;MLEAC=97;MLEAF=0.269;MQ=60.00;MQRankSum=-0.000;QD=38.46;ReadPosRankSum=-0.000;SOR=9.230	GT:AD:DP:GQ:PGT:PID:PL	1/1:	1/1:	0/0:	0/0:	1/1:	0/0:	0/0:	0/0:	1/1:	0/0:	0/0:	0/0:	0/0:	0/0:	0/0:	0/0:	0/0:	0/0:	0/0:	0/0:	0/0:	0/0:	0/0:	0/0:	0/0:	0/0:	0/0:	0/0:	0/0:	0/0:	0/0:	0/0:	0/0:	0/0:	0/0:	0/0:	0/0:	0/0:	0/0:	1/1:	0/0:
chr1A	189792165	.	A	T	9386.57	.	AC=28;AF=0.078;AN=360;DP=2981;ExcessHet=-0.0000;FS=0.000;InbreedingCoeff=0.9772;MLEAC=28;MLEAF=0.078;MQ=60.00;QD=39.11;SOR=10.970	GT:AD:DP:GQ:PGT:PID:PL	0/0:	0/0:	0/0:	0/0:	0/0:	0/0:	0/0:	0/0:	0/0:	0/0:	0/0:	0/0:	0/0:	0/0:	0/0:	0/0:	0/0:	0/0:	0/0:	0/0:	0/0:	0/0:	0/0:	0/0:	0/0:	0/0:	0/0:	0/0:	0/0:	0/0:	0/0:	0/0:	0/0:	0/0:	0/0:	0/0:	0/0:	0/0:	0/0:	0/0:	0/0:
chr1A	189792205	.	C	T	8060.41	.	AC=31;AF=0.086;AN=360;BaseQRankSum=0.674;ClippingRankSum=-0.000;DP=2978;ExcessHet=-0.0000;FS=0.000;InbreedingCoeff=0.9264;MLEAC=31;MLEAF=0.086;MQ=60.00;MQRankSum=-0.000;QD=36.64;ReadPosRankSum=-0.000;SOR=6.330	GT:AD:DP:GQ:PGT:PID:PL	1/1:	1/1:	0/0:	0/0:	0/0:	0/0:	0/0:	0/0:	1/1:	0/0:	0/0:	0/0:	0/0:	0/0:	0/0:	0/0:	0/0:	0/0:	0/0:	0/0:	0/0:	0/0:	0/0:	0/0:	0/0:	0/0:	0/0:	0/0:	0/0:	0/0:	0/0:	0/0:	0/0:	0/0:	0/0:	0/0:	0/0:	0/0:	0/0:	0/0:	0/0:
chr1A	190011473	.	C	T	7323.03	.	AC=35;AF=0.098;AN=358;BaseQRankSum=-0.433;ClippingRankSum=0.000;DP=3206;ExcessHet=-0.0000;FS=0.000;InbreedingCoeff=0.9460;MLEAC=35;MLEAF=0.098;MQ=44.32;MQRankSum=-2.997;QD=22.46;ReadPosRankSum=0.070;SOR=0.731	GT:AD:DP:GQ:PL	1/1:	1/1:	0/0:	0/0:	0/0:	0/0:	0/0:	0/0:	1/1:	0/0:	0/0:	0/0:	0/0:	0/0:	0/0:	0/0:	0/0:	0/0:	0/0:	0/0:	0/0:	./.:	0/0:	0/0:	0/0:	0/0:	0/0:	0/0:	0/0:	0/0:	0/0:	0/0:	0/0:	0/0:	0/0:	0/0:	0/0:	0/0:	0/0:	0/0:	0/0:
chr1A	190043074	.	A	G	30901.7	.	AC=98;AF=0.274;AN=358;BaseQRankSum=0.611;ClippingRankSum=-0.000;DP=2936;ExcessHet=-0.0000;FS=0.000;InbreedingCoeff=0.9668;MLEAC=98;MLEAF=0.274;MQ=60.00;MQRankSum=-0.000;QD=38.15;ReadPosRankSum=-0.000;SOR=6.086	GT:AD:DP:GQ:PGT:PID:PL	1/1:	1/1:	0/0:	0/0:	1/1:	0/0:	0/0:	0/0:	1/1:	0/0:	0/0:	0/0:	0/0:	0/0:	0/0:	0/0:	0/0:	0/0:	0/0:	0/0:	0/0:	0/0:	0/0:	0/1:	0/0:	0/0:	0/0:	0/0:	0/0:	0/0:	0/0:	0/0:	0/0:	0/0:	0/0:	0/0:	0/0:	0/0:	0/0:	1/1:	0/0:
chr1A	190043147	.	C	T	28984.8	.	AC=97;AF=0.271;AN=358;BaseQRankSum=-1.097;ClippingRankSum=-0.000;DP=2936;ExcessHet=-0.0000;FS=0.000;InbreedingCoeff=0.9812;MLEAC=97;MLEAF=0.271;MQ=60.00;MQRankSum=-0.000;QD=37.30;ReadPosRankSum=-0.000;SOR=8.898	GT:AD:DP:GQ:PL	1/1:	1/1:	0/0:	0/0:	1/1:	0/0:	0/0:	0/0:	1/1:	0/0:	0/0:	0/0:	0/0:	0/0:	0/0:	0/0:	0/0:	0/0:	0/0:	0/0:	0/0:	0/0:	0/0:	0/0:	0/0:	0/0:	0/0:	0/0:	0/0:	0/0:	0/0:	0/0:	0/0:	0/0:	0/0:	0/0:	0/0:	0/0:	0/0:	1/1:	0/0:
chr1A	190043182	.	G	A	6632.88	.	AC=22;AF=0.061;AN=358;DP=2928;ExcessHet=-0.0000;FS=0.000;InbreedingCoeff=0.9830;MLEAC=22;MLEAF=0.061;MQ=60.00;QD=39.02;SOR=10.283	GT:AD:DP:GQ:PGT:PID:PL	0/0:	0/0:	0/0:	0/0:	0/0:	0/0:	0/0:	0/0:	0/0:	0/0:	0/0:	0/0:	0/0:	0/0:	0/0:	0/0:	0/0:	0/0:	0/0:	0/0:	0/0:	0/0:	0/0:	0/0:	0/0:	0/0:	0/0:	0/0:	1/1:	0/0:	0/0:	0/0:	1/1:	0/0:	0/0:	0/0:	0/0:	0/0:	0/0:	0/0:	0/0:
chr1A	190304923	.	T	C	29919.2	.	AC=97;AF=0.269;AN=360;BaseQRankSum=1.003;ClippingRankSum=0.000;DP=3726;ExcessHet=-0.0000;FS=3.054;InbreedingCoeff=0.9750;MLEAC=97;MLEAF=0.269;MQ=50.47;MQRankSum=-2.954;QD=23.69;ReadPosRankSum=0.434;SOR=0.613	GT:AD:DP:GQ:PL	1/1:	1/1:	0/0:	0/0:	1/1:	0/0:	0/0:	0/0:	1/1:	0/0:	0/0:	0/0:	0/0:	0/0:	0/0:	0/0:	0/0:	0/0:	0/0:	0/0:	0/0:	0/0:	0/0:	0/0:	0/0:	0/0:	0/0:	0/0:	0/0:	0/0:	0/0:	0/0:	0/0:	0/0:	0/0:	0/0:	0/0:	0/0:	0/0:	1/1:	0/0:
chr1A	190557565	.	G	A	1912.34	.	AC=33;AF=0.092;AN=358;BaseQRankSum=0.040;ClippingRankSum=0.000;DP=5274;ExcessHet=10.9152;FS=0.000;InbreedingCoeff=-0.1116;MLEAC=31;MLEAF=0.087;MQ=22.34;MQRankSum=-5.414;QD=0.97;ReadPosRankSum=0.000;SOR=0.026	GT:AD:DP:GQ:PL	0/0:	0/1:	0/0:	0/0:	0/1:	0/0:	0/0:	0/0:	0/1:	0/0:	0/0:	0/0:	0/0:	./.:	0/0:	0/0:	0/0:	0/0:	0/0:	0/0:	0/0:	0/0:	0/0:	0/0:	0/0:	0/0:	0/0:	0/0:	0/0:	0/0:	0/0:	0/0:	0/0:	0/0:	0/0:	0/0:	0/0:	0/0:	0/0:	0/1:	0/0:
chr1A	190557596	.	T	C	12518.2	.	AC=97;AF=0.272;AN=356;BaseQRankSum=-0.235;ClippingRankSum=0.000;DP=5245;ExcessHet=75.2040;FS=0.000;InbreedingCoeff=-0.3768;MLEAC=101;MLEAF=0.284;MQ=22.26;MQRankSum=0.446;QD=3.55;ReadPosRankSum=0.000;SOR=0.091	GT:AD:DP:GQ:PGT:PID:PL	0/1:	0/0:	0/1:	0/1:	0/1:	1/1:	0/1:	0/1:	0/0:	0/0:	0/1:	0/1:	0/1:	./.:	0/1:	0/0:	./.:	0/0:	0/0:	0/0:	0/1:	0/1:	0/1:	0/1:	0/1:	0/1:	0/1:	0/1:	0/0:	0/0:	0/0:	0/0:	0/0:	0/0:	0/1:	0/0:	0/1:	0/0:	0/0:	0/0:	0/0:
chr1A	191373275	.	A	G	30022.1	.	AC=97;AF=0.269;AN=360;BaseQRankSum=0.319;ClippingRankSum=-0.000;DP=2723;ExcessHet=-0.0000;FS=0.000;InbreedingCoeff=0.9823;MLEAC=97;MLEAF=0.269;MQ=60.00;MQRankSum=-0.000;QD=38.99;ReadPosRankSum=-0.000;SOR=8.667	GT:AD:DP:GQ:PGT:PID:PL	1/1:	1/1:	0/0:	0/0:	1/1:	0/0:	0/0:	0/0:	1/1:	0/0:	0/0:	0/0:	0/0:	0/0:	0/0:	0/0:	0/0:	0/0:	0/0:	0/0:	0/0:	0/0:	0/0:	0/0:	0/0:	0/0:	0/0:	0/0:	0/0:	0/0:	0/0:	0/0:	0/0:	0/0:	0/0:	0/0:	0/0:	0/0:	0/0:	1/1:	0/0:
chr1A	194738267	.	G	A	22071.4	.	AC=63;AF=0.177;AN=356;BaseQRankSum=-0.585;ClippingRankSum=-0.000;DP=3090;ExcessHet=37.3317;FS=0.000;InbreedingCoeff=-0.2334;MLEAC=65;MLEAF=0.183;MQ=39.79;MQRankSum=0.000;QD=17.32;ReadPosRankSum=-0.000;SOR=0.533	GT:AD:DP:GQ:PL	0/0:	0/0:	0/0:	0/1:	0/0:	0/0:	0/0:	0/0:	0/0:	0/0:	0/1:	0/0:	0/1:	0/0:	0/1:	0/0:	./.:	0/0:	0/0:	0/0:	0/0:	0/1:	0/0:	0/0:	0/0:	0/0:	0/0:	0/1:	0/1:	0/0:	0/0:	0/0:	0/1:	0/0:	0/0:	0/1:	0/0:	0/1:	0/0:	0/0:	0/0:
chr1A	194738296	.	T	C	16330.4	.	AC=67;AF=0.187;AN=358;BaseQRankSum=0.000;ClippingRankSum=0.000;DP=3653;ExcessHet=0.0000;FS=0.000;InbreedingCoeff=0.4522;MLEAC=67;MLEAF=0.187;MQ=41.63;MQRankSum=4.297;QD=16.17;ReadPosRankSum=0.000;SOR=0.606	GT:AD:DP:GQ:PGT:PID:PL	1/1:	1/1:	0/0:	0/0:	0/1:	0/0:	0/0:	0/0:	0/1:	0/0:	0/0:	0/0:	0/0:	0/0:	0/0:	0/0:	./.:	0/0:	0/0:	0/0:	0/0:	0/0:	0/0:	0/0:	0/0:	0/0:	0/0:	0/0:	0/0:	0/0:	0/0:	0/0:	0/0:	0/0:	0/0:	0/0:	0/0:	0/0:	0/0:	1/1:	0/0:
chr1A	194738307	.	G	A	25812.2	.	AC=73;AF=0.204;AN=358;BaseQRankSum=-0.000;ClippingRankSum=-0.000;DP=3075;ExcessHet=43.4277;FS=0.000;InbreedingCoeff=-0.2610;MLEAC=73;MLEAF=0.204;MQ=40.28;MQRankSum=0.000;QD=16.20;ReadPosRankSum=-0.000;SOR=0.552	GT:AD:DP:GQ:PL	0/0:	0/0:	0/0:	0/1:	0/0:	0/0:	0/0:	0/0:	0/0:	0/0:	0/1:	0/0:	0/1:	0/0:	0/1:	0/0:	./.:	0/0:	0/0:	0/0:	0/0:	0/1:	0/0:	0/0:	0/0:	0/0:	0/0:	0/1:	0/1:	0/0:	0/0:	0/1:	0/1:	0/0:	0/0:	0/1:	0/0:	0/1:	0/0:	0/0:	0/0:
chr1A	194738338	.	C	A	25112.9	.	AC=71;AF=0.198;AN=358;BaseQRankSum=-0.000;ClippingRankSum=-0.000;DP=3076;ExcessHet=41.2051;FS=0.000;InbreedingCoeff=-0.2545;MLEAC=72;MLEAF=0.201;MQ=40.28;MQRankSum=0.000;QD=16.08;ReadPosRankSum=-0.000;SOR=0.558	GT:AD:DP:GQ:PL	0/0:	0/0:	0/0:	0/1:	0/0:	0/0:	0/0:	0/0:	0/0:	0/0:	0/1:	0/0:	0/1:	0/0:	0/1:	0/0:	./.:	0/0:	0/0:	0/0:	0/0:	0/1:	0/0:	0/0:	0/0:	0/0:	0/0:	0/1:	0/1:	0/0:	0/0:	0/0:	0/1:	0/0:	0/0:	0/1:	0/0:	0/1:	0/0:	0/0:	0/0:
chr1A	194738376	.	C	G	9639.73	.	AC=23;AF=0.064;AN=358;BaseQRankSum=0.000;ClippingRankSum=0.000;DP=3913;ExcessHet=1.8073;FS=0.000;InbreedingCoeff=0.0074;MLEAC=22;MLEAF=0.061;MQ=40.14;MQRankSum=0.000;QD=17.92;ReadPosRankSum=0.000;SOR=0.794	GT:AD:DP:GQ:PL	0/0:	0/0:	0/0:	0/0:	0/1:	0/0:	0/0:	0/0:	0/1:	0/0:	0/0:	0/0:	0/0:	1/1:	0/0:	0/0:	./.:	0/0:	0/1:	0/0:	0/0:	0/0:	0/0:	0/0:	0/0:	0/0:	0/0:	0/0:	0/0:	0/1:	0/0:	0/1:	0/0:	0/0:	0/1:	0/0:	0/0:	0/0:	0/1:	0/0:	0/0:
chr1A	194738378	.	G	A	24426.9	.	AC=72;AF=0.201;AN=358;BaseQRankSum=-0.000;ClippingRankSum=0.000;DP=3085;ExcessHet=44.1214;FS=0.000;InbreedingCoeff=-0.2614;MLEAC=73;MLEAF=0.204;MQ=40.28;MQRankSum=0.000;QD=15.43;ReadPosRankSum=0.000;SOR=0.569	GT:AD:DP:GQ:PGT:PID:PL	0/0:	0/0:	0/0:	0/1:	0/0:	0/0:	0/0:	0/0:	0/0:	0/0:	0/1:	0/0:	0/1:	0/0:	0/1:	0/0:	./.:	0/0:	0/0:	0/0:	0/0:	0/1:	0/0:	0/0:	0/0:	0/0:	0/0:	0/1:	0/1:	0/0:	0/0:	0/1:	0/0:	0/0:	0/0:	0/1:	0/0:	0/1:	0/0:	0/0:	0/0:
chr1A	194738436	.	G	C	9734.41	.	AC=23;AF=0.064;AN=358;BaseQRankSum=0.533;ClippingRankSum=0.000;DP=4038;ExcessHet=1.9829;FS=0.000;InbreedingCoeff=0.0065;MLEAC=22;MLEAF=0.061;MQ=42.17;MQRankSum=-2.844;QD=14.66;ReadPosRankSum=0.000;SOR=0.495	GT:AD:DP:GQ:PL	0/0:	0/0:	0/0:	0/0:	0/1:	0/0:	0/0:	0/0:	0/1:	0/0:	0/0:	0/0:	0/0:	1/1:	0/0:	0/0:	./.:	0/0:	0/1:	0/0:	0/0:	0/0:	0/0:	0/0:	0/0:	0/0:	0/0:	0/0:	0/0:	0/1:	0/0:	0/1:	0/0:	0/0:	0/1:	0/0:	0/0:	0/0:	0/1:	0/0:	0/0:
chr1A	194738513	.	T	C	9678.53	.	AC=23;AF=0.064;AN=358;BaseQRankSum=0.000;ClippingRankSum=0.000;DP=4044;ExcessHet=1.8073;FS=0.000;InbreedingCoeff=0.0122;MLEAC=22;MLEAF=0.061;MQ=42.14;MQRankSum=-2.370;QD=14.42;ReadPosRankSum=0.000;SOR=0.471	GT:AD:DP:GQ:PGT:PID:PL	0/0:	0/0:	0/0:	0/0:	0/1:	0/0:	0/0:	0/0:	0/1:	0/0:	0/0:	0/0:	0/0:	1/1:	0/0:	0/0:	./.:	0/0:	0/1:	0/0:	0/0:	0/0:	0/0:	0/0:	0/0:	0/0:	0/0:	0/0:	0/0:	0/1:	0/0:	0/1:	0/0:	0/0:	0/1:	0/0:	0/0:	0/0:	0/1:	0/0:	0/0:
chr1A	195141832	.	G	T	19921.6	.	AC=104;AF=0.291;AN=358;BaseQRankSum=0.000;ClippingRankSum=0.000;DP=3521;ExcessHet=59.6142;FS=0.000;InbreedingCoeff=-0.3444;MLEAC=105;MLEAF=0.293;MQ=38.79;MQRankSum=-3.845;QD=8.11;ReadPosRankSum=0.027;SOR=0.697	GT:AD:DP:GQ:PGT:PID:PL	0/1:	0/1:	0/1:	0/0:	./.:	0/1:	0/1:	0/1:	0/1:	0/1:	0/0:	0/1:	0/0:	0/0:	0/0:	0/1:	0/1:	0/1:	0/1:	1/1:	0/1:	0/0:	0/1:	0/1:	0/1:	0/1:	0/1:	0/0:	0/0:	0/1:	0/1:	0/0:	0/0:	0/1:	0/1:	0/0:	0/1:	0/0:	0/0:	0/1:	0/0:
chr1A	195963329	.	G	A	25227.3	.	AC=97;AF=0.269;AN=360;BaseQRankSum=0.969;ClippingRankSum=0.000;DP=2742;ExcessHet=-0.0000;FS=0.000;InbreedingCoeff=0.9683;MLEAC=96;MLEAF=0.267;MQ=60.00;MQRankSum=0.000;QD=38.05;ReadPosRankSum=0.000;SOR=7.406	GT:AD:DP:GQ:PL	1/1:	1/1:	0/0:	0/0:	1/1:	0/0:	0/0:	0/0:	1/1:	0/0:	0/0:	0/0:	0/0:	0/0:	0/0:	0/0:	0/0:	0/0:	0/0:	0/0:	0/0:	0/0:	0/0:	0/0:	0/0:	0/0:	0/0:	0/0:	0/0:	0/0:	0/0:	0/0:	0/0:	0/0:	0/0:	0/0:	0/0:	0/0:	0/0:	1/1:	0/0:
chr1A	202401923	.	A	G	103870	.	AC=328;AF=0.921;AN=356;BaseQRankSum=-0.000;ClippingRankSum=-0.000;DP=2754;ExcessHet=0.0000;FS=0.000;InbreedingCoeff=0.8965;MLEAC=328;MLEAF=0.921;MQ=41.36;MQRankSum=-2.287;QD=40.57;ReadPosRankSum=-0.000;SOR=11.532	GT:AD:DP:GQ:PGT:PID:PL	1/1:	1/1:	1/1:	1/1:	1/1:	1/1:	1/1:	1/1:	1/1:	1/1:	1/1:	1/1:	1/1:	1/1:	1/1:	1/1:	1/1:	0/0:	1/1:	1/1:	1/1:	1/1:	1/1:	1/1:	1/1:	1/1:	1/1:	1/1:	1/1:	1/1:	1/1:	1/1:	./.:	1/1:	1/1:	1/1:	1/1:	1/1:	1/1:	1/1:	0/0:
chr1A	202402167	.	G	A	29466	.	AC=97;AF=0.272;AN=356;BaseQRankSum=1.091;ClippingRankSum=0.000;DP=2779;ExcessHet=-0.0000;FS=0.000;InbreedingCoeff=0.9758;MLEAC=97;MLEAF=0.272;MQ=46.54;MQRankSum=-4.368;QD=39.39;ReadPosRankSum=0.000;SOR=8.238	GT:AD:DP:GQ:PL	1/1:	1/1:	0/0:	0/0:	1/1:	0/0:	0/0:	0/0:	1/1:	0/0:	0/0:	0/0:	0/0:	0/0:	0/0:	0/0:	0/0:	0/0:	0/0:	0/0:	0/0:	0/0:	0/0:	0/0:	0/0:	0/0:	0/0:	0/0:	0/0:	0/0:	0/0:	0/0:	./.:	0/0:	0/0:	0/0:	0/0:	0/0:	0/0:	1/1:	0/0:
chr1A	204436077	.	G	A	35744	.	AC=173;AF=0.481;AN=360;BaseQRankSum=0.000;ClippingRankSum=0.000;DP=3248;ExcessHet=0.0000;FS=0.000;InbreedingCoeff=0.9778;MLEAC=173;MLEAF=0.481;MQ=54.05;MQRankSum=-1.250;QD=22.97;ReadPosRankSum=0.060;SOR=0.719	GT:AD:DP:GQ:PL	0/0:	0/0:	1/1:	1/1:	0/0:	1/1:	1/1:	1/1:	0/0:	1/1:	1/1:	1/1:	1/1:	1/1:	1/1:	0/0:	1/1:	0/0:	1/1:	0/0:	0/0:	0/0:	1/1:	1/1:	1/1:	1/1:	1/1:	1/1:	1/1:	0/0:	1/1:	1/1:	1/1:	1/1:	1/1:	1/1:	1/1:	1/1:	0/0:	0/0:	0/0:
chr1A	207643912	.	G	A	19576.6	.	AC=97;AF=0.269;AN=360;BaseQRankSum=0.000;ClippingRankSum=0.000;DP=3011;ExcessHet=-0.0000;FS=0.000;InbreedingCoeff=0.9686;MLEAC=97;MLEAF=0.269;MQ=60.00;MQRankSum=0.000;QD=21.92;ReadPosRankSum=0.043;SOR=0.709	GT:AD:DP:GQ:PL	1/1:	1/1:	0/0:	0/0:	1/1:	0/0:	0/0:	0/0:	1/1:	0/0:	0/0:	0/0:	0/0:	0/0:	0/0:	0/0:	0/0:	0/0:	0/0:	0/0:	0/0:	0/0:	0/0:	0/0:	0/0:	0/0:	0/0:	0/0:	0/0:	0/0:	0/0:	0/0:	0/0:	0/0:	0/0:	0/0:	0/0:	0/0:	0/0:	1/1:	0/0:
chr1A	208817198	.	G	A	24475.1	.	AC=90;AF=0.251;AN=358;BaseQRankSum=-0.000;ClippingRankSum=-0.000;DP=2800;ExcessHet=70.8238;FS=0.000;InbreedingCoeff=-0.3471;MLEAC=91;MLEAF=0.254;MQ=42.57;MQRankSum=-3.825;QD=14.30;ReadPosRankSum=-0.000;SOR=0.350	GT:AD:DP:GQ:PGT:PID:PL	0/0:	0/1:	0/1:	0/0:	0/1:	0/1:	0/1:	0/0:	0/1:	0/0:	0/1:	0/1:	0/1:	0/1:	0/1:	0/0:	0/1:	0/0:	0/0:	0/0:	0/1:	0/0:	0/0:	0/1:	0/1:	0/1:	0/1:	0/1:	0/1:	0/1:	0/1:	0/1:	./.:	0/1:	0/1:	0/1:	0/1:	0/1:	0/0:	0/1:	0/0:
chr1A	208817204	.	A	C	25032.2	.	AC=96;AF=0.268;AN=358;BaseQRankSum=0.000;ClippingRankSum=0.000;DP=2799;ExcessHet=89.1090;FS=0.000;InbreedingCoeff=-0.3960;MLEAC=99;MLEAF=0.277;MQ=42.65;MQRankSum=-3.782;QD=13.99;ReadPosRankSum=0.000;SOR=0.326	GT:AD:DP:GQ:PGT:PID:PL	0/0:	0/1:	0/1:	0/0:	0/1:	0/1:	0/1:	0/0:	0/1:	0/0:	0/1:	0/1:	0/1:	0/1:	0/1:	0/0:	0/1:	0/0:	0/0:	0/0:	0/1:	0/0:	0/1:	0/1:	0/1:	0/1:	0/1:	0/1:	0/1:	0/1:	0/1:	0/1:	./.:	0/1:	0/1:	0/1:	0/1:	0/1:	0/0:	0/1:	0/0:
chr1A	208817293	.	G	C	24547.8	.	AC=94;AF=0.263;AN=358;BaseQRankSum=0.415;ClippingRankSum=0.000;DP=2774;ExcessHet=83.5621;FS=0.000;InbreedingCoeff=-0.3837;MLEAC=98;MLEAF=0.274;MQ=42.61;MQRankSum=-3.701;QD=14.08;ReadPosRankSum=0.000;SOR=0.341	GT:AD:DP:GQ:PGT:PID:PL	0/0:	0/1:	0/1:	0/0:	0/1:	0/1:	0/1:	0/0:	0/1:	0/0:	0/1:	0/1:	0/1:	0/1:	0/1:	0/0:	0/1:	0/1:	0/0:	0/0:	0/1:	0/0:	0/0:	0/1:	0/1:	0/1:	0/1:	0/1:	0/1:	0/1:	0/1:	0/1:	./.:	0/1:	0/1:	0/1:	0/1:	0/1:	0/0:	0/1:	0/0:
chr1A	209005388	.	C	T	27362.3	.	AC=165;AF=0.466;AN=354;BaseQRankSum=-0.000;ClippingRankSum=-0.000;DP=1787;ExcessHet=316.2475;FS=0.000;InbreedingCoeff=-0.8328;MLEAC=173;MLEAF=0.489;MQ=49.36;MQRankSum=-2.744;QD=16.32;ReadPosRankSum=-0.000;SOR=0.664	GT:AD:DP:GQ:PGT:PID:PL	0/1:	0/1:	0/1:	0/1:	0/1:	0/1:	0/1:	0/1:	0/1:	0/0:	0/0:	0/1:	0/0:	1/1:	0/1:	0/1:	0/1:	0/1:	0/1:	0/0:	0/0:	0/1:	0/1:	0/1:	0/1:	0/1:	0/1:	0/1:	0/1:	0/1:	0/1:	0/0:	0/0:	0/1:	0/1:	0/1:	0/1:	0/1:	0/1:	0/1:	0/1:
chr1A	217051833	.	G	A	25381.8	.	AC=97;AF=0.269;AN=360;BaseQRankSum=-0.050;ClippingRankSum=0.000;DP=2608;ExcessHet=-0.0000;FS=0.000;InbreedingCoeff=0.9722;MLEAC=96;MLEAF=0.267;MQ=60.00;MQRankSum=0.000;QD=38.46;ReadPosRankSum=0.000;SOR=8.355	GT:AD:DP:GQ:PL	1/1:	1/1:	0/0:	0/0:	1/1:	0/0:	0/0:	0/0:	1/1:	0/0:	0/0:	0/0:	0/0:	0/0:	0/0:	0/0:	0/0:	0/0:	0/0:	0/0:	0/0:	0/0:	0/0:	0/0:	0/0:	0/0:	0/0:	0/0:	0/0:	0/0:	0/0:	0/0:	0/0:	0/0:	0/0:	0/0:	0/0:	0/0:	0/0:	1/1:	0/0:
chr1A	218727425	.	C	T	28151.8	.	AC=95;AF=0.265;AN=358;BaseQRankSum=0.000;ClippingRankSum=0.000;DP=2494;ExcessHet=-0.0000;FS=0.000;InbreedingCoeff=0.9648;MLEAC=95;MLEAF=0.265;MQ=40.61;MQRankSum=0.000;QD=38.99;ReadPosRankSum=0.000;SOR=7.853	GT:AD:DP:GQ:PGT:PID:PL	1/1:	1/1:	0/0:	0/0:	1/1:	0/0:	0/0:	0/0:	1/1:	0/0:	0/0:	0/0:	0/0:	0/0:	0/0:	0/0:	0/0:	0/0:	0/0:	0/0:	0/0:	0/0:	0/0:	0/0:	0/0:	0/0:	0/0:	0/0:	0/0:	0/0:	0/0:	0/0:	./.:	0/0:	0/0:	0/0:	0/0:	0/0:	0/0:	1/1:	0/0:
chr1A	220774660	.	T	G	26929.5	.	AC=97;AF=0.269;AN=360;BaseQRankSum=-0.812;ClippingRankSum=-0.000;DP=2644;ExcessHet=-0.0000;FS=0.000;InbreedingCoeff=0.9780;MLEAC=97;MLEAF=0.269;MQ=40.23;MQRankSum=-3.224;QD=38.86;ReadPosRankSum=-0.000;SOR=8.906	GT:AD:DP:GQ:PL	1/1:	1/1:	0/0:	0/0:	1/1:	0/0:	0/0:	0/0:	1/1:	0/0:	0/0:	0/0:	0/0:	0/0:	0/0:	0/0:	0/0:	0/0:	0/0:	0/0:	0/0:	0/0:	0/0:	0/0:	0/0:	0/0:	0/0:	0/0:	0/0:	0/0:	0/0:	0/0:	0/0:	0/0:	0/0:	0/0:	0/0:	0/0:	0/0:	1/1:	0/0:
chr1A	221326757	.	A	G	27279.7	.	AC=97;AF=0.269;AN=360;BaseQRankSum=-0.000;ClippingRankSum=-0.000;DP=2593;ExcessHet=-0.0000;FS=0.000;InbreedingCoeff=0.9741;MLEAC=97;MLEAF=0.269;MQ=60.00;MQRankSum=-0.000;QD=39.48;ReadPosRankSum=-0.000;SOR=9.481	GT:AD:DP:GQ:PL	1/1:	1/1:	0/0:	0/0:	1/1:	0/0:	0/0:	0/0:	1/1:	0/0:	0/0:	0/0:	0/0:	0/0:	0/0:	0/0:	0/0:	0/0:	0/0:	0/0:	0/0:	0/0:	0/0:	0/0:	0/0:	0/0:	0/0:	0/0:	0/0:	0/0:	0/0:	0/0:	0/0:	0/0:	0/0:	0/0:	0/0:	0/0:	0/0:	1/1:	0/0:
chr1A	221326835	.	C	T	26936.2	.	AC=97;AF=0.269;AN=360;BaseQRankSum=0.114;ClippingRankSum=0.000;DP=2592;ExcessHet=-0.0000;FS=0.000;InbreedingCoeff=0.9718;MLEAC=96;MLEAF=0.267;MQ=60.00;MQRankSum=0.000;QD=39.04;ReadPosRankSum=0.000;SOR=7.778	GT:AD:DP:GQ:PL	1/1:	1/1:	0/0:	0/0:	1/1:	0/0:	0/0:	0/0:	1/1:	0/0:	0/0:	0/0:	0/0:	0/0:	0/0:	0/0:	0/0:	0/0:	0/0:	0/0:	0/0:	0/0:	0/0:	0/0:	0/0:	0/0:	0/0:	0/0:	0/0:	0/0:	0/0:	0/0:	0/0:	0/0:	0/0:	0/0:	0/0:	0/0:	0/0:	1/1:	0/0:
chr1A	223113001	.	C	T	30446.4	.	AC=97;AF=0.269;AN=360;BaseQRankSum=0.000;ClippingRankSum=0.000;DP=2855;ExcessHet=-0.0000;FS=0.000;InbreedingCoeff=0.9780;MLEAC=97;MLEAF=0.269;MQ=60.00;MQRankSum=0.000;QD=39.70;ReadPosRankSum=0.000;SOR=9.110	GT:AD:DP:GQ:PL	1/1:	1/1:	0/0:	0/0:	1/1:	0/0:	0/0:	0/0:	1/1:	0/0:	0/0:	0/0:	0/0:	0/0:	0/0:	0/0:	0/0:	0/0:	0/0:	0/0:	0/0:	0/0:	0/0:	0/0:	0/0:	0/0:	0/0:	0/0:	0/0:	0/0:	0/0:	0/0:	0/0:	0/0:	0/0:	0/0:	0/0:	0/0:	0/0:	1/1:	0/0:
chr1A	223113144	.	C	T	28400.4	.	AC=97;AF=0.269;AN=360;BaseQRankSum=-1.473;ClippingRankSum=0.000;DP=2843;ExcessHet=-0.0000;FS=0.000;InbreedingCoeff=0.9772;MLEAC=97;MLEAF=0.269;MQ=60.00;MQRankSum=0.000;QD=37.57;ReadPosRankSum=0.000;SOR=9.081	GT:AD:DP:GQ:PGT:PID:PL	1/1:	1/1:	0/0:	0/0:	1/1:	0/0:	0/0:	0/0:	1/1:	0/0:	0/0:	0/0:	0/0:	0/0:	0/0:	0/0:	0/0:	0/0:	0/0:	0/0:	0/0:	0/0:	0/0:	0/0:	0/0:	0/0:	0/0:	0/0:	0/0:	0/0:	0/0:	0/0:	0/0:	0/0:	0/0:	0/0:	0/0:	0/0:	0/0:	1/1:	0/0:
chr1A	223141184	.	A	G	12449.7	.	AC=50;AF=0.139;AN=360;BaseQRankSum=0.755;ClippingRankSum=0.000;DP=3829;ExcessHet=20.8650;FS=0.000;InbreedingCoeff=-0.1647;MLEAC=50;MLEAF=0.139;MQ=33.10;MQRankSum=-4.498;QD=8.39;ReadPosRankSum=0.000;SOR=0.484	GT:AD:DP:GQ:PL	0/0:	0/1:	0/1:	0/1:	0/0:	0/0:	0/0:	0/0:	0/1:	0/0:	0/1:	0/1:	0/0:	0/0:	0/1:	0/0:	0/0:	0/0:	0/0:	0/0:	0/0:	0/0:	0/0:	0/1:	0/1:	0/0:	0/1:	0/1:	0/1:	0/1:	0/0:	0/0:	0/0:	0/0:	0/1:	0/1:	0/1:	0/0:	0/1:	0/0:	0/0:
chr1A	225529396	.	C	T	21235.7	.	AC=97;AF=0.269;AN=360;BaseQRankSum=-1.642;ClippingRankSum=-0.000;DP=2577;ExcessHet=-0.0000;FS=0.000;InbreedingCoeff=0.9703;MLEAC=96;MLEAF=0.267;MQ=40.17;MQRankSum=-0.000;QD=35.87;ReadPosRankSum=-0.000;SOR=8.135	GT:AD:DP:GQ:PGT:PID:PL	1/1:	1/1:	0/0:	0/0:	1/1:	0/0:	0/0:	0/0:	1/1:	0/0:	0/0:	0/0:	0/0:	0/0:	0/0:	0/0:	0/0:	0/0:	0/0:	0/0:	0/0:	0/0:	0/0:	0/0:	0/0:	0/0:	0/0:	0/0:	0/0:	0/0:	0/0:	0/0:	0/0:	0/0:	0/0:	0/0:	0/0:	0/0:	0/0:	1/1:	0/0:
chr1A	225529549	.	A	G	23913.9	.	AC=97;AF=0.269;AN=360;BaseQRankSum=-0.000;ClippingRankSum=-0.000;DP=2601;ExcessHet=-0.0000;FS=0.000;InbreedingCoeff=0.9598;MLEAC=97;MLEAF=0.269;MQ=59.94;MQRankSum=-0.000;QD=38.76;ReadPosRankSum=-0.000;SOR=8.219	GT:AD:DP:GQ:PL	1/1:	1/1:	0/0:	0/0:	1/1:	0/0:	0/0:	0/0:	1/1:	0/0:	0/0:	0/0:	0/0:	0/0:	0/0:	0/0:	0/0:	0/0:	0/0:	0/0:	0/0:	0/0:	0/0:	0/0:	0/0:	0/0:	0/0:	0/0:	0/0:	0/0:	0/0:	0/0:	0/0:	0/0:	0/0:	0/0:	0/0:	0/0:	0/0:	1/1:	0/0:
chr1A	227763409	.	G	C	27395.4	.	AC=97;AF=0.269;AN=360;BaseQRankSum=1.618;ClippingRankSum=0.000;DP=2491;ExcessHet=-0.0000;FS=0.000;InbreedingCoeff=0.9709;MLEAC=97;MLEAF=0.269;MQ=47.91;MQRankSum=-0.539;QD=39.02;ReadPosRankSum=0.000;SOR=9.513	GT:AD:DP:GQ:PGT:PID:PL	1/1:	1/1:	0/0:	0/0:	1/1:	0/0:	0/0:	0/0:	1/1:	0/0:	0/0:	0/0:	0/0:	0/0:	0/0:	0/0:	0/0:	0/0:	0/0:	0/0:	0/0:	0/0:	0/0:	0/0:	0/0:	0/0:	0/0:	0/0:	0/0:	0/0:	0/0:	0/0:	0/0:	0/0:	0/0:	0/0:	0/0:	0/0:	0/0:	1/1:	0/0:
chr1A	229279306	.	A	T	24687.8	.	AC=97;AF=0.269;AN=360;BaseQRankSum=-0.900;ClippingRankSum=0.000;DP=2524;ExcessHet=-0.0000;FS=0.000;InbreedingCoeff=0.9773;MLEAC=97;MLEAF=0.269;MQ=60.00;MQRankSum=0.000;QD=37.98;ReadPosRankSum=0.000;SOR=8.131	GT:AD:DP:GQ:PGT:PID:PL	1/1:	1/1:	0/0:	0/0:	1/1:	0/0:	0/0:	0/0:	1/1:	0/0:	0/0:	0/0:	0/0:	0/0:	0/0:	0/0:	0/0:	0/0:	0/0:	0/0:	0/0:	0/0:	0/0:	0/0:	0/0:	0/0:	0/0:	0/0:	0/0:	0/0:	0/0:	0/0:	0/0:	0/0:	0/0:	0/0:	0/0:	0/0:	0/0:	1/1:	0/0:
chr1A	229882455	.	C	T	24271.5	.	AC=97;AF=0.269;AN=360;BaseQRankSum=-0.349;ClippingRankSum=-0.000;DP=2780;ExcessHet=-0.0000;FS=0.000;InbreedingCoeff=0.9697;MLEAC=98;MLEAF=0.272;MQ=60.00;MQRankSum=-0.000;QD=35.07;ReadPosRankSum=-0.000;SOR=9.173	GT:AD:DP:GQ:PGT:PID:PL	1/1:	1/1:	0/0:	0/0:	1/1:	0/0:	0/0:	0/0:	1/1:	0/0:	0/0:	0/0:	0/0:	0/0:	0/0:	0/0:	0/0:	0/0:	0/0:	0/0:	0/0:	0/0:	0/0:	0/0:	0/0:	0/0:	0/0:	0/0:	0/0:	0/0:	0/0:	0/0:	0/0:	0/0:	0/0:	0/0:	0/0:	0/0:	0/0:	1/1:	0/0:
chr1A	231980670	.	A	C	8618.59	.	AC=48;AF=0.134;AN=358;DP=2783;ExcessHet=0.0000;FS=0.000;InbreedingCoeff=0.9404;MLEAC=48;MLEAF=0.134;MQ=53.21;QD=22.98;SOR=0.720	GT:AD:DP:GQ:PGT:PID:PL	0/0:	0/0:	0/0:	0/0:	1/1:	0/0:	0/0:	0/0:	0/0:	0/0:	0/0:	0/0:	0/0:	0/0:	0/0:	0/0:	0/0:	0/0:	0/0:	0/0:	0/0:	0/0:	0/0:	0/0:	0/0:	0/0:	0/0:	0/0:	0/0:	0/0:	0/0:	0/0:	0/0:	0/0:	0/0:	0/0:	0/0:	0/0:	0/0:	1/1:	0/0:
chr1A	235685562	.	G	A	24301.9	.	AC=128;AF=0.358;AN=358;BaseQRankSum=-0.000;ClippingRankSum=-0.000;DP=2216;ExcessHet=145.4487;FS=0.000;InbreedingCoeff=-0.5556;MLEAC=135;MLEAF=0.377;MQ=59.96;MQRankSum=-0.000;QD=13.75;ReadPosRankSum=-0.000;SOR=0.421	GT:AD:DP:GQ:PL	0/1:	0/0:	0/1:	0/0:	0/1:	0/1:	0/1:	0/1:	0/1:	0/0:	0/1:	0/1:	0/1:	0/1:	0/1:	0/0:	0/1:	0/0:	0/1:	0/1:	0/1:	0/1:	0/0:	0/1:	0/1:	0/1:	0/1:	0/1:	0/1:	0/1:	0/0:	0/1:	0/1:	0/0:	0/0:	0/0:	0/0:	0/1:	0/1:	0/1:	0/1:
chr1A	235685627	.	G	A	24835.3	.	AC=129;AF=0.360;AN=358;BaseQRankSum=-0.000;ClippingRankSum=0.000;DP=2220;ExcessHet=147.3158;FS=0.000;InbreedingCoeff=-0.5569;MLEAC=136;MLEAF=0.380;MQ=59.91;MQRankSum=0.000;QD=14.00;ReadPosRankSum=0.000;SOR=0.420	GT:AD:DP:GQ:PGT:PID:PL	0/1:	0/0:	0/1:	0/0:	0/1:	0/1:	0/1:	0/1:	0/1:	0/0:	0/1:	0/1:	0/1:	0/1:	0/1:	0/0:	0/1:	0/0:	0/1:	0/1:	0/1:	0/1:	0/0:	0/1:	0/1:	0/1:	0/1:	0/1:	0/1:	0/1:	0/0:	0/1:	0/1:	0/0:	0/0:	0/0:	0/0:	0/1:	0/1:	0/1:	0/1:
chr1A	235863877	.	G	A	1968.28	.	AC=23;AF=0.064;AN=360;BaseQRankSum=0.515;ClippingRankSum=0.000;DP=4729;ExcessHet=6.8513;FS=0.000;InbreedingCoeff=-0.0714;MLEAC=22;MLEAF=0.061;MQ=24.20;MQRankSum=2.905;QD=2.25;ReadPosRankSum=0.000;SOR=0.053	GT:AD:DP:GQ:PL	0/0:	0/0:	0/1:	0/1:	0/0:	0/0:	0/0:	0/0:	0/0:	0/0:	0/0:	0/1:	0/0:	0/1:	0/1:	0/0:	0/0:	0/0:	0/0:	0/0:	0/0:	0/0:	0/0:	0/0:	0/1:	0/0:	0/1:	0/0:	0/0:	0/0:	0/0:	0/0:	0/0:	0/0:	0/0:	0/1:	0/1:	0/1:	0/0:	0/0:	0/0:
chr1A	235863941	.	T	A	5309.18	.	AC=48;AF=0.133;AN=360;BaseQRankSum=0.000;ClippingRankSum=0.000;DP=4723;ExcessHet=18.7475;FS=0.000;InbreedingCoeff=-0.1523;MLEAC=46;MLEAF=0.128;MQ=26.28;MQRankSum=0.619;QD=3.32;ReadPosRankSum=1.795;SOR=0.087	GT:AD:DP:GQ:PL	0/1:	0/0:	0/0:	0/0:	0/0:	0/0:	0/0:	0/0:	0/1:	0/1:	0/1:	0/1:	0/0:	0/0:	0/0:	0/0:	0/0:	0/0:	0/0:	0/0:	0/0:	0/0:	0/0:	0/0:	0/0:	0/1:	0/1:	0/1:	0/0:	0/0:	0/0:	0/0:	0/0:	0/0:	0/0:	0/0:	0/1:	0/1:	0/0:	0/1:	0/0:
chr1A	235863959	.	G	A	9184.9	.	AC=86;AF=0.239;AN=360;BaseQRankSum=0.128;ClippingRankSum=0.000;DP=4702;ExcessHet=52.9541;FS=0.000;InbreedingCoeff=-0.2970;MLEAC=86;MLEAF=0.239;MQ=24.79;MQRankSum=-2.147;QD=4.02;ReadPosRankSum=1.443;SOR=0.099	GT:AD:DP:GQ:PL	0/0:	0/1:	0/0:	0/0:	0/0:	0/0:	0/0:	0/0:	0/1:	0/0:	0/0:	0/1:	0/0:	0/0:	0/1:	0/1:	0/1:	0/1:	0/1:	0/0:	0/1:	0/0:	0/1:	0/1:	0/1:	0/0:	0/0:	0/0:	0/1:	0/1:	0/0:	0/0:	0/1:	0/0:	0/0:	0/1:	0/1:	0/1:	0/0:	0/0:	0/0:
chr1A	235863981	.	G	A	6358.17	.	AC=25;AF=0.070;AN=358;BaseQRankSum=0.000;ClippingRankSum=0.000;DP=6071;ExcessHet=8.5984;FS=5.009;InbreedingCoeff=-0.0850;MLEAC=25;MLEAF=0.070;MQ=24.08;MQRankSum=5.183;QD=3.40;ReadPosRankSum=0.158;SOR=1.131	GT:AD:DP:GQ:PL	0/0:	0/0:	0/1:	0/1:	0/0:	0/0:	0/0:	0/0:	0/0:	0/0:	0/0:	0/1:	0/0:	0/1:	0/1:	0/0:	0/0:	0/0:	0/0:	0/0:	0/0:	0/0:	0/0:	0/0:	0/1:	0/0:	0/1:	0/0:	0/0:	0/0:	0/0:	0/0:	0/0:	0/0:	0/0:	0/1:	0/1:	0/1:	0/0:	0/0:	0/0:
chr1A	235864014	.	C	T	8667.44	.	AC=48;AF=0.133;AN=360;BaseQRankSum=0.693;ClippingRankSum=0.000;DP=4709;ExcessHet=10.7952;FS=0.000;InbreedingCoeff=-0.1097;MLEAC=48;MLEAF=0.133;MQ=28.44;MQRankSum=4.046;QD=6.65;ReadPosRankSum=0.000;SOR=0.104	GT:AD:DP:GQ:PL	0/1:	0/1:	0/0:	0/0:	0/1:	0/0:	0/0:	0/0:	0/1:	0/0:	0/0:	0/0:	0/0:	0/0:	0/0:	0/0:	0/0:	0/0:	0/0:	0/0:	0/0:	0/0:	0/0:	0/0:	0/0:	0/0:	0/0:	0/0:	0/0:	0/0:	0/0:	0/0:	0/0:	0/0:	0/0:	0/0:	0/0:	0/0:	0/0:	0/1:	0/0:
chr1A	235864023	.	G	A	10910.8	.	AC=61;AF=0.169;AN=360;BaseQRankSum=0.667;ClippingRankSum=0.000;DP=4591;ExcessHet=30.5337;FS=0.000;InbreedingCoeff=-0.2087;MLEAC=61;MLEAF=0.169;MQ=25.38;MQRankSum=1.823;QD=5.53;ReadPosRankSum=0.000;SOR=0.127	GT:AD:DP:GQ:PGT:PID:PL	0/1:	0/0:	0/1:	0/1:	0/0:	0/0:	0/0:	0/0:	0/1:	0/1:	0/1:	0/1:	0/0:	0/1:	0/1:	0/0:	0/0:	0/0:	0/1:	0/0:	0/0:	0/0:	0/0:	0/0:	0/1:	0/1:	0/1:	0/1:	0/0:	0/0:	0/0:	0/0:	0/0:	0/0:	0/0:	0/1:	0/1:	0/1:	0/0:	0/1:	0/0:
chr1A	235864037	.	C	T	2471.18	.	AC=26;AF=0.072;AN=360;BaseQRankSum=0.583;ClippingRankSum=0.000;DP=4621;ExcessHet=7.2340;FS=0.000;InbreedingCoeff=-0.0816;MLEAC=25;MLEAF=0.069;MQ=24.27;MQRankSum=2.922;QD=2.91;ReadPosRankSum=0.000;SOR=0.052	GT:AD:DP:GQ:PGT:PID:PL	0/0:	0/0:	0/1:	0/1:	0/0:	0/0:	0/0:	0/0:	0/0:	0/0:	0/0:	0/1:	0/0:	0/1:	0/1:	0/0:	0/0:	0/0:	0/1:	0/0:	0/0:	0/0:	0/0:	0/0:	0/1:	0/0:	0/1:	0/0:	0/0:	0/0:	0/0:	0/0:	0/0:	0/0:	0/0:	0/1:	0/1:	0/1:	0/0:	0/0:	0/0:
chr1A	235864066	.	G	A	3430.54	.	AC=20;AF=0.056;AN=360;BaseQRankSum=0.000;ClippingRankSum=0.000;DP=4722;ExcessHet=5.4350;FS=0.000;InbreedingCoeff=-0.0602;MLEAC=20;MLEAF=0.056;MQ=28.72;MQRankSum=3.809;QD=6.65;ReadPosRankSum=0.000;SOR=0.113	GT:AD:DP:GQ:PL	0/1:	0/1:	0/0:	0/0:	0/0:	0/0:	0/0:	0/0:	0/1:	0/0:	0/0:	0/0:	0/0:	0/0:	0/0:	0/0:	0/0:	0/0:	0/0:	0/0:	0/0:	0/0:	0/0:	0/0:	0/0:	0/0:	0/0:	0/0:	0/0:	0/0:	0/0:	0/0:	0/0:	0/0:	0/0:	0/0:	0/0:	0/0:	0/0:	0/0:	0/0:
chr1A	237432866	.	G	A	6281.2	.	AC=25;AF=0.070;AN=358;BaseQRankSum=-0.728;ClippingRankSum=-0.000;DP=3069;ExcessHet=0.0000;FS=0.000;InbreedingCoeff=0.8881;MLEAC=24;MLEAF=0.067;MQ=59.82;MQRankSum=-0.000;QD=37.17;ReadPosRankSum=-0.000;SOR=7.464	GT:AD:DP:GQ:PL	0/0:	0/0:	0/0:	0/0:	0/0:	0/0:	0/0:	0/0:	0/0:	0/0:	0/0:	0/0:	0/0:	0/0:	0/0:	0/0:	0/0:	0/0:	0/0:	0/0:	0/0:	0/0:	0/0:	0/0:	0/0:	1/1:	0/0:	0/0:	0/0:	0/0:	0/0:	0/0:	0/0:	0/0:	0/0:	0/0:	0/0:	0/0:	0/0:	0/0:	0/0:
chr1A	237432901	.	T	C	52401.2	.	AC=97;AF=0.269;AN=360;BaseQRankSum=0.767;ClippingRankSum=0.000;DP=3051;ExcessHet=-0.0000;FS=0.000;InbreedingCoeff=0.9432;MLEAC=99;MLEAF=0.275;MQ=59.98;MQRankSum=0.000;QD=38.73;ReadPosRankSum=0.000;SOR=9.611	GT:AD:DP:GQ:PGT:PID:PL	1/1:	1/1:	0/0:	0/0:	1/1:	0/0:	0/0:	0/0:	1/1:	0/0:	0/0:	0/0:	0/0:	0/0:	0/0:	0/0:	0/0:	0/0:	0/0:	0/0:	0/0:	0/0:	0/0:	0/0:	0/0:	0/0:	0/0:	0/0:	0/0:	0/0:	0/0:	0/0:	0/0:	0/0:	0/0:	0/0:	0/0:	0/0:	0/0:	1/1:	0/0:
chr1A	239117541	.	G	A	29470.8	.	AC=95;AF=0.265;AN=358;BaseQRankSum=-1.043;ClippingRankSum=0.000;DP=3000;ExcessHet=0.0000;FS=0.000;InbreedingCoeff=0.9757;MLEAC=94;MLEAF=0.263;MQ=59.86;MQRankSum=0.000;QD=37.78;ReadPosRankSum=0.000;SOR=7.738	GT:AD:DP:GQ:PL	1/1:	1/1:	0/0:	0/0:	1/1:	0/0:	0/0:	0/0:	1/1:	0/0:	0/0:	0/0:	0/0:	0/0:	0/0:	0/0:	0/0:	0/0:	0/0:	0/0:	0/0:	0/0:	0/0:	0/0:	0/0:	0/0:	0/0:	0/0:	0/0:	0/0:	0/0:	0/0:	./.:	0/0:	0/0:	0/0:	0/0:	0/0:	0/0:	1/1:	0/0:
chr1A	239117580	.	C	A	30186.1	.	AC=95;AF=0.265;AN=358;BaseQRankSum=-1.559;ClippingRankSum=0.000;DP=3001;ExcessHet=0.0000;FS=0.000;InbreedingCoeff=0.9687;MLEAC=95;MLEAF=0.265;MQ=59.86;MQRankSum=0.000;QD=38.55;ReadPosRankSum=0.000;SOR=7.745	GT:AD:DP:GQ:PL	1/1:	1/1:	0/0:	0/0:	1/1:	0/0:	0/0:	0/0:	1/1:	0/0:	0/0:	0/0:	0/0:	0/0:	0/0:	0/0:	0/0:	0/0:	0/0:	0/0:	0/0:	0/0:	0/0:	0/0:	0/0:	0/0:	0/0:	0/0:	0/0:	0/0:	0/0:	0/0:	./.:	0/0:	0/0:	0/0:	0/0:	0/0:	0/0:	1/1:	0/0:
chr1A	243042294	.	C	A	20607.5	.	AC=96;AF=0.267;AN=360;BaseQRankSum=2.858;ClippingRankSum=0.000;DP=3305;ExcessHet=0.0000;FS=4.364;InbreedingCoeff=0.9568;MLEAC=96;MLEAF=0.267;MQ=60.00;MQRankSum=0.000;QD=21.31;ReadPosRankSum=-0.917;SOR=0.256	GT:AD:DP:GQ:PGT:PID:PL	1/1:	1/1:	0/0:	0/0:	1/1:	0/0:	0/0:	0/0:	1/1:	0/0:	0/0:	0/0:	0/0:	0/0:	0/0:	0/0:	0/0:	0/0:	0/0:	0/0:	0/0:	0/0:	0/0:	0/0:	0/0:	0/0:	0/0:	0/0:	0/0:	0/0:	0/0:	0/0:	0/0:	0/0:	0/0:	0/0:	0/0:	0/0:	0/0:	1/1:	0/0:
chr1A	243894442	.	A	C	21587.5	.	AC=127;AF=0.357;AN=356;BaseQRankSum=-0.000;ClippingRankSum=-0.000;DP=2261;ExcessHet=138.6089;FS=0.000;InbreedingCoeff=-0.5416;MLEAC=132;MLEAF=0.371;MQ=31.95;MQRankSum=-3.268;QD=11.49;ReadPosRankSum=-0.000;SOR=0.759	GT:AD:DP:GQ:PGT:PID:PL	0/1:	0/1:	0/0:	0/0:	0/1:	0/1:	0/1:	0/1:	1/1:	0/1:	0/1:	0/0:	0/1:	0/1:	0/1:	0/0:	0/0:	0/1:	0/1:	0/1:	./.:	0/0:	0/1:	./.:	0/1:	0/0:	0/1:	0/1:	0/1:	0/1:	0/1:	0/1:	0/1:	0/1:	0/1:	0/1:	0/1:	0/0:	0/0:	0/1:	0/0:
chr1A	243894461	.	G	T	21959.4	.	AC=127;AF=0.357;AN=356;BaseQRankSum=-0.000;ClippingRankSum=-0.000;DP=2261;ExcessHet=138.6089;FS=0.000;InbreedingCoeff=-0.5421;MLEAC=132;MLEAF=0.371;MQ=31.95;MQRankSum=-3.268;QD=11.70;ReadPosRankSum=-0.000;SOR=0.769	GT:AD:DP:GQ:PGT:PID:PL	0/1:	0/1:	0/0:	0/0:	0/1:	0/1:	0/1:	0/1:	1/1:	0/1:	0/1:	0/0:	0/1:	0/1:	0/1:	0/0:	0/0:	0/1:	0/1:	0/1:	./.:	0/0:	0/1:	./.:	0/1:	0/0:	0/1:	0/1:	0/1:	0/1:	0/1:	0/1:	0/1:	0/1:	0/1:	0/1:	0/1:	0/0:	0/0:	0/1:	0/0:
chr1A	243894595	.	C	A	37421.6	.	AC=127;AF=0.357;AN=356;BaseQRankSum=-0.000;ClippingRankSum=-0.000;DP=2252;ExcessHet=136.7877;FS=0.000;InbreedingCoeff=-0.5409;MLEAC=132;MLEAF=0.371;MQ=31.93;MQRankSum=-3.268;QD=20.02;ReadPosRankSum=-0.000;SOR=0.770	GT:AD:DP:GQ:PGT:PID:PL	0/1:	0/1:	0/0:	0/0:	0/1:	0/1:	0/1:	0/1:	1/1:	0/1:	0/1:	0/0:	0/1:	0/1:	0/1:	0/0:	0/0:	0/1:	0/1:	0/1:	./.:	0/0:	0/1:	./.:	0/1:	0/0:	0/1:	0/1:	0/1:	0/1:	0/1:	0/1:	0/1:	0/1:	0/1:	0/1:	0/1:	0/0:	0/0:	0/1:	0/0:
chr1A	243894602	.	A	G	37420.5	.	AC=127;AF=0.357;AN=356;BaseQRankSum=-0.348;ClippingRankSum=-0.000;DP=2251;ExcessHet=136.7877;FS=0.000;InbreedingCoeff=-0.5395;MLEAC=132;MLEAF=0.371;MQ=31.93;MQRankSum=-3.268;QD=20.02;ReadPosRankSum=-0.000;SOR=0.770	GT:AD:DP:GQ:PGT:PID:PL	0/1:	0/1:	0/0:	0/0:	0/1:	0/1:	0/1:	0/1:	1/1:	0/1:	0/1:	0/0:	0/1:	0/1:	0/1:	0/0:	0/0:	0/1:	0/1:	0/1:	./.:	0/0:	0/1:	./.:	0/1:	0/0:	0/1:	0/1:	0/1:	0/1:	0/1:	0/1:	0/1:	0/1:	0/1:	0/1:	0/1:	0/0:	0/0:	0/1:	0/0:
chr1A	243894610	.	C	A	37421.2	.	AC=127;AF=0.357;AN=356;BaseQRankSum=-0.000;ClippingRankSum=-0.000;DP=2252;ExcessHet=137.0969;FS=0.000;InbreedingCoeff=-0.5405;MLEAC=132;MLEAF=0.371;MQ=31.93;MQRankSum=-3.268;QD=20.02;ReadPosRankSum=-0.000;SOR=0.770	GT:AD:DP:GQ:PGT:PID:PL	0/1:	0/1:	0/0:	0/0:	0/1:	0/1:	0/1:	0/1:	1/1:	0/1:	0/1:	0/0:	0/1:	0/1:	0/1:	0/0:	0/0:	0/1:	0/1:	0/1:	./.:	0/0:	0/1:	./.:	0/1:	0/0:	0/1:	0/1:	0/1:	0/1:	0/1:	0/1:	0/1:	0/1:	0/1:	0/1:	0/1:	0/0:	0/0:	0/1:	0/0:
chr1A	247267505	.	C	A	34666.9	.	AC=140;AF=0.389;AN=360;BaseQRankSum=-0.000;ClippingRankSum=-0.000;DP=2246;ExcessHet=195.4798;FS=0.000;InbreedingCoeff=-0.6353;MLEAC=143;MLEAF=0.397;MQ=34.62;MQRankSum=-3.329;QD=17.86;ReadPosRankSum=-0.000;SOR=0.582	GT:AD:DP:GQ:PGT:PID:PL	0/1:	0/1:	0/1:	0/1:	0/1:	0/1:	0/1:	0/0:	0/0:	0/1:	0/1:	0/1:	0/1:	0/0:	0/1:	0/0:	0/1:	0/0:	0/1:	0/0:	0/1:	0/1:	0/1:	0/1:	0/1:	0/1:	0/1:	0/1:	0/1:	0/1:	0/1:	0/1:	0/1:	0/1:	0/0:	0/1:	0/1:	0/1:	0/0:	0/1:	0/0:
chr1A	247267510	.	G	T	34672.8	.	AC=140;AF=0.389;AN=360;BaseQRankSum=0.000;ClippingRankSum=-0.000;DP=2248;ExcessHet=199.9069;FS=0.000;InbreedingCoeff=-0.6412;MLEAC=144;MLEAF=0.400;MQ=34.60;MQRankSum=-3.329;QD=17.86;ReadPosRankSum=-0.000;SOR=0.583	GT:AD:DP:GQ:PGT:PID:PL	0/1:	0/1:	0/1:	0/1:	0/1:	0/1:	0/1:	0/0:	0/0:	0/1:	0/1:	0/1:	0/1:	0/0:	0/1:	0/0:	0/1:	0/0:	0/1:	0/0:	0/1:	0/1:	0/1:	0/1:	0/1:	0/1:	0/1:	0/1:	0/1:	0/1:	0/1:	0/1:	0/1:	0/1:	0/0:	0/1:	0/1:	0/1:	0/0:	0/1:	0/0:
chr1A	247267513	.	G	A	34672.9	.	AC=140;AF=0.389;AN=360;BaseQRankSum=0.000;ClippingRankSum=-0.000;DP=2248;ExcessHet=199.9069;FS=0.000;InbreedingCoeff=-0.6409;MLEAC=144;MLEAF=0.400;MQ=34.60;MQRankSum=-3.329;QD=17.86;ReadPosRankSum=-0.000;SOR=0.583	GT:AD:DP:GQ:PGT:PID:PL	0/1:	0/1:	0/1:	0/1:	0/1:	0/1:	0/1:	0/0:	0/0:	0/1:	0/1:	0/1:	0/1:	0/0:	0/1:	0/0:	0/1:	0/0:	0/1:	0/0:	0/1:	0/1:	0/1:	0/1:	0/1:	0/1:	0/1:	0/1:	0/1:	0/1:	0/1:	0/1:	0/1:	0/1:	0/0:	0/1:	0/1:	0/1:	0/0:	0/1:	0/0:
chr1A	247267572	.	T	C	15725.4	.	AC=139;AF=0.388;AN=358;BaseQRankSum=0.270;ClippingRankSum=-0.000;DP=2250;ExcessHet=179.7367;FS=0.000;InbreedingCoeff=-0.6114;MLEAC=143;MLEAF=0.399;MQ=34.48;MQRankSum=-3.361;QD=8.23;ReadPosRankSum=-0.000;SOR=0.593	GT:AD:DP:GQ:PL	0/1:	0/1:	0/1:	0/1:	0/1:	0/1:	0/1:	0/0:	0/0:	0/1:	0/1:	0/1:	0/1:	0/0:	0/1:	0/0:	0/1:	./.:	0/1:	0/0:	0/1:	0/1:	0/1:	0/1:	0/1:	0/1:	0/1:	0/1:	0/1:	0/1:	0/1:	0/1:	0/1:	0/1:	0/0:	0/1:	0/1:	0/1:	0/0:	0/1:	0/0:
chr1A	247267619	.	C	T	15778.7	.	AC=141;AF=0.392;AN=360;BaseQRankSum=-0.405;ClippingRankSum=0.000;DP=2257;ExcessHet=197.6670;FS=0.000;InbreedingCoeff=-0.6314;MLEAC=143;MLEAF=0.397;MQ=32.20;MQRankSum=-3.361;QD=8.08;ReadPosRankSum=0.000;SOR=0.586	GT:AD:DP:GQ:PL	0/1:	0/1:	0/1:	0/1:	0/1:	0/1:	0/1:	0/0:	0/0:	0/1:	0/1:	0/1:	0/1:	0/0:	0/1:	0/0:	0/1:	0/1:	0/1:	0/0:	0/1:	0/1:	0/1:	0/1:	0/1:	0/1:	0/1:	0/1:	0/1:	0/1:	0/1:	0/1:	0/1:	0/1:	0/0:	0/1:	0/1:	0/1:	0/0:	0/1:	0/0:
chr1A	247267654	.	A	G	16533.4	.	AC=141;AF=0.392;AN=360;BaseQRankSum=0.842;ClippingRankSum=0.000;DP=2257;ExcessHet=199.7666;FS=0.000;InbreedingCoeff=-0.6364;MLEAC=144;MLEAF=0.400;MQ=32.20;MQRankSum=-3.361;QD=8.48;ReadPosRankSum=0.000;SOR=0.589	GT:AD:DP:GQ:PGT:PID:PL	0/1:	0/1:	0/1:	0/1:	0/1:	0/1:	0/1:	0/0:	0/0:	0/1:	0/1:	0/1:	0/1:	0/0:	0/1:	0/0:	0/1:	0/1:	0/1:	0/0:	0/1:	0/1:	0/1:	0/1:	0/1:	0/1:	0/1:	0/1:	0/1:	0/1:	0/1:	0/1:	0/1:	0/1:	0/0:	0/1:	0/1:	0/1:	0/0:	0/1:	0/0:
chr1A	249079998	.	C	T	21483.2	.	AC=97;AF=0.272;AN=356;BaseQRankSum=0.000;ClippingRankSum=0.000;DP=3236;ExcessHet=-0.0000;FS=0.000;InbreedingCoeff=0.9560;MLEAC=96;MLEAF=0.270;MQ=60.00;MQRankSum=0.000;QD=22.88;ReadPosRankSum=0.226;SOR=0.575	GT:AD:DP:GQ:PGT:PID:PL	1/1:	1/1:	0/0:	0/0:	1/1:	0/0:	0/0:	0/0:	1/1:	0/0:	0/0:	0/0:	0/0:	0/0:	0/0:	0/0:	0/0:	0/0:	0/0:	0/0:	0/0:	0/0:	0/0:	0/0:	0/0:	0/0:	0/0:	0/0:	0/0:	0/0:	./.:	0/0:	0/0:	0/0:	0/0:	0/0:	0/0:	0/0:	0/0:	1/1:	0/0:
chr1A	253330204	.	T	C	15797	.	AC=72;AF=0.201;AN=358;BaseQRankSum=0.000;ClippingRankSum=0.000;DP=3157;ExcessHet=42.1681;FS=0.000;InbreedingCoeff=-0.2575;MLEAC=72;MLEAF=0.201;MQ=46.12;MQRankSum=-4.431;QD=8.83;ReadPosRankSum=4.622;SOR=0.579	GT:AD:DP:GQ:PL	0/0:	0/0:	0/0:	0/1:	0/1:	0/0:	0/0:	0/0:	0/0:	0/0:	0/1:	0/0:	0/1:	0/0:	0/1:	0/0:	0/0:	0/0:	0/0:	0/0:	0/0:	0/1:	0/0:	0/0:	0/0:	0/0:	0/0:	0/1:	0/1:	0/0:	0/0:	0/1:	./.:	0/0:	0/0:	0/1:	0/0:	0/1:	0/0:	0/0:	0/0:
chr1A	253330369	.	G	A	23414.1	.	AC=77;AF=0.215;AN=358;BaseQRankSum=0.000;ClippingRankSum=0.000;DP=3132;ExcessHet=0.0000;FS=0.000;InbreedingCoeff=0.5253;MLEAC=77;MLEAF=0.215;MQ=35.99;MQRankSum=4.156;QD=24.59;ReadPosRankSum=0.000;SOR=1.635	GT:AD:DP:GQ:PGT:PID:PL	1/1:	1/1:	0/0:	0/0:	0/1:	0/0:	0/0:	0/0:	1/1:	0/0:	0/0:	0/0:	0/0:	0/0:	0/0:	0/0:	0/0:	0/0:	0/0:	0/0:	0/0:	0/0:	0/0:	0/0:	0/0:	0/0:	0/0:	0/0:	0/0:	0/0:	0/0:	0/0:	./.:	0/0:	0/0:	0/0:	0/0:	0/0:	0/0:	1/1:	0/0:
chr1A	253330389	.	G	A	15323.5	.	AC=72;AF=0.201;AN=358;BaseQRankSum=0.000;ClippingRankSum=0.000;DP=3100;ExcessHet=43.1403;FS=0.000;InbreedingCoeff=-0.2581;MLEAC=73;MLEAF=0.204;MQ=32.87;MQRankSum=-4.268;QD=8.84;ReadPosRankSum=0.000;SOR=0.589	GT:AD:DP:GQ:PL	0/0:	0/0:	0/0:	0/1:	0/1:	0/0:	0/0:	0/0:	0/0:	0/0:	0/1:	0/0:	0/1:	0/0:	0/1:	0/0:	0/0:	0/0:	0/0:	0/0:	0/0:	0/1:	0/0:	0/0:	0/0:	0/0:	0/0:	0/1:	0/1:	0/0:	0/0:	0/1:	./.:	0/0:	0/0:	0/1:	0/0:	0/1:	0/0:	0/0:	0/0:
chr1A	257483024	.	A	G	33538.9	.	AC=113;AF=0.336;AN=336;BaseQRankSum=1.562;ClippingRankSum=0.000;DP=3378;ExcessHet=-0.0000;FS=1.419;InbreedingCoeff=0.9455;MLEAC=115;MLEAF=0.342;MQ=32.62;MQRankSum=-3.489;QD=23.54;ReadPosRankSum=1.249;SOR=0.327	GT:AD:DP:GQ:PGT:PID:PL	1/1:	1/1:	0/0:	0/0:	1/1:	0/0:	0/0:	0/0:	1/1:	0/0:	0/0:	0/0:	0/0:	0/0:	0/0:	0/0:	0/0:	0/0:	0/0:	0/0:	0/0:	0/0:	0/0:	0/0:	0/0:	1/1:	0/0:	0/0:	./.:	0/0:	0/0:	0/0:	./.:	0/0:	0/0:	0/0:	0/0:	0/0:	0/0:	1/1:	0/0:
chr1A	257793190	.	G	A	44191.5	.	AC=152;AF=0.425;AN=358;BaseQRankSum=0.524;ClippingRankSum=0.000;DP=3342;ExcessHet=154.2486;FS=0.000;InbreedingCoeff=-0.5857;MLEAC=154;MLEAF=0.430;MQ=23.29;MQRankSum=2.830;QD=15.19;ReadPosRankSum=-0.000;SOR=5.163	GT:AD:DP:GQ:PGT:PID:PL	0/1:	0/1:	0/1:	0/1:	0/1:	0/1:	0/1:	0/1:	0/1:	0/0:	0/1:	0/1:	0/1:	0/0:	0/1:	0/1:	0/0:	0/1:	0/1:	0/0:	0/1:	0/1:	0/1:	0/1:	0/1:	0/0:	0/1:	0/1:	1/1:	0/1:	0/1:	0/1:	1/1:	0/1:	0/1:	0/0:	0/1:	0/1:	0/1:	0/1:	0/1:
chr1A	257793195	.	G	A	6218.22	.	AC=26;AF=0.072;AN=360;BaseQRankSum=-1.434;ClippingRankSum=-0.000;DP=3387;ExcessHet=7.2340;FS=0.000;InbreedingCoeff=-0.0795;MLEAC=26;MLEAF=0.072;MQ=22.93;MQRankSum=-2.942;QD=9.79;ReadPosRankSum=-0.000;SOR=0.234	GT:AD:DP:GQ:PGT:PID:PL	0/0:	0/0:	0/1:	0/0:	0/0:	0/0:	0/0:	0/0:	0/0:	0/0:	0/0:	0/0:	0/0:	0/0:	0/0:	0/1:	0/1:	0/0:	0/0:	0/0:	0/0:	0/0:	0/0:	0/0:	0/0:	0/1:	0/0:	0/0:	0/0:	0/0:	0/0:	0/0:	0/0:	0/0:	0/0:	0/0:	0/0:	0/0:	0/0:	0/0:	0/0:
chr1A	257793199	.	C	T	44190.8	.	AC=152;AF=0.425;AN=358;BaseQRankSum=0.000;ClippingRankSum=-0.000;DP=3331;ExcessHet=151.7131;FS=0.000;InbreedingCoeff=-0.5838;MLEAC=154;MLEAF=0.430;MQ=23.29;MQRankSum=2.783;QD=15.21;ReadPosRankSum=0.000;SOR=5.166	GT:AD:DP:GQ:PGT:PID:PL	0/1:	0/1:	0/1:	0/1:	0/1:	0/1:	0/1:	0/1:	0/1:	0/0:	0/1:	0/1:	0/1:	0/0:	0/1:	0/1:	0/0:	0/1:	0/1:	0/0:	0/1:	0/1:	0/1:	0/1:	0/1:	0/0:	0/1:	0/1:	1/1:	0/1:	0/1:	0/1:	1/1:	0/1:	0/1:	0/0:	0/1:	0/1:	0/1:	0/1:	0/1:
chr1A	257793249	.	A	G	40878	.	AC=144;AF=0.404;AN=356;BaseQRankSum=-0.150;ClippingRankSum=-0.000;DP=3342;ExcessHet=126.5167;FS=0.000;InbreedingCoeff=-0.5349;MLEAC=153;MLEAF=0.430;MQ=23.08;MQRankSum=2.825;QD=16.21;ReadPosRankSum=0.000;SOR=0.463	GT:AD:DP:GQ:PGT:PID:PL	0/1:	0/0:	0/1:	0/1:	0/1:	0/1:	0/1:	0/1:	0/1:	0/0:	0/1:	0/1:	0/1:	0/1:	0/1:	0/1:	0/0:	0/1:	0/1:	0/0:	0/1:	0/1:	0/0:	0/1:	0/1:	0/0:	0/1:	0/1:	1/1:	0/0:	0/1:	0/1:	1/1:	0/1:	0/1:	0/1:	0/1:	0/1:	0/1:	0/1:	0/1:
chr1A	257793266	.	C	T	45366.3	.	AC=151;AF=0.427;AN=354;BaseQRankSum=-0.000;ClippingRankSum=-0.000;DP=3338;ExcessHet=143.9534;FS=0.000;InbreedingCoeff=-0.5714;MLEAC=155;MLEAF=0.438;MQ=22.99;MQRankSum=2.767;QD=16.21;ReadPosRankSum=-0.000;SOR=0.486	GT:AD:DP:GQ:PGT:PID:PL	0/1:	./.:	0/1:	0/1:	0/1:	0/1:	0/1:	0/1:	0/1:	0/0:	0/1:	0/1:	0/1:	0/1:	0/1:	0/1:	0/0:	0/1:	0/1:	0/0:	0/1:	0/1:	0/0:	0/1:	0/1:	0/0:	0/1:	0/1:	1/1:	0/1:	0/1:	0/1:	1/1:	0/1:	0/1:	0/1:	0/1:	0/1:	0/1:	0/1:	0/1:
chr1A	257793307	.	G	A	23306	.	AC=152;AF=0.422;AN=360;BaseQRankSum=0.000;ClippingRankSum=0.000;DP=3276;ExcessHet=119.9533;FS=0.000;InbreedingCoeff=-0.5236;MLEAC=153;MLEAF=0.425;MQ=23.31;MQRankSum=2.865;QD=8.33;ReadPosRankSum=0.000;SOR=0.361	GT:AD:DP:GQ:PL	0/1:	0/0:	0/1:	0/1:	0/1:	0/1:	0/1:	0/1:	0/1:	0/0:	0/1:	0/1:	0/1:	0/1:	0/1:	0/1:	0/0:	0/1:	0/1:	0/0:	0/1:	0/1:	0/0:	0/1:	0/1:	0/0:	1/1:	0/1:	1/1:	0/1:	0/1:	0/1:	1/1:	0/1:	0/1:	0/1:	0/1:	0/1:	0/1:	0/1:	0/1:
chr1A	257793330	.	A	T	3547.24	.	AC=26;AF=0.072;AN=360;BaseQRankSum=0.000;ClippingRankSum=-0.000;DP=3353;ExcessHet=7.2340;FS=0.000;InbreedingCoeff=-0.0795;MLEAC=26;MLEAF=0.072;MQ=22.95;MQRankSum=-2.985;QD=5.55;ReadPosRankSum=-0.000;SOR=0.233	GT:AD:DP:GQ:PL	0/0:	0/0:	0/1:	0/0:	0/0:	0/0:	0/0:	0/0:	0/0:	0/0:	0/0:	0/0:	0/0:	0/0:	0/0:	0/1:	0/1:	0/0:	0/0:	0/0:	0/0:	0/0:	0/0:	0/0:	0/0:	0/1:	0/0:	0/0:	0/0:	0/0:	0/0:	0/0:	0/0:	0/0:	0/0:	0/0:	0/0:	0/0:	0/0:	0/0:	0/0:
chr1A	258980780	.	G	A	23920.6	.	AC=87;AF=0.242;AN=360;BaseQRankSum=0.000;ClippingRankSum=0.000;DP=2653;ExcessHet=-0.0000;FS=0.000;InbreedingCoeff=0.9689;MLEAC=87;MLEAF=0.242;MQ=60.00;MQRankSum=0.000;QD=36.58;ReadPosRankSum=0.000;SOR=7.803	GT:AD:DP:GQ:PL	0/0:	0/0:	1/1:	1/1:	0/0:	1/1:	1/1:	1/1:	0/0:	1/1:	1/1:	1/1:	1/1:	0/0:	1/1:	0/0:	0/0:	0/0:	0/0:	0/0:	0/0:	0/0:	1/1:	1/1:	1/1:	0/0:	1/1:	0/0:	0/0:	0/0:	0/0:	0/0:	0/0:	0/0:	1/1:	1/1:	1/1:	1/1:	0/0:	0/0:	0/0:
chr1A	258980808	.	G	C	45277.9	.	AC=161;AF=0.447;AN=360;BaseQRankSum=-0.000;ClippingRankSum=-0.000;DP=2632;ExcessHet=-0.0000;FS=0.000;InbreedingCoeff=0.9806;MLEAC=161;MLEAF=0.447;MQ=60.00;MQRankSum=-0.000;QD=39.30;ReadPosRankSum=-0.000;SOR=9.692	GT:AD:DP:GQ:PGT:PID:PL	1/1:	1/1:	0/0:	0/0:	1/1:	0/0:	0/0:	0/0:	1/1:	0/0:	0/0:	0/0:	0/0:	0/0:	0/0:	1/1:	0/0:	0/0:	0/0:	0/0:	1/1:	1/1:	0/0:	0/0:	0/0:	1/1:	0/0:	0/0:	0/0:	0/0:	0/0:	0/0:	0/0:	0/0:	0/0:	0/0:	0/0:	0/0:	1/1:	1/1:	0/0:
chr1A	258980958	.	G	A	11817.7	.	AC=46;AF=0.128;AN=360;DP=2648;ExcessHet=-0.0000;FS=0.000;InbreedingCoeff=0.9818;MLEAC=46;MLEAF=0.128;MQ=60.00;QD=36.36;SOR=11.574	GT:AD:DP:GQ:PL	0/0:	0/0:	0/0:	0/0:	0/0:	0/0:	0/0:	0/0:	0/0:	0/0:	0/0:	0/0:	0/0:	0/0:	0/0:	1/1:	0/0:	0/0:	0/0:	0/0:	1/1:	1/1:	0/0:	0/0:	0/0:	0/0:	0/0:	0/0:	0/0:	0/0:	0/0:	0/0:	0/0:	0/0:	0/0:	0/0:	0/0:	0/0:	1/1:	0/0:	0/0:
chr1A	258981026	.	T	C	26086.1	.	AC=94;AF=0.261;AN=360;BaseQRankSum=0.000;ClippingRankSum=0.000;DP=2635;ExcessHet=-0.0000;FS=0.000;InbreedingCoeff=0.9602;MLEAC=94;MLEAF=0.261;MQ=60.00;MQRankSum=0.000;QD=38.53;ReadPosRankSum=0.000;SOR=8.213	GT:AD:DP:GQ:PL	1/1:	1/1:	0/0:	0/0:	1/1:	0/0:	0/0:	0/0:	1/1:	0/0:	0/0:	0/0:	0/0:	0/0:	0/0:	0/0:	0/0:	0/0:	0/0:	0/0:	0/0:	0/0:	0/0:	0/0:	0/0:	0/0:	0/0:	0/0:	0/0:	0/0:	0/0:	0/0:	0/0:	0/0:	0/0:	0/0:	0/0:	0/0:	0/0:	0/0:	0/0:
chr1A	260228331	.	C	G	4961.89	.	AC=20;AF=0.057;AN=352;DP=3390;ExcessHet=0.0000;FS=0.000;InbreedingCoeff=0.9002;MLEAC=20;MLEAF=0.057;MQ=60.00;QD=22.87;SOR=0.702	GT:AD:DP:GQ:PL	0/0:	0/0:	0/0:	0/0:	0/0:	0/0:	0/0:	0/0:	0/0:	./.:	0/0:	0/0:	0/0:	./.:	0/0:	0/0:	0/0:	0/0:	0/0:	0/0:	0/0:	0/0:	0/0:	0/0:	0/0:	1/1:	0/0:	./.:	0/0:	0/0:	0/0:	0/0:	./.:	0/0:	0/0:	0/0:	0/0:	0/0:	0/0:	1/1:	0/0:
chr1A	260726158	.	C	T	60221.2	.	AC=164;AF=0.456;AN=360;BaseQRankSum=0.000;ClippingRankSum=0.000;DP=3995;ExcessHet=353.7040;FS=0.000;InbreedingCoeff=-0.8468;MLEAC=165;MLEAF=0.458;MQ=42.37;MQRankSum=-4.259;QD=16.05;ReadPosRankSum=0.000;SOR=0.619	GT:AD:DP:GQ:PL	0/1:	0/1:	0/1:	0/1:	0/1:	0/1:	0/1:	0/1:	0/1:	0/1:	0/1:	0/1:	0/1:	0/1:	0/1:	0/1:	0/1:	0/1:	0/1:	0/1:	0/1:	0/1:	0/1:	0/1:	0/1:	0/1:	0/1:	0/1:	0/1:	0/1:	0/1:	0/1:	0/0:	0/1:	0/1:	0/1:	0/1:	0/1:	0/0:	0/1:	0/0:
chr1A	260726192	.	A	G	60284.2	.	AC=164;AF=0.456;AN=360;BaseQRankSum=0.822;ClippingRankSum=0.000;DP=3995;ExcessHet=353.7040;FS=0.000;InbreedingCoeff=-0.8468;MLEAC=165;MLEAF=0.458;MQ=42.37;MQRankSum=-4.259;QD=16.10;ReadPosRankSum=0.000;SOR=0.623	GT:AD:DP:GQ:PL	0/1:	0/1:	0/1:	0/1:	0/1:	0/1:	0/1:	0/1:	0/1:	0/1:	0/1:	0/1:	0/1:	0/1:	0/1:	0/1:	0/1:	0/1:	0/1:	0/1:	0/1:	0/1:	0/1:	0/1:	0/1:	0/1:	0/1:	0/1:	0/1:	0/1:	0/1:	0/1:	0/0:	0/1:	0/1:	0/1:	0/1:	0/1:	0/0:	0/1:	0/0:
chr1A	260726359	.	C	T	20014.9	.	AC=48;AF=0.133;AN=360;BaseQRankSum=0.000;ClippingRankSum=0.000;DP=4006;ExcessHet=18.7475;FS=0.000;InbreedingCoeff=-0.1539;MLEAC=48;MLEAF=0.133;MQ=38.34;MQRankSum=4.488;QD=18.16;ReadPosRankSum=0.000;SOR=0.883	GT:AD:DP:GQ:PL	0/1:	0/1:	0/0:	0/0:	0/1:	0/0:	0/0:	0/0:	0/1:	0/0:	0/0:	0/0:	0/0:	0/0:	0/0:	0/0:	0/0:	0/0:	0/0:	0/0:	0/0:	0/0:	0/0:	0/0:	0/0:	0/0:	0/0:	0/0:	0/0:	0/0:	0/0:	0/0:	0/0:	0/0:	0/0:	0/0:	0/0:	0/0:	0/0:	0/0:	0/0:
chr1A	260726374	.	C	A	60062.2	.	AC=164;AF=0.456;AN=360;BaseQRankSum=-0.000;ClippingRankSum=0.000;DP=3995;ExcessHet=353.7040;FS=0.000;InbreedingCoeff=-0.8468;MLEAC=165;MLEAF=0.458;MQ=38.08;MQRankSum=-4.313;QD=16.00;ReadPosRankSum=0.000;SOR=0.631	GT:AD:DP:GQ:PGT:PID:PL	0/1:	0/1:	0/1:	0/1:	0/1:	0/1:	0/1:	0/1:	0/1:	0/1:	0/1:	0/1:	0/1:	0/1:	0/1:	0/1:	0/1:	0/1:	0/1:	0/1:	0/1:	0/1:	0/1:	0/1:	0/1:	0/1:	0/1:	0/1:	0/1:	0/1:	0/1:	0/1:	0/0:	0/1:	0/1:	0/1:	0/1:	0/1:	0/0:	0/1:	0/0:
chr1A	260726397	.	G	A	60233.2	.	AC=164;AF=0.456;AN=360;BaseQRankSum=0.000;ClippingRankSum=0.000;DP=3995;ExcessHet=353.7040;FS=0.000;InbreedingCoeff=-0.8468;MLEAC=165;MLEAF=0.458;MQ=38.08;MQRankSum=-4.311;QD=16.06;ReadPosRankSum=0.000;SOR=0.631	GT:AD:DP:GQ:PGT:PID:PL	0/1:	0/1:	0/1:	0/1:	0/1:	0/1:	0/1:	0/1:	0/1:	0/1:	0/1:	0/1:	0/1:	0/1:	0/1:	0/1:	0/1:	0/1:	0/1:	0/1:	0/1:	0/1:	0/1:	0/1:	0/1:	0/1:	0/1:	0/1:	0/1:	0/1:	0/1:	0/1:	0/0:	0/1:	0/1:	0/1:	0/1:	0/1:	0/0:	0/1:	0/0:
chr1A	260751480	.	G	A	2519.12	.	AC=18;AF=0.051;AN=356;DP=3265;ExcessHet=0.0000;FS=0.000;InbreedingCoeff=0.9645;MLEAC=18;MLEAF=0.051;MQ=59.03;QD=20.82;SOR=0.710	GT:AD:DP:GQ:PL	0/0:	0/0:	0/0:	0/0:	0/0:	0/0:	0/0:	0/0:	0/0:	0/0:	0/0:	0/0:	0/0:	0/0:	0/0:	0/0:	0/0:	0/0:	0/0:	0/0:	0/0:	0/0:	0/0:	0/0:	0/0:	1/1:	0/0:	0/0:	0/0:	0/0:	0/0:	0/0:	./.:	0/0:	0/0:	0/0:	0/0:	0/0:	0/0:	1/1:	0/0:
chr1A	261983695	.	G	A	25188.3	.	AC=95;AF=0.264;AN=360;BaseQRankSum=-0.000;ClippingRankSum=-0.000;DP=2580;ExcessHet=-0.0000;FS=0.000;InbreedingCoeff=0.9468;MLEAC=95;MLEAF=0.264;MQ=39.94;MQRankSum=-0.000;QD=38.99;ReadPosRankSum=-0.000;SOR=8.526	GT:AD:DP:GQ:PL	1/1:	1/1:	0/0:	0/0:	1/1:	0/0:	0/0:	0/0:	1/1:	0/0:	0/0:	0/0:	0/0:	0/0:	0/0:	0/0:	0/0:	0/0:	0/0:	0/0:	0/0:	0/0:	0/0:	0/0:	0/0:	0/0:	0/0:	0/0:	0/0:	0/0:	0/0:	0/0:	0/0:	0/0:	0/0:	0/0:	0/0:	0/0:	0/0:	0/0:	0/0:
chr1A	261983843	.	T	C	30706.9	.	AC=115;AF=0.319;AN=360;BaseQRankSum=-0.967;ClippingRankSum=-0.000;DP=2568;ExcessHet=-0.0000;FS=0.000;InbreedingCoeff=0.9666;MLEAC=114;MLEAF=0.317;MQ=58.26;MQRankSum=-3.087;QD=39.32;ReadPosRankSum=-0.000;SOR=8.909	GT:AD:DP:GQ:PGT:PID:PL	1/1:	1/1:	0/0:	0/0:	1/1:	0/0:	0/0:	0/0:	1/1:	0/0:	0/0:	0/0:	0/0:	0/0:	0/0:	0/0:	0/0:	0/0:	0/0:	0/0:	0/0:	0/0:	0/0:	0/0:	0/0:	1/1:	0/0:	0/0:	0/0:	0/0:	0/0:	0/0:	0/0:	0/0:	0/0:	0/0:	0/0:	0/0:	0/0:	1/1:	0/0:
chr1A	262662139	.	G	A	8489.96	.	AC=22;AF=0.062;AN=354;BaseQRankSum=-0.000;ClippingRankSum=0.000;DP=4124;ExcessHet=6.0296;FS=0.000;InbreedingCoeff=-0.0701;MLEAC=22;MLEAF=0.062;MQ=37.02;MQRankSum=-3.490;QD=11.26;ReadPosRankSum=-0.000;SOR=0.315	GT:AD:DP:GQ:PL	0/0:	0/0:	0/0:	0/0:	0/0:	0/0:	0/0:	0/0:	0/0:	0/0:	0/0:	0/0:	0/0:	0/0:	0/0:	0/0:	0/0:	0/1:	0/0:	0/1:	0/0:	0/0:	0/0:	0/0:	0/0:	0/0:	0/0:	0/0:	0/0:	0/0:	0/0:	0/0:	0/0:	0/0:	0/0:	0/0:	0/0:	0/0:	0/1:	0/0:	0/0:
chr1A	262662191	.	C	T	8496.96	.	AC=22;AF=0.062;AN=354;BaseQRankSum=0.104;ClippingRankSum=0.000;DP=4128;ExcessHet=6.0296;FS=0.000;InbreedingCoeff=-0.0701;MLEAC=22;MLEAF=0.062;MQ=37.02;MQRankSum=-3.490;QD=11.27;ReadPosRankSum=0.000;SOR=0.315	GT:AD:DP:GQ:PL	0/0:	0/0:	0/0:	0/0:	0/0:	0/0:	0/0:	0/0:	0/0:	0/0:	0/0:	0/0:	0/0:	0/0:	0/0:	0/0:	0/0:	0/1:	0/0:	0/1:	0/0:	0/0:	0/0:	0/0:	0/0:	0/0:	0/0:	0/0:	0/0:	0/0:	0/0:	0/0:	0/0:	0/0:	0/0:	0/0:	0/0:	0/0:	0/1:	0/0:	0/0:
chr1A	262732084	.	C	T	60750.2	.	AC=95;AF=0.283;AN=336;BaseQRankSum=-0.374;ClippingRankSum=0.000;DP=3489;ExcessHet=-0.0000;FS=0.000;InbreedingCoeff=0.9788;MLEAC=95;MLEAF=0.283;MQ=51.88;MQRankSum=-0.374;QD=40.66;ReadPosRankSum=0.000;SOR=12.420	GT:AD:DP:GQ:PGT:PID:PL	1/1:	1/1:	0/0:	0/0:	1/1:	0/0:	0/0:	0/0:	1/1:	0/0:	0/0:	0/0:	0/0:	0/0:	0/0:	0/0:	0/0:	0/0:	0/0:	0/0:	0/0:	0/0:	0/0:	0/0:	0/0:	./.:	0/0:	0/0:	0/0:	0/0:	0/0:	0/0:	0/0:	0/0:	0/0:	0/0:	0/0:	0/0:	0/0:	./.:	0/0:
chr1A	262732311	.	A	G	60901.7	.	AC=95;AF=0.281;AN=338;BaseQRankSum=-0.177;ClippingRankSum=0.000;DP=3492;ExcessHet=-0.0000;FS=0.000;InbreedingCoeff=0.9741;MLEAC=95;MLEAF=0.281;MQ=47.76;MQRankSum=-3.356;QD=40.68;ReadPosRankSum=0.000;SOR=12.424	GT:AD:DP:GQ:PL	1/1:	1/1:	0/0:	0/0:	1/1:	0/0:	0/0:	0/0:	1/1:	0/0:	0/0:	0/0:	0/0:	0/0:	0/0:	0/0:	0/0:	0/0:	0/0:	0/0:	0/0:	0/0:	0/0:	0/0:	0/0:	./.:	0/0:	0/0:	0/0:	0/0:	0/0:	0/0:	0/0:	0/0:	0/0:	0/0:	0/0:	0/0:	0/0:	./.:	0/0:
chr1A	264905997	.	C	T	24593	.	AC=94;AF=0.263;AN=358;BaseQRankSum=0.000;ClippingRankSum=0.000;DP=2765;ExcessHet=0.0000;FS=0.000;InbreedingCoeff=0.9695;MLEAC=94;MLEAF=0.263;MQ=59.79;MQRankSum=3.883;QD=38.31;ReadPosRankSum=0.000;SOR=8.513	GT:AD:DP:GQ:PL	1/1:	1/1:	0/0:	0/0:	1/1:	0/0:	0/0:	0/0:	1/1:	0/0:	0/0:	0/0:	0/0:	0/0:	0/0:	0/0:	0/0:	0/0:	0/0:	0/0:	0/0:	0/0:	0/0:	0/0:	0/0:	0/0:	0/0:	0/0:	0/0:	0/0:	0/0:	0/0:	0/0:	0/0:	0/0:	0/0:	0/0:	0/0:	0/0:	0/0:	0/0:
chr1A	264906059	.	C	A	21149.6	.	AC=89;AF=0.253;AN=352;BaseQRankSum=0.751;ClippingRankSum=0.000;DP=2771;ExcessHet=-0.0000;FS=0.000;InbreedingCoeff=0.9691;MLEAC=89;MLEAF=0.253;MQ=57.08;MQRankSum=0.000;QD=35.91;ReadPosRankSum=0.000;SOR=8.848	GT:AD:DP:GQ:PGT:PID:PL	1/1:	1/1:	0/0:	0/0:	1/1:	0/0:	0/0:	0/0:	1/1:	0/0:	0/0:	0/0:	0/0:	0/0:	0/0:	0/0:	0/0:	0/0:	0/0:	0/0:	0/0:	0/0:	0/0:	0/0:	0/0:	0/0:	0/0:	0/0:	0/0:	0/0:	0/0:	0/0:	0/0:	0/0:	0/0:	0/0:	0/0:	0/0:	0/0:	0/0:	0/0:
chr1A	265825290	.	C	T	30329.9	.	AC=116;AF=0.322;AN=360;BaseQRankSum=0.510;ClippingRankSum=-0.000;DP=2882;ExcessHet=-0.0000;FS=0.000;InbreedingCoeff=0.9666;MLEAC=115;MLEAF=0.319;MQ=59.98;MQRankSum=-0.000;QD=35.94;ReadPosRankSum=-0.000;SOR=6.348	GT:AD:DP:GQ:PL	1/1:	1/1:	0/0:	0/0:	1/1:	0/0:	0/0:	0/0:	1/1:	0/0:	0/0:	0/0:	0/0:	0/0:	0/0:	0/0:	0/0:	0/0:	0/0:	0/0:	0/0:	0/0:	0/0:	0/0:	0/0:	1/1:	0/0:	0/0:	0/0:	0/0:	0/0:	0/0:	0/0:	0/0:	0/0:	0/0:	0/0:	0/0:	0/0:	1/1:	0/0:
chr1A	265825317	.	G	A	24175	.	AC=96;AF=0.267;AN=360;BaseQRankSum=0.424;ClippingRankSum=-0.000;DP=2884;ExcessHet=0.0000;FS=0.000;InbreedingCoeff=0.9622;MLEAC=95;MLEAF=0.264;MQ=60.00;MQRankSum=-0.000;QD=34.63;ReadPosRankSum=-0.000;SOR=5.952	GT:AD:DP:GQ:PL	1/1:	1/1:	0/0:	0/0:	1/1:	0/0:	0/0:	0/0:	1/1:	0/0:	0/0:	0/0:	0/0:	0/0:	0/0:	0/0:	0/0:	0/0:	0/0:	0/0:	0/0:	0/0:	0/0:	0/0:	0/0:	0/0:	0/0:	0/0:	0/0:	0/0:	0/0:	0/0:	0/0:	0/0:	0/0:	0/0:	0/0:	0/0:	0/0:	0/0:	0/0:
chr1A	265825357	.	G	A	5655.13	.	AC=20;AF=0.056;AN=360;DP=2895;ExcessHet=-0.0000;FS=0.000;InbreedingCoeff=0.9010;MLEAC=19;MLEAF=0.053;MQ=59.88;QD=39.27;SOR=9.954	GT:AD:DP:GQ:PGT:PID:PL	0/0:	0/0:	0/0:	0/0:	0/0:	0/0:	0/0:	0/0:	0/0:	0/0:	0/0:	0/0:	0/0:	0/0:	0/0:	0/0:	0/0:	0/0:	0/0:	0/0:	0/0:	0/0:	0/0:	0/0:	0/0:	1/1:	0/0:	0/0:	0/0:	0/0:	0/0:	0/0:	0/0:	0/0:	0/0:	0/0:	0/0:	0/0:	0/0:	1/1:	0/0:
chr1A	266684377	.	G	A	24243.3	.	AC=95;AF=0.264;AN=360;BaseQRankSum=0.842;ClippingRankSum=-0.000;DP=2765;ExcessHet=0.0000;FS=0.000;InbreedingCoeff=0.9711;MLEAC=95;MLEAF=0.264;MQ=60.00;MQRankSum=-0.000;QD=38.98;ReadPosRankSum=0.967;SOR=9.637	GT:AD:DP:GQ:PL	1/1:	1/1:	0/0:	0/0:	1/1:	0/0:	0/0:	0/0:	1/1:	0/0:	0/0:	0/0:	0/0:	0/0:	0/0:	0/0:	0/0:	0/0:	0/0:	0/0:	0/0:	0/0:	0/0:	0/0:	0/0:	0/0:	0/0:	0/0:	0/0:	0/0:	0/0:	0/0:	0/0:	0/0:	0/0:	0/0:	0/0:	0/0:	0/0:	0/0:	0/0:
chr1A	266684448	.	G	A	25522.2	.	AC=89;AF=0.251;AN=354;BaseQRankSum=-0.524;ClippingRankSum=-0.000;DP=2780;ExcessHet=-0.0000;FS=0.000;InbreedingCoeff=0.9581;MLEAC=90;MLEAF=0.254;MQ=57.66;MQRankSum=-0.000;QD=43.18;ReadPosRankSum=-0.000;SOR=9.535	GT:AD:DP:GQ:PGT:PID:PL	1/1:	1/1:	0/0:	0/0:	1/1:	0/0:	0/0:	0/0:	1/1:	0/0:	0/0:	0/0:	0/0:	0/0:	0/0:	0/0:	0/0:	0/0:	0/0:	0/0:	0/0:	0/0:	0/0:	0/0:	0/0:	0/0:	0/0:	0/0:	0/0:	0/0:	0/0:	0/0:	0/0:	0/0:	0/0:	0/0:	0/0:	0/0:	0/0:	0/0:	0/0:
chr1A	266684454	.	C	T	25518.1	.	AC=89;AF=0.251;AN=354;BaseQRankSum=-0.000;ClippingRankSum=-0.000;DP=2781;ExcessHet=0.0000;FS=0.000;InbreedingCoeff=0.9710;MLEAC=89;MLEAF=0.251;MQ=57.66;MQRankSum=-0.000;QD=43.18;ReadPosRankSum=-0.000;SOR=9.535	GT:AD:DP:GQ:PGT:PID:PL	1/1:	1/1:	0/0:	0/0:	1/1:	0/0:	0/0:	0/0:	1/1:	0/0:	0/0:	0/0:	0/0:	0/0:	0/0:	0/0:	0/0:	0/0:	0/0:	0/0:	0/0:	0/0:	0/0:	0/0:	0/0:	0/0:	0/0:	0/0:	0/0:	0/0:	0/0:	0/0:	0/0:	0/0:	0/0:	0/0:	0/0:	0/0:	0/0:	0/0:	0/0:
chr1A	266684463	.	C	T	25517.7	.	AC=89;AF=0.251;AN=354;BaseQRankSum=1.501;ClippingRankSum=-0.000;DP=2781;ExcessHet=0.0000;FS=0.000;InbreedingCoeff=0.9727;MLEAC=89;MLEAF=0.251;MQ=57.66;MQRankSum=-0.000;QD=43.18;ReadPosRankSum=-0.000;SOR=9.535	GT:AD:DP:GQ:PGT:PID:PL	1/1:	1/1:	0/0:	0/0:	1/1:	0/0:	0/0:	0/0:	1/1:	0/0:	0/0:	0/0:	0/0:	0/0:	0/0:	0/0:	0/0:	0/0:	0/0:	0/0:	0/0:	0/0:	0/0:	0/0:	0/0:	0/0:	0/0:	0/0:	0/0:	0/0:	0/0:	0/0:	0/0:	0/0:	0/0:	0/0:	0/0:	0/0:	0/0:	0/0:	0/0:
chr1A	266684558	.	A	G	25323.5	.	AC=95;AF=0.264;AN=360;BaseQRankSum=0.842;ClippingRankSum=-0.000;DP=2778;ExcessHet=0.0000;FS=0.000;InbreedingCoeff=0.9740;MLEAC=95;MLEAF=0.264;MQ=60.00;MQRankSum=-0.000;QD=39.69;ReadPosRankSum=-0.000;SOR=9.688	GT:AD:DP:GQ:PL	1/1:	1/1:	0/0:	0/0:	1/1:	0/0:	0/0:	0/0:	1/1:	0/0:	0/0:	0/0:	0/0:	0/0:	0/0:	0/0:	0/0:	0/0:	0/0:	0/0:	0/0:	0/0:	0/0:	0/0:	0/0:	0/0:	0/0:	0/0:	0/0:	0/0:	0/0:	0/0:	0/0:	0/0:	0/0:	0/0:	0/0:	0/0:	0/0:	0/0:	0/0:
chr1A	267422108	.	A	C	31830.3	.	AC=117;AF=0.325;AN=360;BaseQRankSum=1.187;ClippingRankSum=-0.000;DP=2739;ExcessHet=-0.0000;FS=0.000;InbreedingCoeff=0.9826;MLEAC=117;MLEAF=0.325;MQ=52.04;MQRankSum=-4.259;QD=39.39;ReadPosRankSum=-0.000;SOR=8.764	GT:AD:DP:GQ:PGT:PID:PL	1/1:	1/1:	0/0:	0/0:	1/1:	0/0:	0/0:	0/0:	1/1:	0/0:	0/0:	0/0:	0/0:	0/0:	0/0:	0/0:	0/0:	0/0:	0/0:	0/0:	0/0:	0/0:	0/0:	0/0:	0/0:	1/1:	0/0:	0/0:	0/0:	0/0:	0/0:	0/0:	0/0:	0/0:	0/0:	0/0:	0/0:	0/0:	0/0:	1/1:	0/0:
chr1A	267422135	.	T	A	6181.32	.	AC=22;AF=0.061;AN=360;BaseQRankSum=2.653;ClippingRankSum=0.000;DP=2774;ExcessHet=0.0000;FS=0.000;InbreedingCoeff=0.9835;MLEAC=22;MLEAF=0.061;MQ=47.85;MQRankSum=-2.240;QD=36.79;ReadPosRankSum=0.000;SOR=8.862	GT:AD:DP:GQ:PL	0/0:	0/0:	0/0:	0/0:	0/0:	0/0:	0/0:	0/0:	0/0:	0/0:	0/0:	0/0:	0/0:	0/0:	0/0:	0/0:	0/0:	0/0:	0/0:	0/0:	0/0:	0/0:	0/0:	0/0:	0/0:	1/1:	0/0:	0/0:	0/0:	0/0:	0/0:	0/0:	0/0:	0/0:	0/0:	0/0:	0/0:	0/0:	0/0:	1/1:	0/0:
chr1A	267422195	.	C	T	26274.8	.	AC=95;AF=0.264;AN=360;BaseQRankSum=0.077;ClippingRankSum=0.000;DP=2774;ExcessHet=0.0000;FS=0.000;InbreedingCoeff=0.9793;MLEAC=95;MLEAF=0.264;MQ=40.13;MQRankSum=-4.196;QD=39.22;ReadPosRankSum=0.000;SOR=8.192	GT:AD:DP:GQ:PL	1/1:	1/1:	0/0:	0/0:	1/1:	0/0:	0/0:	0/0:	1/1:	0/0:	0/0:	0/0:	0/0:	0/0:	0/0:	0/0:	0/0:	0/0:	0/0:	0/0:	0/0:	0/0:	0/0:	0/0:	0/0:	0/0:	0/0:	0/0:	0/0:	0/0:	0/0:	0/0:	0/0:	0/0:	0/0:	0/0:	0/0:	0/0:	0/0:	0/0:	0/0:
chr1A	267996619	.	G	A	31502.7	.	AC=117;AF=0.327;AN=358;BaseQRankSum=0.000;ClippingRankSum=0.000;DP=2798;ExcessHet=0.0000;FS=0.000;InbreedingCoeff=0.9759;MLEAC=117;MLEAF=0.327;MQ=40.27;MQRankSum=-4.649;QD=36.25;ReadPosRankSum=0.000;SOR=7.834	GT:AD:DP:GQ:PL	1/1:	1/1:	0/0:	0/0:	1/1:	0/0:	0/0:	0/0:	1/1:	0/0:	0/0:	0/0:	0/0:	0/0:	0/0:	0/0:	0/0:	0/0:	0/0:	0/0:	0/0:	0/0:	0/0:	0/0:	0/0:	1/1:	0/0:	0/0:	0/0:	0/0:	0/0:	0/0:	./.:	0/0:	0/0:	0/0:	0/0:	0/0:	0/0:	1/1:	0/0:
chr1A	267996682	.	C	T	5021.38	.	AC=22;AF=0.061;AN=358;DP=2815;ExcessHet=-0.0000;FS=0.000;InbreedingCoeff=0.9633;MLEAC=20;MLEAF=0.056;MQ=39.92;QD=40.49;SOR=9.657	GT:AD:DP:GQ:PGT:PID:PL	0/0:	0/0:	0/0:	0/0:	0/0:	0/0:	0/0:	0/0:	0/0:	0/0:	0/0:	0/0:	0/0:	0/0:	0/0:	0/0:	0/0:	0/0:	0/0:	0/0:	0/0:	0/0:	0/0:	0/0:	0/0:	1/1:	0/0:	0/0:	0/0:	0/0:	0/0:	0/0:	./.:	0/0:	0/0:	0/0:	0/0:	0/0:	0/0:	1/1:	0/0:
chr1A	267996703	.	A	G	34477.3	.	AC=117;AF=0.327;AN=358;BaseQRankSum=1.025;ClippingRankSum=0.000;DP=2796;ExcessHet=0.0000;FS=0.000;InbreedingCoeff=0.9705;MLEAC=117;MLEAF=0.327;MQ=40.27;MQRankSum=-4.649;QD=39.54;ReadPosRankSum=0.000;SOR=7.841	GT:AD:DP:GQ:PGT:PID:PL	1/1:	1/1:	0/0:	0/0:	1/1:	0/0:	0/0:	0/0:	1/1:	0/0:	0/0:	0/0:	0/0:	0/0:	0/0:	0/0:	0/0:	0/0:	0/0:	0/0:	0/0:	0/0:	0/0:	0/0:	0/0:	1/1:	0/0:	0/0:	0/0:	0/0:	0/0:	0/0:	./.:	0/0:	0/0:	0/0:	0/0:	0/0:	0/0:	1/1:	0/0:
chr1A	267996721	.	C	T	11064.8	.	AC=37;AF=0.103;AN=358;BaseQRankSum=-0.842;ClippingRankSum=-0.000;DP=2818;ExcessHet=-0.0000;FS=0.000;InbreedingCoeff=0.9479;MLEAC=35;MLEAF=0.098;MQ=59.38;MQRankSum=0.253;QD=36.64;ReadPosRankSum=-0.000;SOR=6.980	GT:AD:DP:GQ:PL	0/0:	0/0:	0/0:	0/0:	0/0:	0/0:	0/0:	0/0:	0/0:	0/0:	0/0:	0/0:	0/0:	0/0:	0/0:	1/1:	0/0:	0/0:	0/0:	0/0:	1/1:	0/0:	0/0:	0/0:	0/0:	0/0:	0/0:	0/0:	0/0:	0/0:	0/0:	0/0:	./.:	0/0:	0/0:	0/0:	0/0:	0/0:	0/0:	0/0:	0/0:
chr1A	268010943	.	C	T	25153.5	.	AC=95;AF=0.264;AN=360;BaseQRankSum=0.493;ClippingRankSum=-0.000;DP=2750;ExcessHet=0.0000;FS=0.000;InbreedingCoeff=0.9543;MLEAC=95;MLEAF=0.264;MQ=40.19;MQRankSum=-2.287;QD=38.34;ReadPosRankSum=-0.000;SOR=8.557	GT:AD:DP:GQ:PGT:PID:PL	1/1:	1/1:	0/0:	0/0:	1/1:	0/0:	0/0:	0/0:	1/1:	0/0:	0/0:	0/0:	0/0:	0/0:	0/0:	0/0:	0/0:	0/0:	0/0:	0/0:	0/0:	0/0:	0/0:	0/0:	0/0:	0/0:	0/0:	0/0:	0/0:	0/0:	0/0:	0/0:	0/0:	0/0:	0/0:	0/0:	0/0:	0/0:	0/0:	0/0:	0/0:
chr1A	268010955	.	A	T	25654.8	.	AC=95;AF=0.264;AN=360;BaseQRankSum=0.253;ClippingRankSum=-0.000;DP=2751;ExcessHet=0.0000;FS=0.000;InbreedingCoeff=0.9683;MLEAC=94;MLEAF=0.261;MQ=40.19;MQRankSum=-2.287;QD=39.05;ReadPosRankSum=-0.000;SOR=8.560	GT:AD:DP:GQ:PGT:PID:PL	1/1:	1/1:	0/0:	0/0:	1/1:	0/0:	0/0:	0/0:	1/1:	0/0:	0/0:	0/0:	0/0:	0/0:	0/0:	0/0:	0/0:	0/0:	0/0:	0/0:	0/0:	0/0:	0/0:	0/0:	0/0:	0/0:	0/0:	0/0:	0/0:	0/0:	0/0:	0/0:	0/0:	0/0:	0/0:	0/0:	0/0:	0/0:	0/0:	0/0:	0/0:
chr1A	268011107	.	T	G	4665.94	.	AC=22;AF=0.061;AN=360;DP=2754;ExcessHet=0.0000;FS=0.000;InbreedingCoeff=0.9438;MLEAC=20;MLEAF=0.056;MQ=47.83;QD=35.62;SOR=9.766	GT:AD:DP:GQ:PL	0/0:	0/0:	0/0:	0/0:	0/0:	0/0:	0/0:	0/0:	0/0:	0/0:	0/0:	0/0:	0/0:	0/0:	0/0:	0/0:	0/0:	0/0:	0/0:	0/0:	0/0:	0/0:	0/0:	0/0:	0/0:	1/1:	0/0:	0/0:	0/0:	0/0:	0/0:	0/0:	0/0:	0/0:	0/0:	0/0:	0/0:	0/0:	0/0:	1/1:	0/0:
chr1A	268116585	.	T	C	6748.08	.	AC=21;AF=0.058;AN=360;BaseQRankSum=0.000;ClippingRankSum=0.000;DP=2752;ExcessHet=0.0000;FS=0.000;InbreedingCoeff=0.9322;MLEAC=21;MLEAF=0.058;MQ=60.00;MQRankSum=0.000;QD=38.12;ReadPosRankSum=0.000;SOR=8.144	GT:AD:DP:GQ:PL	0/0:	0/0:	0/0:	0/0:	0/0:	0/0:	0/0:	0/0:	0/0:	0/0:	0/0:	0/0:	0/0:	0/0:	0/0:	0/0:	0/0:	0/0:	0/0:	0/0:	0/0:	0/0:	0/0:	0/0:	0/0:	1/1:	0/0:	0/0:	0/0:	0/0:	0/0:	0/0:	0/0:	0/0:	0/0:	0/0:	0/0:	0/0:	0/0:	0/1:	0/0:
chr1A	269333249	.	A	G	3041.9	.	AC=22;AF=0.061;AN=360;DP=3018;ExcessHet=0.0000;FS=0.000;InbreedingCoeff=0.9637;MLEAC=21;MLEAF=0.058;MQ=60.00;QD=21.42;SOR=0.750	GT:AD:DP:GQ:PGT:PID:PL	0/0:	0/0:	0/0:	0/0:	0/0:	0/0:	0/0:	0/0:	0/0:	0/0:	0/0:	0/0:	0/0:	0/0:	0/0:	0/0:	0/0:	0/0:	0/0:	0/0:	0/0:	0/0:	0/0:	0/0:	0/0:	1/1:	0/0:	0/0:	0/0:	0/0:	0/0:	0/0:	0/0:	0/0:	0/0:	0/0:	0/0:	0/0:	0/0:	1/1:	0/0:
chr1A	269438583	.	C	G	5884.03	.	AC=22;AF=0.061;AN=360;DP=2743;ExcessHet=-0.0000;FS=0.000;InbreedingCoeff=0.9488;MLEAC=22;MLEAF=0.061;MQ=60.00;QD=37.72;SOR=10.113	GT:AD:DP:GQ:PL	0/0:	0/0:	0/0:	0/0:	0/0:	0/0:	0/0:	0/0:	0/0:	0/0:	0/0:	0/0:	0/0:	0/0:	0/0:	0/0:	0/0:	0/0:	0/0:	0/0:	0/0:	0/0:	0/0:	0/0:	0/0:	1/1:	0/0:	0/0:	0/0:	0/0:	0/0:	0/0:	0/0:	0/0:	0/0:	0/0:	0/0:	0/0:	0/0:	1/1:	0/0:
chr1A	269438643	.	A	G	25224.4	.	AC=95;AF=0.264;AN=360;BaseQRankSum=0.775;ClippingRankSum=0.000;DP=2733;ExcessHet=0.0000;FS=0.000;InbreedingCoeff=0.9770;MLEAC=93;MLEAF=0.258;MQ=60.00;MQRankSum=0.000;QD=38.39;ReadPosRankSum=0.000;SOR=7.818	GT:AD:DP:GQ:PL	1/1:	1/1:	0/0:	0/0:	1/1:	0/0:	0/0:	0/0:	1/1:	0/0:	0/0:	0/0:	0/0:	0/0:	0/0:	0/0:	0/0:	0/0:	0/0:	0/0:	0/0:	0/0:	0/0:	0/0:	0/0:	0/0:	0/0:	0/0:	0/0:	0/0:	0/0:	0/0:	0/0:	0/0:	0/0:	0/0:	0/0:	0/0:	0/0:	0/0:	0/0:
chr1A	269438797	.	T	C	4480.32	.	AC=19;AF=0.053;AN=360;BaseQRankSum=0.000;ClippingRankSum=0.000;DP=2741;ExcessHet=0.0000;FS=0.000;InbreedingCoeff=0.9115;MLEAC=18;MLEAF=0.050;MQ=43.00;MQRankSum=-2.839;QD=34.46;ReadPosRankSum=0.000;SOR=4.440	GT:AD:DP:GQ:PL	0/0:	0/0:	0/0:	0/0:	0/0:	0/0:	0/0:	0/0:	0/0:	0/0:	0/0:	0/0:	0/0:	0/0:	0/0:	0/0:	0/0:	0/0:	0/0:	0/0:	0/0:	0/0:	0/0:	0/0:	0/0:	0/0:	0/0:	0/0:	0/0:	0/0:	0/0:	0/0:	0/0:	0/0:	0/0:	0/0:	0/0:	0/0:	0/0:	0/0:	0/0:
chr1A	269942288	.	C	T	30325.4	.	AC=69;AF=0.192;AN=360;BaseQRankSum=-0.039;ClippingRankSum=0.000;DP=3247;ExcessHet=40.4029;FS=0.000;InbreedingCoeff=-0.2507;MLEAC=70;MLEAF=0.194;MQ=40.69;MQRankSum=-4.373;QD=16.48;ReadPosRankSum=0.000;SOR=0.828	GT:AD:DP:GQ:PGT:PID:PL	0/1:	0/1:	0/0:	0/0:	0/0:	0/1:	0/0:	0/0:	0/0:	0/0:	0/1:	0/0:	0/1:	0/0:	0/1:	0/0:	0/0:	0/0:	0/0:	0/0:	0/0:	0/0:	0/1:	0/1:	0/1:	0/1:	0/0:	0/0:	0/0:	0/0:	0/0:	0/0:	0/0:	0/0:	0/1:	0/0:	0/0:	0/0:	0/0:	0/1:	0/0:
chr1A	271130733	.	C	T	45781.3	.	AC=124;AF=0.346;AN=358;BaseQRankSum=0.000;ClippingRankSum=-0.000;DP=2784;ExcessHet=162.3735;FS=0.000;InbreedingCoeff=-0.5565;MLEAC=128;MLEAF=0.358;MQ=50.94;MQRankSum=-3.923;QD=20.26;ReadPosRankSum=0.000;SOR=0.740	GT:AD:DP:GQ:PGT:PID:PL	0/1:	0/0:	0/0:	0/1:	0/0:	0/1:	0/1:	0/1:	0/1:	0/1:	0/1:	0/1:	0/1:	0/0:	0/1:	0/1:	0/0:	0/0:	0/1:	0/0:	0/0:	0/1:	0/1:	0/1:	0/0:	0/1:	0/0:	0/1:	0/1:	0/1:	0/0:	0/1:	0/0:	0/0:	0/1:	0/1:	0/1:	0/1:	0/0:	0/1:	0/1:
chr1A	271130734	.	G	C	45781.9	.	AC=124;AF=0.346;AN=358;BaseQRankSum=0.000;ClippingRankSum=-0.000;DP=2784;ExcessHet=162.3735;FS=0.000;InbreedingCoeff=-0.5572;MLEAC=128;MLEAF=0.358;MQ=50.94;MQRankSum=-3.923;QD=20.26;ReadPosRankSum=0.000;SOR=0.740	GT:AD:DP:GQ:PGT:PID:PL	0/1:	0/0:	0/0:	0/1:	0/0:	0/1:	0/1:	0/1:	0/1:	0/1:	0/1:	0/1:	0/1:	0/0:	0/1:	0/1:	0/0:	0/0:	0/1:	0/0:	0/0:	0/1:	0/1:	0/1:	0/0:	0/1:	0/0:	0/1:	0/1:	0/1:	0/0:	0/1:	0/0:	0/0:	0/1:	0/1:	0/1:	0/1:	0/0:	0/1:	0/1:
chr1A	271130745	.	T	G	42501.3	.	AC=116;AF=0.324;AN=358;BaseQRankSum=0.000;ClippingRankSum=-0.000;DP=2785;ExcessHet=131.9944;FS=0.000;InbreedingCoeff=-0.4973;MLEAC=119;MLEAF=0.332;MQ=50.97;MQRankSum=-3.923;QD=20.25;ReadPosRankSum=-0.000;SOR=0.737	GT:AD:DP:GQ:PGT:PID:PL	0/1:	0/0:	0/0:	0/1:	0/0:	0/1:	0/1:	0/1:	0/1:	0/0:	0/1:	0/1:	0/1:	0/0:	0/1:	0/1:	0/0:	0/0:	0/1:	0/0:	0/0:	0/1:	0/1:	0/1:	0/0:	0/0:	0/0:	0/1:	0/1:	0/1:	0/0:	0/1:	0/0:	0/0:	0/1:	0/1:	0/1:	0/1:	0/0:	0/1:	0/1:
chr1A	271130752	.	C	T	42500.8	.	AC=116;AF=0.324;AN=358;BaseQRankSum=0.000;ClippingRankSum=-0.000;DP=2785;ExcessHet=131.4430;FS=0.000;InbreedingCoeff=-0.4967;MLEAC=119;MLEAF=0.332;MQ=50.97;MQRankSum=-3.923;QD=20.25;ReadPosRankSum=-0.000;SOR=0.737	GT:AD:DP:GQ:PGT:PID:PL	0/1:	0/0:	0/0:	0/1:	0/0:	0/1:	0/1:	0/1:	0/1:	0/0:	0/1:	0/1:	0/1:	0/0:	0/1:	0/1:	0/0:	0/0:	0/1:	0/0:	0/0:	0/1:	0/1:	0/1:	0/0:	0/0:	0/0:	0/1:	0/1:	0/1:	0/0:	0/1:	0/0:	0/0:	0/1:	0/1:	0/1:	0/1:	0/0:	0/1:	0/1:
chr1A	271130788	.	C	T	41867.9	.	AC=123;AF=0.346;AN=356;BaseQRankSum=-0.000;ClippingRankSum=0.000;DP=2787;ExcessHet=158.6281;FS=0.000;InbreedingCoeff=-0.5517;MLEAC=127;MLEAF=0.357;MQ=50.78;MQRankSum=-3.923;QD=18.64;ReadPosRankSum=-0.000;SOR=0.739	GT:AD:DP:GQ:PL	0/1:	0/0:	0/0:	0/1:	0/0:	0/1:	0/1:	0/1:	0/1:	0/1:	0/1:	0/1:	0/1:	0/0:	0/1:	0/1:	0/0:	0/0:	0/1:	0/0:	0/0:	0/1:	0/1:	0/1:	0/0:	0/1:	0/0:	0/1:	0/1:	0/1:	0/0:	0/1:	0/0:	0/0:	0/1:	0/1:	0/1:	0/1:	0/0:	0/1:	0/1:
chr1A	271130812	.	G	A	35891.3	.	AC=121;AF=0.338;AN=358;BaseQRankSum=-1.227;ClippingRankSum=0.000;DP=2787;ExcessHet=151.2044;FS=0.000;InbreedingCoeff=-0.5386;MLEAC=124;MLEAF=0.346;MQ=50.90;MQRankSum=-3.808;QD=16.58;ReadPosRankSum=0.000;SOR=0.718	GT:AD:DP:GQ:PL	0/1:	0/0:	0/0:	0/1:	0/0:	0/1:	0/1:	0/1:	0/1:	0/0:	0/1:	0/1:	0/1:	0/0:	0/1:	0/1:	0/0:	0/0:	0/1:	0/0:	0/0:	0/1:	0/1:	0/1:	0/0:	0/1:	0/0:	0/1:	0/1:	0/1:	0/0:	0/1:	0/0:	0/0:	0/1:	0/1:	0/1:	0/1:	0/0:	0/1:	0/1:
chr1A	271130828	.	C	T	45788.9	.	AC=123;AF=0.344;AN=358;BaseQRankSum=0.000;ClippingRankSum=0.000;DP=2784;ExcessHet=159.0217;FS=0.000;InbreedingCoeff=-0.5508;MLEAC=127;MLEAF=0.355;MQ=50.93;MQRankSum=-3.923;QD=20.26;ReadPosRankSum=0.000;SOR=0.738	GT:AD:DP:GQ:PGT:PID:PL	0/1:	0/0:	0/0:	0/1:	0/0:	0/1:	0/1:	0/1:	0/1:	0/1:	0/1:	0/1:	0/1:	0/0:	0/1:	0/1:	0/0:	0/0:	0/1:	0/0:	0/0:	0/1:	0/1:	0/1:	0/0:	0/1:	0/0:	0/1:	0/1:	0/1:	0/0:	0/1:	0/0:	0/0:	0/1:	0/1:	0/1:	0/1:	0/0:	0/1:	0/1:
chr1A	271130835	.	A	G	45740.1	.	AC=123;AF=0.344;AN=358;BaseQRankSum=0.765;ClippingRankSum=0.000;DP=2847;ExcessHet=156.7637;FS=0.000;InbreedingCoeff=-0.5534;MLEAC=126;MLEAF=0.352;MQ=50.91;MQRankSum=-3.923;QD=20.26;ReadPosRankSum=0.000;SOR=0.742	GT:AD:DP:GQ:PGT:PID:PL	0/1:	0/0:	0/0:	0/1:	0/0:	0/1:	0/1:	0/1:	0/1:	0/1:	0/1:	0/1:	0/1:	0/0:	0/1:	0/1:	0/0:	0/0:	0/1:	0/0:	0/0:	0/1:	0/1:	0/1:	0/0:	0/1:	0/0:	0/1:	0/1:	0/1:	0/0:	0/1:	0/0:	0/0:	0/1:	0/1:	0/1:	0/1:	0/0:	0/1:	0/1:
chr1A	271130878	.	T	C	42943.2	.	AC=128;AF=0.358;AN=358;BaseQRankSum=1.160;ClippingRankSum=0.000;DP=2842;ExcessHet=176.1519;FS=0.000;InbreedingCoeff=-0.5847;MLEAC=133;MLEAF=0.372;MQ=46.89;MQRankSum=-3.224;QD=18.16;ReadPosRankSum=0.000;SOR=0.790	GT:AD:DP:GQ:PL	0/1:	0/0:	0/0:	0/1:	0/0:	0/1:	0/1:	0/1:	0/1:	0/1:	0/1:	0/1:	0/1:	0/1:	0/1:	0/1:	0/0:	0/0:	0/1:	0/0:	0/0:	0/1:	0/1:	0/1:	0/0:	0/1:	0/1:	0/1:	0/1:	0/1:	0/0:	0/1:	0/0:	0/0:	0/1:	0/1:	0/1:	0/1:	0/0:	0/1:	0/1:
chr1A	271130916	.	G	A	41744.2	.	AC=127;AF=0.355;AN=358;BaseQRankSum=0.000;ClippingRankSum=0.000;DP=2842;ExcessHet=168.6431;FS=0.000;InbreedingCoeff=-0.5729;MLEAC=131;MLEAF=0.366;MQ=46.89;MQRankSum=-3.224;QD=17.74;ReadPosRankSum=0.000;SOR=0.780	GT:AD:DP:GQ:PL	0/1:	0/0:	0/0:	0/1:	0/0:	0/1:	0/1:	0/1:	0/1:	0/1:	0/1:	0/1:	0/1:	0/1:	0/1:	0/1:	0/0:	0/0:	0/1:	0/0:	0/0:	0/1:	0/1:	0/1:	0/0:	0/1:	0/1:	0/1:	0/1:	0/1:	0/0:	0/1:	0/0:	0/0:	0/1:	0/1:	0/1:	0/1:	0/0:	0/1:	0/1:
chr1A	271130930	.	A	G	70337.9	.	AC=198;AF=0.553;AN=358;BaseQRankSum=0.000;ClippingRankSum=0.000;DP=2839;ExcessHet=1.3592;FS=0.000;InbreedingCoeff=0.0320;MLEAC=203;MLEAF=0.567;MQ=46.58;MQRankSum=-3.923;QD=28.32;ReadPosRankSum=0.000;SOR=1.993	GT:AD:DP:GQ:PL	1/1:	1/1:	0/0:	0/1:	1/1:	0/1:	0/1:	0/1:	1/1:	0/1:	0/1:	0/1:	0/1:	0/1:	0/1:	0/1:	0/0:	0/0:	0/1:	0/0:	0/0:	0/1:	0/1:	0/1:	0/0:	1/1:	0/1:	0/1:	0/1:	0/1:	0/0:	0/1:	0/0:	0/0:	0/1:	0/1:	0/1:	0/1:	0/0:	1/1:	0/1:
chr1A	271130948	.	G	A	43625.1	.	AC=128;AF=0.358;AN=358;BaseQRankSum=-0.000;ClippingRankSum=0.000;DP=2842;ExcessHet=174.4599;FS=0.000;InbreedingCoeff=-0.5813;MLEAC=132;MLEAF=0.369;MQ=46.89;MQRankSum=-3.224;QD=18.38;ReadPosRankSum=0.000;SOR=0.784	GT:AD:DP:GQ:PGT:PID:PL	0/1:	0/0:	0/0:	0/1:	0/0:	0/1:	0/1:	0/1:	0/1:	0/1:	0/1:	0/1:	0/1:	0/1:	0/1:	0/1:	0/0:	0/0:	0/1:	0/0:	0/0:	0/1:	0/1:	0/1:	0/0:	0/1:	0/1:	0/1:	0/1:	0/1:	0/0:	0/1:	0/0:	0/0:	0/1:	0/1:	0/1:	0/1:	0/0:	0/1:	0/1:
chr1A	271130960	.	C	A	47780.1	.	AC=128;AF=0.358;AN=358;BaseQRankSum=-0.265;ClippingRankSum=0.000;DP=2842;ExcessHet=174.4599;FS=0.000;InbreedingCoeff=-0.5813;MLEAC=132;MLEAF=0.369;MQ=46.89;MQRankSum=-3.263;QD=20.11;ReadPosRankSum=0.000;SOR=0.781	GT:AD:DP:GQ:PGT:PID:PL	0/1:	0/0:	0/0:	0/1:	0/0:	0/1:	0/1:	0/1:	0/1:	0/1:	0/1:	0/1:	0/1:	0/1:	0/1:	0/1:	0/0:	0/0:	0/1:	0/0:	0/0:	0/1:	0/1:	0/1:	0/0:	0/1:	0/1:	0/1:	0/1:	0/1:	0/0:	0/1:	0/0:	0/0:	0/1:	0/1:	0/1:	0/1:	0/0:	0/1:	0/1:
chr1A	271130963	.	T	C	47781.5	.	AC=128;AF=0.358;AN=358;BaseQRankSum=0.000;ClippingRankSum=0.000;DP=2842;ExcessHet=176.1519;FS=0.000;InbreedingCoeff=-0.5825;MLEAC=132;MLEAF=0.369;MQ=46.89;MQRankSum=-3.263;QD=20.11;ReadPosRankSum=0.000;SOR=0.781	GT:AD:DP:GQ:PGT:PID:PL	0/1:	0/0:	0/0:	0/1:	0/0:	0/1:	0/1:	0/1:	0/1:	0/1:	0/1:	0/1:	0/1:	0/1:	0/1:	0/1:	0/0:	0/0:	0/1:	0/0:	0/0:	0/1:	0/1:	0/1:	0/0:	0/1:	0/1:	0/1:	0/1:	0/1:	0/0:	0/1:	0/0:	0/0:	0/1:	0/1:	0/1:	0/1:	0/0:	0/1:	0/1:
chr1A	272150030	.	G	C	26955.8	.	AC=93;AF=0.260;AN=358;BaseQRankSum=-0.000;ClippingRankSum=-0.000;DP=2597;ExcessHet=0.0000;FS=0.000;InbreedingCoeff=0.9739;MLEAC=93;MLEAF=0.260;MQ=51.04;MQRankSum=-0.000;QD=39.47;ReadPosRankSum=-0.000;SOR=10.275	GT:AD:DP:GQ:PGT:PID:PL	1/1:	1/1:	0/0:	0/0:	1/1:	0/0:	0/0:	0/0:	1/1:	0/0:	0/0:	0/0:	0/0:	0/0:	0/0:	0/0:	0/0:	0/0:	0/0:	0/0:	0/0:	0/0:	0/0:	0/0:	0/0:	0/0:	0/0:	0/0:	0/0:	0/0:	0/0:	0/0:	0/0:	0/0:	0/0:	0/0:	0/0:	0/0:	0/0:	0/0:	0/0:
chr1A	272150281	.	G	A	26837.8	.	AC=93;AF=0.260;AN=358;BaseQRankSum=0.000;ClippingRankSum=0.000;DP=2596;ExcessHet=0.0000;FS=0.000;InbreedingCoeff=0.9739;MLEAC=93;MLEAF=0.260;MQ=40.01;MQRankSum=0.000;QD=39.35;ReadPosRankSum=0.000;SOR=9.822	GT:AD:DP:GQ:PL	1/1:	1/1:	0/0:	0/0:	1/1:	0/0:	0/0:	0/0:	1/1:	0/0:	0/0:	0/0:	0/0:	0/0:	0/0:	0/0:	0/0:	0/0:	0/0:	0/0:	0/0:	0/0:	0/0:	0/0:	0/0:	0/0:	0/0:	0/0:	0/0:	0/0:	0/0:	0/0:	0/0:	0/0:	0/0:	0/0:	0/0:	0/0:	0/0:	0/0:	0/0:
chr1A	274300915	.	G	C	26605.5	.	AC=95;AF=0.264;AN=360;BaseQRankSum=-0.000;ClippingRankSum=-0.000;DP=2426;ExcessHet=0.0000;FS=0.000;InbreedingCoeff=0.9694;MLEAC=95;MLEAF=0.264;MQ=60.00;MQRankSum=-0.000;QD=39.47;ReadPosRankSum=-0.000;SOR=11.640	GT:AD:DP:GQ:PL	1/1:	1/1:	0/0:	0/0:	1/1:	0/0:	0/0:	0/0:	1/1:	0/0:	0/0:	0/0:	0/0:	0/0:	0/0:	0/0:	0/0:	0/0:	0/0:	0/0:	0/0:	0/0:	0/0:	0/0:	0/0:	0/0:	0/0:	0/0:	0/0:	0/0:	0/0:	0/0:	0/0:	0/0:	0/0:	0/0:	0/0:	0/0:	0/0:	0/0:	0/0:
chr1A	276760391	.	C	T	7106.78	.	AC=22;AF=0.061;AN=360;DP=3035;ExcessHet=0.0000;FS=0.000;InbreedingCoeff=0.9754;MLEAC=22;MLEAF=0.061;MQ=60.00;QD=38.42;SOR=10.452	GT:AD:DP:GQ:PL	0/0:	0/0:	0/0:	0/0:	0/0:	0/0:	0/0:	0/0:	0/0:	0/0:	0/0:	0/0:	0/0:	0/0:	0/0:	0/0:	0/0:	0/0:	0/0:	0/0:	0/0:	0/0:	0/0:	0/0:	0/0:	1/1:	0/0:	0/0:	0/0:	0/0:	0/0:	0/0:	0/0:	0/0:	0/0:	0/0:	0/0:	0/0:	0/0:	1/1:	0/0:
chr1A	276760553	.	C	T	20316.6	.	AC=66;AF=0.183;AN=360;BaseQRankSum=0.144;ClippingRankSum=0.000;DP=3022;ExcessHet=-0.0000;FS=0.000;InbreedingCoeff=0.9452;MLEAC=66;MLEAF=0.183;MQ=60.00;MQRankSum=0.000;QD=41.72;ReadPosRankSum=0.000;SOR=7.049	GT:AD:DP:GQ:PGT:PID:PL	1/1:	1/1:	0/0:	0/0:	0/0:	0/0:	0/0:	0/0:	1/1:	0/0:	0/0:	0/0:	0/0:	0/0:	0/0:	0/0:	0/0:	0/0:	0/0:	0/0:	0/0:	0/0:	0/0:	0/0:	0/0:	0/0:	0/0:	0/0:	0/0:	0/0:	0/0:	0/0:	0/0:	0/0:	0/0:	0/0:	0/0:	0/0:	0/0:	0/0:	0/0:
chr1A	276760565	.	G	A	29123.5	.	AC=94;AF=0.261;AN=360;BaseQRankSum=-0.343;ClippingRankSum=0.000;DP=3006;ExcessHet=-0.0000;FS=0.000;InbreedingCoeff=0.9543;MLEAC=94;MLEAF=0.261;MQ=60.00;MQRankSum=0.000;QD=40.45;ReadPosRankSum=0.000;SOR=7.706	GT:AD:DP:GQ:PGT:PID:PL	1/1:	1/1:	0/0:	0/0:	1/1:	0/0:	0/0:	0/0:	1/1:	0/0:	0/0:	0/0:	0/0:	0/0:	0/0:	0/0:	0/0:	0/0:	0/0:	0/0:	0/0:	0/0:	0/0:	0/0:	0/0:	0/0:	0/0:	0/0:	0/0:	0/0:	0/0:	0/0:	0/0:	0/0:	0/0:	0/0:	0/0:	0/0:	0/0:	0/0:	0/0:
chr1A	280239674	.	T	C	24131.2	.	AC=83;AF=0.231;AN=360;BaseQRankSum=0.132;ClippingRankSum=-0.000;DP=3107;ExcessHet=60.9372;FS=0.000;InbreedingCoeff=-0.3129;MLEAC=84;MLEAF=0.233;MQ=41.92;MQRankSum=-3.447;QD=14.80;ReadPosRankSum=-0.000;SOR=0.374	GT:AD:DP:GQ:PGT:PID:PL	0/1:	0/1:	0/0:	0/1:	0/0:	0/0:	0/0:	0/0:	0/1:	0/1:	0/1:	0/0:	0/0:	0/1:	0/0:	0/0:	0/1:	0/0:	0/1:	0/0:	0/0:	0/1:	0/0:	0/1:	0/1:	0/1:	0/0:	0/0:	0/1:	0/1:	0/1:	0/1:	0/0:	0/1:	0/0:	0/1:	0/1:	0/0:	0/1:	0/0:	0/1:
chr1A	280239693	.	G	A	24135.1	.	AC=83;AF=0.231;AN=360;BaseQRankSum=0.671;ClippingRankSum=-0.000;DP=3116;ExcessHet=61.6701;FS=0.000;InbreedingCoeff=-0.3124;MLEAC=85;MLEAF=0.236;MQ=41.91;MQRankSum=-3.447;QD=14.78;ReadPosRankSum=-0.000;SOR=0.377	GT:AD:DP:GQ:PGT:PID:PL	0/1:	0/1:	0/0:	0/1:	0/0:	0/0:	0/0:	0/0:	0/1:	0/1:	0/1:	0/0:	0/0:	0/1:	0/0:	0/0:	0/1:	0/0:	0/1:	0/0:	0/0:	0/1:	0/0:	0/1:	0/1:	0/1:	0/0:	0/0:	0/1:	0/1:	0/1:	0/1:	0/0:	0/1:	0/0:	0/1:	0/1:	0/0:	0/1:	0/0:	0/1:
chr1A	280239810	.	G	A	25972.2	.	AC=86;AF=0.239;AN=360;BaseQRankSum=0.000;ClippingRankSum=0.000;DP=3355;ExcessHet=62.9919;FS=0.000;InbreedingCoeff=-0.3189;MLEAC=87;MLEAF=0.242;MQ=39.23;MQRankSum=-3.592;QD=13.52;ReadPosRankSum=0.000;SOR=0.306	GT:AD:DP:GQ:PGT:PID:PL	0/1:	0/1:	0/0:	0/1:	0/0:	0/0:	0/0:	0/0:	0/1:	0/1:	0/1:	0/0:	0/1:	0/1:	0/0:	0/0:	0/1:	0/0:	0/1:	0/1:	0/0:	0/1:	0/0:	0/1:	0/1:	0/1:	0/0:	0/0:	0/1:	0/1:	0/1:	0/1:	0/0:	0/1:	0/0:	0/1:	0/1:	0/0:	0/1:	0/0:	0/1:
chr1A	280239814	.	C	T	25972.2	.	AC=86;AF=0.239;AN=360;BaseQRankSum=0.000;ClippingRankSum=0.000;DP=3355;ExcessHet=62.9919;FS=0.000;InbreedingCoeff=-0.3189;MLEAC=87;MLEAF=0.242;MQ=39.23;MQRankSum=-3.592;QD=13.52;ReadPosRankSum=0.000;SOR=0.306	GT:AD:DP:GQ:PGT:PID:PL	0/1:	0/1:	0/0:	0/1:	0/0:	0/0:	0/0:	0/0:	0/1:	0/1:	0/1:	0/0:	0/1:	0/1:	0/0:	0/0:	0/1:	0/0:	0/1:	0/1:	0/0:	0/1:	0/0:	0/1:	0/1:	0/1:	0/0:	0/0:	0/1:	0/1:	0/1:	0/1:	0/0:	0/1:	0/0:	0/1:	0/1:	0/0:	0/1:	0/0:	0/1:
chr1A	280239868	.	G	A	22936.3	.	AC=86;AF=0.239;AN=360;BaseQRankSum=0.000;ClippingRankSum=0.000;DP=3352;ExcessHet=64.6437;FS=0.000;InbreedingCoeff=-0.3234;MLEAC=87;MLEAF=0.242;MQ=39.23;MQRankSum=-3.556;QD=11.94;ReadPosRankSum=0.000;SOR=0.307	GT:AD:DP:GQ:PL	0/1:	0/1:	0/0:	0/1:	0/0:	0/0:	0/0:	0/0:	0/1:	0/1:	0/1:	0/0:	0/1:	0/1:	0/0:	0/0:	0/1:	0/0:	0/1:	0/1:	0/0:	0/1:	0/0:	0/1:	0/1:	0/1:	0/0:	0/0:	0/1:	0/1:	0/1:	0/1:	0/0:	0/1:	0/0:	0/1:	0/1:	0/0:	0/1:	0/0:	0/1:
chr1A	280767855	.	G	A	18571.1	.	AC=94;AF=0.261;AN=360;BaseQRankSum=0.000;ClippingRankSum=0.000;DP=2718;ExcessHet=-0.0000;FS=0.000;InbreedingCoeff=0.9479;MLEAC=95;MLEAF=0.264;MQ=23.88;MQRankSum=-3.015;QD=25.34;ReadPosRankSum=0.000;SOR=6.778	GT:AD:DP:GQ:PGT:PID:PL	1/1:	1/1:	0/0:	0/0:	1/1:	0/0:	0/0:	0/0:	1/1:	0/0:	0/0:	0/0:	0/0:	0/0:	0/0:	0/0:	0/0:	0/0:	0/0:	0/0:	0/0:	0/0:	0/0:	0/0:	0/0:	0/0:	0/0:	0/0:	0/0:	0/0:	0/0:	0/0:	0/0:	0/0:	0/0:	0/0:	0/0:	0/0:	0/0:	0/0:	0/0:
chr1A	280767984	.	T	C	23818.9	.	AC=115;AF=0.319;AN=360;BaseQRankSum=0.000;ClippingRankSum=0.000;DP=2714;ExcessHet=0.0000;FS=0.000;InbreedingCoeff=0.9458;MLEAC=116;MLEAF=0.322;MQ=25.15;MQRankSum=-3.015;QD=26.85;ReadPosRankSum=0.000;SOR=7.006	GT:AD:DP:GQ:PL	1/1:	1/1:	0/0:	0/0:	1/1:	0/0:	0/0:	0/0:	1/1:	0/0:	0/0:	0/0:	0/0:	0/0:	0/0:	0/0:	0/0:	0/0:	0/0:	0/0:	0/0:	0/0:	0/0:	0/0:	0/0:	1/1:	0/0:	0/0:	0/0:	0/0:	0/0:	0/0:	0/0:	0/0:	0/0:	0/0:	0/0:	0/0:	0/0:	1/1:	0/0:
chr1A	280768016	.	G	A	17797.5	.	AC=94;AF=0.261;AN=360;BaseQRankSum=-0.522;ClippingRankSum=0.000;DP=2714;ExcessHet=0.0000;FS=0.000;InbreedingCoeff=0.9619;MLEAC=94;MLEAF=0.261;MQ=23.79;MQRankSum=-3.015;QD=24.35;ReadPosRankSum=0.000;SOR=6.773	GT:AD:DP:GQ:PL	1/1:	1/1:	0/0:	0/0:	1/1:	0/0:	0/0:	0/0:	1/1:	0/0:	0/0:	0/0:	0/0:	0/0:	0/0:	0/0:	0/0:	0/0:	0/0:	0/0:	0/0:	0/0:	0/0:	0/0:	0/0:	0/0:	0/0:	0/0:	0/0:	0/0:	0/0:	0/0:	0/0:	0/0:	0/0:	0/0:	0/0:	0/0:	0/0:	0/0:	0/0:
chr1A	280768053	.	C	A	23324	.	AC=117;AF=0.325;AN=360;BaseQRankSum=1.036;ClippingRankSum=0.000;DP=2714;ExcessHet=-0.0000;FS=0.000;InbreedingCoeff=0.9733;MLEAC=118;MLEAF=0.328;MQ=25.15;MQRankSum=-2.119;QD=26.30;ReadPosRankSum=0.000;SOR=10.799	GT:AD:DP:GQ:PL	1/1:	1/1:	0/0:	0/0:	1/1:	0/0:	0/0:	0/0:	1/1:	0/0:	0/0:	0/0:	0/0:	0/0:	0/0:	0/0:	0/0:	0/0:	0/0:	0/0:	0/0:	0/0:	0/0:	0/0:	0/0:	1/1:	0/0:	0/0:	0/0:	0/0:	0/0:	0/0:	0/0:	0/0:	0/0:	0/0:	0/0:	0/0:	0/0:	1/1:	0/0:
chr1A	280768072	.	G	A	4832.13	.	AC=22;AF=0.061;AN=360;DP=2722;ExcessHet=0.0000;FS=0.000;InbreedingCoeff=0.9706;MLEAC=22;MLEAF=0.061;MQ=30.91;QD=31.79;SOR=10.061	GT:AD:DP:GQ:PL	0/0:	0/0:	0/0:	0/0:	0/0:	0/0:	0/0:	0/0:	0/0:	0/0:	0/0:	0/0:	0/0:	0/0:	0/0:	0/0:	0/0:	0/0:	0/0:	0/0:	0/0:	0/0:	0/0:	0/0:	0/0:	1/1:	0/0:	0/0:	0/0:	0/0:	0/0:	0/0:	0/0:	0/0:	0/0:	0/0:	0/0:	0/0:	0/0:	1/1:	0/0:
chr1A	281385789	.	C	T	22726.4	.	AC=90;AF=0.263;AN=342;BaseQRankSum=-0.000;ClippingRankSum=-0.000;DP=2926;ExcessHet=59.7346;FS=0.000;InbreedingCoeff=-0.3376;MLEAC=91;MLEAF=0.266;MQ=33.56;MQRankSum=-4.060;QD=11.67;ReadPosRankSum=-0.000;SOR=0.612	GT:AD:DP:GQ:PGT:PID:PL	0/0:	0/0:	0/1:	0/1:	0/0:	0/0:	0/0:	0/1:	0/1:	0/1:	0/1:	0/0:	0/0:	0/0:	0/1:	0/0:	0/0:	0/0:	0/1:	0/0:	0/0:	0/0:	0/1:	0/1:	0/1:	./.:	0/1:	0/1:	0/1:	0/1:	0/1:	0/1:	0/1:	0/1:	0/1:	0/1:	0/1:	0/0:	0/0:	1/1:	0/1:
chr1A	281385895	.	G	A	21404.5	.	AC=89;AF=0.260;AN=342;BaseQRankSum=0.000;ClippingRankSum=0.000;DP=2874;ExcessHet=58.5022;FS=0.000;InbreedingCoeff=-0.3366;MLEAC=91;MLEAF=0.266;MQ=33.51;MQRankSum=-4.008;QD=11.43;ReadPosRankSum=0.000;SOR=0.617	GT:AD:DP:GQ:PL	0/0:	0/0:	0/1:	0/1:	0/0:	0/0:	0/0:	0/1:	0/1:	0/1:	0/1:	0/0:	0/0:	0/0:	0/1:	0/0:	0/0:	0/0:	0/1:	0/0:	0/0:	0/0:	0/1:	0/1:	0/1:	./.:	0/1:	0/1:	0/1:	0/1:	0/1:	0/1:	0/1:	0/1:	0/1:	0/1:	0/1:	0/0:	0/0:	1/1:	0/1:
chr1A	281385911	.	G	A	50132.6	.	AC=90;AF=0.263;AN=342;BaseQRankSum=-0.792;ClippingRankSum=0.000;DP=5024;ExcessHet=59.7346;FS=0.000;InbreedingCoeff=-0.3337;MLEAC=91;MLEAF=0.266;MQ=39.95;MQRankSum=-5.343;QD=13.06;ReadPosRankSum=0.000;SOR=0.701	GT:AD:DP:GQ:PL	0/0:	0/0:	0/1:	0/1:	0/0:	0/0:	0/0:	0/1:	0/1:	0/1:	0/1:	0/0:	0/0:	0/0:	0/1:	0/0:	0/0:	0/0:	0/1:	0/0:	0/0:	0/0:	0/1:	0/1:	0/1:	./.:	0/1:	0/1:	0/1:	0/1:	0/1:	0/1:	0/1:	0/1:	0/1:	0/1:	0/1:	0/0:	0/0:	1/1:	0/1:
chr1A	281385969	.	T	C	27909	.	AC=95;AF=0.278;AN=342;BaseQRankSum=-0.000;ClippingRankSum=0.000;DP=2928;ExcessHet=73.8085;FS=0.000;InbreedingCoeff=-0.3796;MLEAC=98;MLEAF=0.287;MQ=45.09;MQRankSum=-4.251;QD=13.28;ReadPosRankSum=0.000;SOR=0.867	GT:AD:DP:GQ:PGT:PID:PL	0/0:	0/0:	0/1:	0/1:	0/0:	0/0:	0/0:	0/1:	0/1:	0/1:	0/1:	0/0:	0/0:	0/0:	0/1:	0/0:	0/0:	0/0:	0/1:	0/0:	0/0:	0/0:	0/1:	0/1:	0/1:	./.:	0/1:	0/1:	0/1:	0/1:	0/1:	0/1:	0/1:	0/1:	0/1:	0/1:	0/1:	0/0:	0/0:	1/1:	0/1:
chr1A	281386011	.	G	A	23277.7	.	AC=90;AF=0.263;AN=342;BaseQRankSum=0.000;ClippingRankSum=-0.000;DP=2930;ExcessHet=60.9761;FS=0.000;InbreedingCoeff=-0.3418;MLEAC=92;MLEAF=0.269;MQ=45.32;MQRankSum=-4.165;QD=11.93;ReadPosRankSum=-0.000;SOR=0.629	GT:AD:DP:GQ:PL	0/0:	0/0:	0/1:	0/1:	0/0:	0/0:	0/0:	0/1:	0/1:	0/1:	0/1:	0/0:	0/0:	0/0:	0/1:	0/0:	0/0:	0/0:	0/1:	0/0:	0/0:	0/0:	0/1:	0/1:	0/1:	./.:	0/1:	0/1:	0/1:	0/1:	0/1:	0/1:	0/1:	0/1:	0/1:	0/1:	0/1:	0/0:	0/0:	1/1:	0/1:
chr1A	281593703	.	C	T	13080	.	AC=154;AF=0.433;AN=356;BaseQRankSum=0.502;ClippingRankSum=-0.000;DP=3272;ExcessHet=252.0584;FS=0.000;InbreedingCoeff=-0.7447;MLEAC=161;MLEAF=0.452;MQ=24.60;MQRankSum=-1.059;QD=4.62;ReadPosRankSum=-0.000;SOR=0.147	GT:AD:DP:GQ:PGT:PID:PL	0/1:	0/0:	0/1:	0/1:	0/0:	0/0:	0/0:	0/1:	0/1:	0/0:	0/1:	0/1:	0/1:	0/1:	0/1:	0/1:	0/1:	0/1:	0/1:	0/1:	0/0:	0/1:	0/1:	0/1:	0/0:	0/1:	0/0:	0/0:	0/1:	0/1:	0/1:	0/1:	0/1:	0/1:	0/1:	0/0:	0/1:	0/1:	0/1:	0/1:	0/1:
chr1A	281593704	.	G	A	8547.23	.	AC=45;AF=0.125;AN=360;BaseQRankSum=0.000;ClippingRankSum=0.000;DP=3322;ExcessHet=18.4488;FS=0.000;InbreedingCoeff=-0.1543;MLEAC=46;MLEAF=0.128;MQ=27.78;MQRankSum=3.306;QD=8.50;ReadPosRankSum=-0.000;SOR=0.164	GT:AD:DP:GQ:PGT:PID:PL	0/1:	0/1:	0/0:	0/0:	0/1:	0/0:	0/0:	0/0:	0/1:	0/0:	0/0:	0/0:	0/0:	0/0:	0/0:	0/0:	0/0:	0/0:	0/0:	0/0:	0/0:	0/0:	0/0:	0/0:	0/0:	0/0:	0/0:	0/0:	0/0:	0/0:	0/0:	0/0:	0/0:	0/0:	0/0:	0/0:	0/0:	0/0:	0/0:	0/0:	0/0:
chr1A	281593824	.	C	A	12960.4	.	AC=155;AF=0.435;AN=356;BaseQRankSum=0.000;ClippingRankSum=-0.000;DP=3268;ExcessHet=243.5144;FS=0.000;InbreedingCoeff=-0.7269;MLEAC=162;MLEAF=0.455;MQ=24.54;MQRankSum=-1.146;QD=4.57;ReadPosRankSum=-0.000;SOR=0.157	GT:AD:DP:GQ:PL	0/1:	0/0:	0/1:	0/1:	0/0:	0/0:	0/0:	0/1:	0/1:	0/0:	0/1:	0/1:	0/1:	0/1:	0/1:	0/1:	0/1:	0/1:	0/1:	0/1:	0/0:	0/1:	0/1:	0/1:	0/0:	0/1:	0/0:	0/0:	0/1:	0/1:	0/1:	0/1:	0/1:	0/1:	0/1:	0/0:	0/1:	0/1:	0/1:	0/1:	0/1:
chr1A	281728067	.	T	C	12854.7	.	AC=53;AF=0.147;AN=360;BaseQRankSum=0.000;ClippingRankSum=0.000;DP=3864;ExcessHet=26.1141;FS=0.000;InbreedingCoeff=-0.1855;MLEAC=54;MLEAF=0.150;MQ=35.03;MQRankSum=-4.742;QD=8.59;ReadPosRankSum=0.000;SOR=0.383	GT:AD:DP:GQ:PL	0/1:	0/1:	0/0:	0/0:	0/1:	0/1:	0/1:	0/0:	0/0:	0/0:	0/0:	0/1:	0/1:	0/0:	0/0:	0/0:	0/1:	0/0:	0/0:	0/0:	0/0:	0/0:	0/0:	0/0:	0/0:	0/0:	0/0:	0/0:	0/0:	0/0:	0/0:	0/0:	0/0:	0/0:	0/0:	0/0:	0/0:	0/0:	0/0:	0/0:	0/0:
chr1A	281728168	.	G	A	19644.1	.	AC=54;AF=0.150;AN=360;BaseQRankSum=-0.442;ClippingRankSum=0.000;DP=3788;ExcessHet=24.0947;FS=0.000;InbreedingCoeff=-0.1805;MLEAC=54;MLEAF=0.150;MQ=35.39;MQRankSum=-4.326;QD=13.48;ReadPosRankSum=0.000;SOR=0.320	GT:AD:DP:GQ:PGT:PID:PL	0/1:	0/1:	0/0:	0/0:	0/1:	0/1:	0/1:	0/0:	0/0:	0/0:	0/0:	0/1:	0/1:	0/0:	0/0:	0/0:	0/1:	0/0:	0/0:	0/0:	0/0:	0/0:	0/0:	0/0:	0/0:	0/0:	0/0:	0/0:	0/0:	0/0:	0/0:	0/0:	0/0:	0/0:	0/0:	0/0:	0/0:	0/0:	0/0:	0/0:	0/0:
chr1A	281728218	.	A	G	39729	.	AC=98;AF=0.272;AN=360;BaseQRankSum=0.654;ClippingRankSum=-0.000;DP=3800;ExcessHet=33.0116;FS=0.000;InbreedingCoeff=-0.2421;MLEAC=99;MLEAF=0.275;MQ=41.00;MQRankSum=-3.782;QD=16.57;ReadPosRankSum=-0.000;SOR=0.668	GT:AD:DP:GQ:PL	0/0:	0/0:	0/0:	0/1:	0/1:	0/0:	0/0:	0/0:	0/0:	0/0:	0/1:	0/1:	0/0:	0/0:	0/1:	0/0:	0/0:	0/1:	0/0:	0/1:	0/1:	0/0:	0/1:	0/0:	0/0:	0/0:	0/1:	0/1:	0/0:	0/1:	0/1:	0/1:	0/1:	0/1:	0/1:	0/0:	0/1:	0/1:	0/0:	0/0:	0/0:
chr1A	281728258	.	A	G	39876.3	.	AC=95;AF=0.264;AN=360;BaseQRankSum=0.133;ClippingRankSum=-0.000;DP=3799;ExcessHet=42.6660;FS=0.000;InbreedingCoeff=-0.2773;MLEAC=95;MLEAF=0.264;MQ=41.31;MQRankSum=-3.858;QD=16.68;ReadPosRankSum=-0.000;SOR=0.651	GT:AD:DP:GQ:PL	0/0:	0/0:	0/0:	0/1:	0/0:	0/0:	0/0:	0/0:	0/0:	0/0:	0/1:	0/1:	0/0:	0/0:	0/1:	0/0:	0/0:	0/1:	0/0:	0/1:	0/1:	0/0:	0/1:	0/0:	0/0:	0/0:	0/1:	0/1:	0/0:	0/1:	0/1:	0/1:	0/1:	0/1:	0/1:	0/0:	0/1:	0/1:	0/0:	0/0:	0/0:
chr1A	281728282	.	A	G	12674.8	.	AC=54;AF=0.150;AN=360;BaseQRankSum=-0.000;ClippingRankSum=0.000;DP=3845;ExcessHet=23.3910;FS=0.000;InbreedingCoeff=-0.1778;MLEAC=53;MLEAF=0.147;MQ=37.50;MQRankSum=-4.490;QD=8.48;ReadPosRankSum=0.000;SOR=0.366	GT:AD:DP:GQ:PL	0/1:	0/1:	0/0:	0/0:	0/1:	0/1:	0/1:	0/0:	0/0:	0/0:	0/0:	0/1:	0/1:	0/0:	0/0:	0/0:	0/1:	0/0:	0/0:	0/0:	0/0:	0/0:	0/0:	0/0:	0/0:	0/0:	0/0:	0/0:	0/0:	0/0:	0/0:	0/0:	0/0:	0/0:	0/0:	0/0:	0/0:	0/0:	0/0:	0/0:	0/0:
chr1A	282911139	.	T	G	34263.6	.	AC=117;AF=0.325;AN=360;BaseQRankSum=4.131;ClippingRankSum=-0.000;DP=2739;ExcessHet=-0.0000;FS=0.000;InbreedingCoeff=0.9809;MLEAC=117;MLEAF=0.325;MQ=40.01;MQRankSum=-3.224;QD=39.84;ReadPosRankSum=-0.000;SOR=9.610	GT:AD:DP:GQ:PL	1/1:	1/1:	0/0:	0/0:	1/1:	0/0:	0/0:	0/0:	1/1:	0/0:	0/0:	0/0:	0/0:	0/0:	0/0:	0/0:	0/0:	0/0:	0/0:	0/0:	0/0:	0/0:	0/0:	0/0:	0/0:	1/1:	0/0:	0/0:	0/0:	0/0:	0/0:	0/0:	0/0:	0/0:	0/0:	0/0:	0/0:	0/0:	0/0:	1/1:	0/0:
chr1A	282911160	.	C	T	27429.8	.	AC=95;AF=0.264;AN=360;BaseQRankSum=-0.000;ClippingRankSum=-0.000;DP=2739;ExcessHet=-0.0000;FS=0.000;InbreedingCoeff=0.9710;MLEAC=95;MLEAF=0.264;MQ=40.01;MQRankSum=-3.224;QD=39.75;ReadPosRankSum=-0.000;SOR=9.478	GT:AD:DP:GQ:PL	1/1:	1/1:	0/0:	0/0:	1/1:	0/0:	0/0:	0/0:	1/1:	0/0:	0/0:	0/0:	0/0:	0/0:	0/0:	0/0:	0/0:	0/0:	0/0:	0/0:	0/0:	0/0:	0/0:	0/0:	0/0:	0/0:	0/0:	0/0:	0/0:	0/0:	0/0:	0/0:	0/0:	0/0:	0/0:	0/0:	0/0:	0/0:	0/0:	0/0:	0/0:
chr1A	282911212	.	G	T	27221.4	.	AC=95;AF=0.264;AN=360;BaseQRankSum=-0.000;ClippingRankSum=-0.000;DP=2740;ExcessHet=0.0000;FS=0.000;InbreedingCoeff=0.9783;MLEAC=95;MLEAF=0.264;MQ=40.01;MQRankSum=-3.224;QD=39.45;ReadPosRankSum=-0.000;SOR=9.478	GT:AD:DP:GQ:PL	1/1:	1/1:	0/0:	0/0:	1/1:	0/0:	0/0:	0/0:	1/1:	0/0:	0/0:	0/0:	0/0:	0/0:	0/0:	0/0:	0/0:	0/0:	0/0:	0/0:	0/0:	0/0:	0/0:	0/0:	0/0:	0/0:	0/0:	0/0:	0/0:	0/0:	0/0:	0/0:	0/0:	0/0:	0/0:	0/0:	0/0:	0/0:	0/0:	0/0:	0/0:
chr1A	282911241	.	G	A	44066.4	.	AC=153;AF=0.425;AN=360;BaseQRankSum=2.550;ClippingRankSum=0.000;DP=2710;ExcessHet=0.0000;FS=0.000;InbreedingCoeff=0.9806;MLEAC=153;MLEAF=0.425;MQ=44.16;MQRankSum=-1.723;QD=38.25;ReadPosRankSum=0.000;SOR=9.692	GT:AD:DP:GQ:PGT:PID:PL	0/0:	0/0:	1/1:	1/1:	0/0:	1/1:	1/1:	1/1:	0/0:	1/1:	1/1:	1/1:	1/1:	1/1:	1/1:	0/0:	1/1:	0/0:	1/1:	0/0:	0/0:	0/0:	1/1:	1/1:	1/1:	0/0:	1/1:	1/1:	1/1:	0/0:	1/1:	1/1:	1/1:	1/1:	1/1:	1/1:	1/1:	1/1:	0/0:	0/0:	0/0:
chr1A	282911253	.	G	A	6047.08	.	AC=22;AF=0.061;AN=360;DP=2739;ExcessHet=0.0000;FS=0.000;InbreedingCoeff=0.9120;MLEAC=22;MLEAF=0.061;MQ=40.00;QD=37.56;SOR=10.175	GT:AD:DP:GQ:PGT:PID:PL	0/0:	0/0:	0/0:	0/0:	0/0:	0/0:	0/0:	0/0:	0/0:	0/0:	0/0:	0/0:	0/0:	0/0:	0/0:	0/0:	0/0:	0/0:	0/0:	0/0:	0/0:	0/0:	0/0:	0/0:	0/0:	1/1:	0/0:	0/0:	0/0:	0/0:	0/0:	0/0:	0/0:	0/0:	0/0:	0/0:	0/0:	0/0:	0/0:	1/1:	0/0:
chr1A	282911348	.	G	A	25847.1	.	AC=93;AF=0.258;AN=360;BaseQRankSum=2.199;ClippingRankSum=-0.000;DP=2734;ExcessHet=-0.0000;FS=0.000;InbreedingCoeff=0.9660;MLEAC=93;MLEAF=0.258;MQ=47.32;MQRankSum=-1.097;QD=39.16;ReadPosRankSum=-0.000;SOR=9.078	GT:AD:DP:GQ:PGT:PID:PL	1/1:	1/1:	0/0:	0/0:	1/1:	0/0:	0/0:	0/0:	1/1:	0/0:	0/0:	0/0:	0/0:	0/0:	0/0:	0/0:	0/0:	0/0:	0/0:	0/0:	0/0:	0/0:	0/0:	0/0:	0/0:	0/0:	0/0:	0/0:	0/0:	0/0:	0/0:	0/0:	0/0:	0/0:	0/0:	0/0:	0/0:	0/0:	0/0:	0/0:	0/0:
chr1A	283303211	.	G	C	27294.5	.	AC=127;AF=0.353;AN=360;BaseQRankSum=0.000;ClippingRankSum=0.000;DP=2396;ExcessHet=189.9979;FS=0.000;InbreedingCoeff=-0.6103;MLEAC=138;MLEAF=0.383;MQ=51.67;MQRankSum=-3.624;QD=14.34;ReadPosRankSum=0.000;SOR=0.344	GT:AD:DP:GQ:PGT:PID:PL	0/1:	0/1:	0/1:	0/1:	0/1:	0/0:	0/0:	0/1:	0/1:	0/0:	0/1:	0/1:	0/1:	0/1:	0/1:	0/1:	0/1:	0/1:	0/0:	0/0:	0/1:	0/0:	0/1:	0/0:	0/1:	0/1:	0/1:	0/0:	0/1:	0/1:	0/0:	0/1:	0/1:	0/1:	0/1:	0/1:	0/1:	0/0:	0/1:	0/1:	0/1:
chr1A	283303218	.	A	T	27286.2	.	AC=126;AF=0.350;AN=360;BaseQRankSum=-0.000;ClippingRankSum=0.000;DP=2397;ExcessHet=190.1959;FS=0.000;InbreedingCoeff=-0.6083;MLEAC=137;MLEAF=0.381;MQ=51.63;MQRankSum=-3.624;QD=14.34;ReadPosRankSum=0.000;SOR=0.348	GT:AD:DP:GQ:PGT:PID:PL	0/1:	0/1:	0/1:	0/1:	0/1:	0/0:	0/0:	0/1:	0/1:	0/0:	0/1:	0/1:	0/1:	0/1:	0/1:	0/1:	0/1:	0/1:	0/0:	0/0:	0/1:	0/0:	0/1:	0/0:	0/1:	0/1:	0/1:	0/0:	0/1:	0/1:	0/0:	0/1:	0/1:	0/1:	0/1:	0/1:	0/1:	0/0:	0/1:	0/1:	0/1:
chr1A	283303228	.	A	C	27281.5	.	AC=126;AF=0.350;AN=360;BaseQRankSum=-0.000;ClippingRankSum=0.000;DP=2397;ExcessHet=186.0171;FS=0.000;InbreedingCoeff=-0.6037;MLEAC=137;MLEAF=0.381;MQ=51.63;MQRankSum=-3.624;QD=14.34;ReadPosRankSum=0.000;SOR=0.348	GT:AD:DP:GQ:PGT:PID:PL	0/1:	0/1:	0/1:	0/1:	0/1:	0/0:	0/0:	0/1:	0/1:	0/0:	0/1:	0/1:	0/1:	0/1:	0/1:	0/1:	0/1:	0/1:	0/0:	0/0:	0/1:	0/0:	0/1:	0/0:	0/1:	0/1:	0/1:	0/0:	0/1:	0/1:	0/0:	0/1:	0/1:	0/1:	0/1:	0/1:	0/1:	0/0:	0/1:	0/1:	0/1:
chr1A	283303243	.	G	T	27345.3	.	AC=127;AF=0.353;AN=360;BaseQRankSum=0.000;ClippingRankSum=0.000;DP=2397;ExcessHet=189.9979;FS=0.000;InbreedingCoeff=-0.6110;MLEAC=138;MLEAF=0.383;MQ=51.65;MQRankSum=-3.624;QD=14.30;ReadPosRankSum=0.000;SOR=0.346	GT:AD:DP:GQ:PGT:PID:PL	0/1:	0/1:	0/1:	0/1:	0/1:	0/0:	0/0:	0/1:	0/1:	0/0:	0/1:	0/1:	0/1:	0/1:	0/1:	0/1:	0/1:	0/1:	0/0:	0/0:	0/1:	0/0:	0/1:	0/0:	0/1:	0/1:	0/1:	0/0:	0/1:	0/1:	0/0:	0/1:	0/1:	0/1:	0/1:	0/1:	0/1:	0/0:	0/1:	0/1:	0/1:
chr1A	283303245	.	C	T	27346.7	.	AC=127;AF=0.353;AN=360;BaseQRankSum=0.000;ClippingRankSum=0.000;DP=2397;ExcessHet=191.9956;FS=0.000;InbreedingCoeff=-0.6119;MLEAC=138;MLEAF=0.383;MQ=51.65;MQRankSum=-3.624;QD=14.30;ReadPosRankSum=0.000;SOR=0.346	GT:AD:DP:GQ:PGT:PID:PL	0/1:	0/1:	0/1:	0/1:	0/1:	0/0:	0/0:	0/1:	0/1:	0/0:	0/1:	0/1:	0/1:	0/1:	0/1:	0/1:	0/1:	0/1:	0/0:	0/0:	0/1:	0/0:	0/1:	0/0:	0/1:	0/1:	0/1:	0/0:	0/1:	0/1:	0/0:	0/1:	0/1:	0/1:	0/1:	0/1:	0/1:	0/0:	0/1:	0/1:	0/1:
chr1A	283303253	.	C	T	27346.7	.	AC=127;AF=0.353;AN=360;BaseQRankSum=-0.000;ClippingRankSum=0.000;DP=2397;ExcessHet=191.9956;FS=0.000;InbreedingCoeff=-0.6119;MLEAC=138;MLEAF=0.383;MQ=51.65;MQRankSum=-3.624;QD=14.30;ReadPosRankSum=0.000;SOR=0.346	GT:AD:DP:GQ:PGT:PID:PL	0/1:	0/1:	0/1:	0/1:	0/1:	0/0:	0/0:	0/1:	0/1:	0/0:	0/1:	0/1:	0/1:	0/1:	0/1:	0/1:	0/1:	0/1:	0/0:	0/0:	0/1:	0/0:	0/1:	0/0:	0/1:	0/1:	0/1:	0/0:	0/1:	0/1:	0/0:	0/1:	0/1:	0/1:	0/1:	0/1:	0/1:	0/0:	0/1:	0/1:	0/1:
chr1A	284265917	.	G	A	5433.61	.	AC=22;AF=0.061;AN=360;DP=3062;ExcessHet=0.0000;FS=0.000;InbreedingCoeff=0.9528;MLEAC=21;MLEAF=0.058;MQ=25.79;QD=40.85;SOR=9.796	GT:AD:DP:GQ:PGT:PID:PL	0/0:	0/0:	0/0:	0/0:	0/0:	0/0:	0/0:	0/0:	0/0:	0/0:	0/0:	0/0:	0/0:	0/0:	0/0:	0/0:	0/0:	0/0:	0/0:	0/0:	0/0:	0/0:	0/0:	0/0:	0/0:	1/1:	0/0:	0/0:	0/0:	0/0:	0/0:	0/0:	0/0:	0/0:	0/0:	0/0:	0/0:	0/0:	0/0:	1/1:	0/0:
chr1A	284265937	.	T	C	39376.4	.	AC=129;AF=0.358;AN=360;BaseQRankSum=-0.836;ClippingRankSum=0.000;DP=2993;ExcessHet=-0.0000;FS=0.000;InbreedingCoeff=0.9684;MLEAC=129;MLEAF=0.358;MQ=42.89;MQRankSum=-4.421;QD=38.76;ReadPosRankSum=0.000;SOR=8.858	GT:AD:DP:GQ:PGT:PID:PL	1/1:	1/1:	0/0:	0/0:	1/1:	1/1:	1/1:	1/1:	1/1:	0/0:	0/0:	0/0:	0/0:	0/0:	0/0:	0/0:	0/0:	0/0:	0/0:	0/0:	0/0:	0/0:	0/0:	0/0:	0/0:	1/1:	0/0:	0/0:	0/0:	0/0:	0/0:	0/0:	0/0:	0/0:	0/0:	0/0:	0/0:	0/0:	0/0:	1/1:	0/0:
chr1A	285544694	.	T	A	3349.69	.	AC=23;AF=0.064;AN=360;BaseQRankSum=0.000;ClippingRankSum=-0.000;DP=3214;ExcessHet=6.8513;FS=0.000;InbreedingCoeff=-0.0757;MLEAC=23;MLEAF=0.064;MQ=33.04;MQRankSum=-0.829;QD=5.39;ReadPosRankSum=-4.273;SOR=0.060	GT:AD:DP:GQ:PGT:PID:PL	0/0:	0/0:	0/0:	0/0:	0/0:	0/0:	0/0:	0/0:	0/0:	0/0:	0/0:	0/0:	0/0:	0/0:	0/0:	0/0:	0/0:	0/0:	0/0:	0/0:	0/0:	0/0:	0/0:	0/0:	0/0:	0/0:	0/0:	0/0:	0/0:	0/0:	0/0:	0/1:	0/0:	0/0:	0/0:	0/0:	0/0:	0/0:	0/0:	0/0:	0/0:
chr1A	285544834	.	G	A	18004.3	.	AC=109;AF=0.303;AN=360;BaseQRankSum=0.000;ClippingRankSum=0.000;DP=3211;ExcessHet=102.5925;FS=0.000;InbreedingCoeff=-0.4438;MLEAC=113;MLEAF=0.314;MQ=32.90;MQRankSum=2.099;QD=7.84;ReadPosRankSum=0.000;SOR=0.134	GT:AD:DP:GQ:PGT:PID:PL	0/1:	0/0:	0/1:	0/1:	0/0:	0/1:	0/1:	0/1:	0/1:	0/0:	0/1:	0/0:	0/0:	0/1:	0/0:	0/0:	0/0:	0/1:	0/0:	0/0:	0/0:	0/0:	0/1:	1/1:	0/1:	0/0:	0/1:	0/1:	0/1:	0/0:	0/1:	0/1:	0/0:	0/1:	0/0:	0/1:	0/1:	0/0:	0/0:	0/1:	0/0:
chr1A	285544855	.	C	T	26577.5	.	AC=153;AF=0.425;AN=360;BaseQRankSum=0.000;ClippingRankSum=0.000;DP=3210;ExcessHet=248.0272;FS=0.000;InbreedingCoeff=-0.7336;MLEAC=159;MLEAF=0.442;MQ=32.76;MQRankSum=2.258;QD=9.26;ReadPosRankSum=0.000;SOR=0.190	GT:AD:DP:GQ:PGT:PID:PL	0/1:	0/1:	0/1:	0/0:	0/1:	0/1:	0/1:	0/1:	0/1:	0/1:	0/0:	0/1:	0/1:	0/1:	0/1:	0/1:	0/1:	0/1:	0/0:	0/1:	0/0:	0/0:	0/1:	0/0:	0/1:	0/1:	0/1:	0/1:	0/1:	0/1:	0/1:	0/1:	0/0:	0/0:	0/0:	0/1:	0/1:	0/1:	0/1:	0/1:	0/1:
chr1A	285975821	.	A	T	24717.8	.	AC=109;AF=0.306;AN=356;BaseQRankSum=0.000;ClippingRankSum=-0.000;DP=2598;ExcessHet=51.7056;FS=0.000;InbreedingCoeff=-0.3367;MLEAC=110;MLEAF=0.309;MQ=38.71;MQRankSum=0.791;QD=14.56;ReadPosRankSum=0.000;SOR=0.459	GT:AD:DP:GQ:PGT:PID:PL	1/1:	0/1:	0/1:	0/0:	1/1:	0/1:	0/1:	0/1:	./.:	1/1:	0/0:	0/1:	0/1:	0/0:	0/1:	0/0:	0/1:	0/0:	0/0:	0/0:	0/1:	0/1:	0/1:	0/1:	0/1:	0/1:	0/1:	1/1:	0/1:	0/1:	0/1:	0/0:	0/0:	0/1:	0/1:	0/1:	0/1:	0/1:	0/0:	0/1:	0/0:
chr1A	285975844	.	G	C	24572.1	.	AC=108;AF=0.303;AN=356;BaseQRankSum=0.000;ClippingRankSum=-0.000;DP=2598;ExcessHet=51.0602;FS=0.000;InbreedingCoeff=-0.3320;MLEAC=109;MLEAF=0.306;MQ=38.71;MQRankSum=0.791;QD=14.68;ReadPosRankSum=0.000;SOR=0.459	GT:AD:DP:GQ:PGT:PID:PL	1/1:	0/1:	0/1:	0/0:	1/1:	0/1:	0/1:	0/1:	./.:	1/1:	0/0:	0/1:	0/1:	0/0:	0/1:	0/0:	0/1:	0/0:	0/0:	0/0:	0/1:	0/1:	0/1:	0/1:	0/1:	0/1:	0/1:	1/1:	0/1:	0/1:	0/1:	0/0:	0/0:	0/1:	0/1:	0/1:	0/1:	0/1:	0/0:	0/1:	0/0:
chr1A	285975908	.	A	G	27397.4	.	AC=108;AF=0.303;AN=356;BaseQRankSum=-0.000;ClippingRankSum=-0.000;DP=2598;ExcessHet=59.1505;FS=0.000;InbreedingCoeff=-0.3522;MLEAC=109;MLEAF=0.306;MQ=38.71;MQRankSum=0.791;QD=16.14;ReadPosRankSum=-3.638;SOR=0.459	GT:AD:DP:GQ:PGT:PID:PL	1/1:	0/1:	0/1:	0/0:	1/1:	0/1:	0/1:	0/1:	./.:	1/1:	0/0:	0/1:	0/1:	0/0:	0/1:	0/0:	0/1:	0/0:	0/0:	0/0:	0/1:	0/1:	0/1:	0/1:	0/1:	0/1:	0/1:	1/1:	0/1:	0/1:	0/1:	0/0:	0/0:	0/1:	0/1:	0/1:	0/1:	0/1:	0/0:	0/1:	0/0:
chr1A	285975918	.	T	A	27397.4	.	AC=108;AF=0.303;AN=356;BaseQRankSum=0.000;ClippingRankSum=-0.000;DP=2599;ExcessHet=59.7222;FS=0.000;InbreedingCoeff=-0.3522;MLEAC=109;MLEAF=0.306;MQ=38.71;MQRankSum=0.791;QD=16.14;ReadPosRankSum=-3.638;SOR=0.459	GT:AD:DP:GQ:PGT:PID:PL	1/1:	0/1:	0/1:	0/0:	1/1:	0/1:	0/1:	0/1:	./.:	1/1:	0/0:	0/1:	0/1:	0/0:	0/1:	0/0:	0/1:	0/0:	0/0:	0/0:	0/1:	0/1:	0/1:	0/1:	0/1:	0/1:	0/1:	1/1:	0/1:	0/1:	0/1:	0/0:	0/0:	0/1:	0/1:	0/1:	0/1:	0/1:	0/0:	0/1:	0/0:
chr1A	285975919	.	C	A	27397.4	.	AC=108;AF=0.303;AN=356;BaseQRankSum=-0.349;ClippingRankSum=-0.000;DP=2599;ExcessHet=59.7222;FS=0.000;InbreedingCoeff=-0.3522;MLEAC=109;MLEAF=0.306;MQ=38.71;MQRankSum=0.791;QD=16.14;ReadPosRankSum=-3.638;SOR=0.459	GT:AD:DP:GQ:PGT:PID:PL	1/1:	0/1:	0/1:	0/0:	1/1:	0/1:	0/1:	0/1:	./.:	1/1:	0/0:	0/1:	0/1:	0/0:	0/1:	0/0:	0/1:	0/0:	0/0:	0/0:	0/1:	0/1:	0/1:	0/1:	0/1:	0/1:	0/1:	1/1:	0/1:	0/1:	0/1:	0/0:	0/0:	0/1:	0/1:	0/1:	0/1:	0/1:	0/0:	0/1:	0/0:
chr1A	285975970	.	C	T	22940.5	.	AC=106;AF=0.298;AN=356;BaseQRankSum=-0.073;ClippingRankSum=-0.000;DP=2586;ExcessHet=66.1611;FS=0.000;InbreedingCoeff=-0.3737;MLEAC=108;MLEAF=0.303;MQ=38.72;MQRankSum=0.660;QD=13.83;ReadPosRankSum=0.000;SOR=0.470	GT:AD:DP:GQ:PL	1/1:	0/1:	0/1:	0/0:	0/1:	0/1:	0/1:	0/1:	./.:	1/1:	0/0:	0/1:	0/1:	0/0:	0/1:	0/0:	0/1:	0/0:	0/0:	0/0:	0/1:	0/1:	0/1:	0/1:	0/1:	0/1:	0/1:	0/1:	0/1:	0/1:	0/1:	0/0:	0/0:	0/1:	0/1:	0/1:	0/1:	0/1:	0/0:	0/1:	0/0:
chr1A	285976031	.	C	A	24666.9	.	AC=107;AF=0.301;AN=356;BaseQRankSum=0.000;ClippingRankSum=-0.000;DP=2638;ExcessHet=67.6173;FS=0.000;InbreedingCoeff=-0.3752;MLEAC=109;MLEAF=0.306;MQ=38.63;MQRankSum=0.904;QD=14.18;ReadPosRankSum=-0.000;SOR=0.443	GT:AD:DP:GQ:PGT:PID:PL	1/1:	0/1:	0/1:	0/0:	0/1:	0/1:	0/1:	0/1:	./.:	1/1:	0/0:	0/1:	0/1:	0/0:	0/1:	0/0:	0/1:	0/0:	0/0:	0/0:	0/1:	0/1:	0/1:	0/1:	0/1:	0/1:	0/1:	0/1:	0/1:	0/1:	0/1:	0/0:	0/0:	0/1:	0/1:	0/1:	0/1:	0/1:	0/0:	0/1:	0/0:
chr1A	285976056	.	A	T	24985.5	.	AC=107;AF=0.301;AN=356;BaseQRankSum=-0.000;ClippingRankSum=-0.000;DP=2638;ExcessHet=70.1512;FS=0.000;InbreedingCoeff=-0.3809;MLEAC=108;MLEAF=0.303;MQ=38.60;MQRankSum=0.524;QD=14.59;ReadPosRankSum=0.000;SOR=0.452	GT:AD:DP:GQ:PGT:PID:PL	1/1:	0/1:	0/1:	0/0:	0/1:	0/1:	0/1:	0/1:	./.:	1/1:	0/0:	0/1:	0/1:	0/0:	0/1:	0/0:	0/1:	0/0:	0/0:	0/0:	0/1:	0/1:	0/1:	0/1:	0/1:	0/1:	0/1:	0/1:	0/1:	0/1:	0/1:	0/0:	0/0:	0/1:	0/1:	0/1:	0/1:	0/1:	0/0:	0/1:	0/0:
chr1A	287223836	.	C	T	5411.39	.	AC=22;AF=0.061;AN=360;BaseQRankSum=3.388;ClippingRankSum=0.000;DP=2799;ExcessHet=0.0000;FS=0.000;InbreedingCoeff=0.9525;MLEAC=22;MLEAF=0.061;MQ=39.72;MQRankSum=5.103;QD=36.81;ReadPosRankSum=0.000;SOR=8.595	GT:AD:DP:GQ:PL	0/0:	0/0:	0/0:	0/0:	0/0:	0/0:	0/0:	0/0:	0/0:	0/0:	0/0:	0/0:	0/0:	0/0:	0/0:	0/0:	0/0:	0/0:	0/0:	0/0:	0/0:	0/0:	0/0:	0/0:	0/0:	1/1:	0/0:	0/0:	0/0:	0/0:	0/0:	0/0:	0/0:	0/0:	0/0:	0/0:	0/0:	0/0:	0/0:	1/1:	0/0:
chr1A	287224089	.	G	A	5648.36	.	AC=22;AF=0.061;AN=360;DP=2800;ExcessHet=0.0000;FS=0.000;InbreedingCoeff=0.9547;MLEAC=22;MLEAF=0.061;MQ=44.73;QD=38.69;SOR=9.981	GT:AD:DP:GQ:PL	0/0:	0/0:	0/0:	0/0:	0/0:	0/0:	0/0:	0/0:	0/0:	0/0:	0/0:	0/0:	0/0:	0/0:	0/0:	0/0:	0/0:	0/0:	0/0:	0/0:	0/0:	0/0:	0/0:	0/0:	0/0:	1/1:	0/0:	0/0:	0/0:	0/0:	0/0:	0/0:	0/0:	0/0:	0/0:	0/0:	0/0:	0/0:	0/0:	1/1:	0/0:
chr1A	288131479	.	C	T	4236.24	.	AC=22;AF=0.061;AN=360;DP=4251;ExcessHet=0.0000;FS=0.000;InbreedingCoeff=0.9662;MLEAC=21;MLEAF=0.058;MQ=60.00;QD=35.90;SOR=9.558	GT:AD:DP:GQ:PL	0/0:	0/0:	0/0:	0/0:	0/0:	0/0:	0/0:	0/0:	0/0:	0/0:	0/0:	0/0:	0/0:	0/0:	0/0:	0/0:	0/0:	0/0:	0/0:	0/0:	0/0:	0/0:	0/0:	0/0:	0/0:	1/1:	0/0:	0/0:	0/0:	0/0:	0/0:	0/0:	0/0:	0/0:	0/0:	0/0:	0/0:	0/0:	0/0:	1/1:	0/0:
chr1A	289093349	.	C	T	3244.01	.	AC=22;AF=0.061;AN=358;DP=3003;ExcessHet=-0.0000;FS=0.000;InbreedingCoeff=0.9663;MLEAC=21;MLEAF=0.059;MQ=51.47;QD=21.92;SOR=0.720	GT:AD:DP:GQ:PL	0/0:	0/0:	0/0:	0/0:	0/0:	0/0:	0/0:	0/0:	0/0:	0/0:	0/0:	0/0:	0/0:	0/0:	0/0:	0/0:	0/0:	0/0:	0/0:	0/0:	0/0:	0/0:	0/0:	0/0:	0/0:	1/1:	0/0:	0/0:	0/0:	0/0:	0/0:	0/0:	0/0:	0/0:	0/0:	0/0:	0/0:	0/0:	0/0:	1/1:	0/0:
chr1A	289647206	.	G	C	33127	.	AC=116;AF=0.322;AN=360;BaseQRankSum=-0.492;ClippingRankSum=0.000;DP=2775;ExcessHet=-0.0000;FS=0.000;InbreedingCoeff=0.9696;MLEAC=116;MLEAF=0.322;MQ=59.72;MQRankSum=0.000;QD=38.93;ReadPosRankSum=0.000;SOR=7.791	GT:AD:DP:GQ:PL	1/1:	1/1:	0/0:	0/0:	1/1:	0/0:	0/0:	0/0:	1/1:	0/0:	0/0:	0/0:	0/0:	0/0:	0/0:	0/0:	0/0:	0/0:	0/0:	0/0:	0/0:	0/0:	0/0:	0/0:	0/0:	1/1:	0/0:	0/0:	0/0:	0/0:	0/0:	0/0:	0/0:	0/0:	0/0:	0/0:	0/0:	0/0:	0/0:	1/1:	0/0:
chr1A	291417518	.	C	A	24343.3	.	AC=87;AF=0.243;AN=358;BaseQRankSum=1.416;ClippingRankSum=0.000;DP=3197;ExcessHet=-0.0000;FS=0.000;InbreedingCoeff=0.9750;MLEAC=86;MLEAF=0.240;MQ=59.94;MQRankSum=0.000;QD=32.81;ReadPosRankSum=0.028;SOR=0.715	GT:AD:DP:GQ:PGT:PID:PL	1/1:	1/1:	0/0:	0/0:	1/1:	0/0:	0/0:	0/0:	1/1:	0/0:	0/0:	0/0:	0/0:	0/0:	0/0:	0/0:	0/0:	0/0:	0/0:	0/0:	0/0:	0/0:	0/0:	0/0:	0/0:	0/0:	0/0:	0/0:	0/0:	0/0:	0/0:	0/0:	0/0:	0/0:	0/0:	0/0:	0/0:	0/0:	0/0:	0/0:	0/0:
chr1A	291507080	.	G	T	24833.7	.	AC=87;AF=0.242;AN=360;BaseQRankSum=0.589;ClippingRankSum=-0.000;DP=2879;ExcessHet=-0.0000;FS=0.000;InbreedingCoeff=0.9771;MLEAC=87;MLEAF=0.242;MQ=41.31;MQRankSum=-0.000;QD=39.36;ReadPosRankSum=-0.000;SOR=9.298	GT:AD:DP:GQ:PL	1/1:	1/1:	0/0:	0/0:	1/1:	0/0:	0/0:	0/0:	1/1:	0/0:	0/0:	0/0:	0/0:	0/0:	0/0:	0/0:	0/0:	0/0:	0/0:	0/0:	0/0:	0/0:	0/0:	0/0:	0/0:	0/0:	0/0:	0/0:	0/0:	0/0:	0/0:	0/0:	0/0:	0/0:	0/0:	0/0:	0/0:	0/0:	0/0:	0/0:	0/0:
chr1A	291507228	.	G	C	19527.2	.	AC=87;AF=0.242;AN=360;BaseQRankSum=0.674;ClippingRankSum=-0.000;DP=2712;ExcessHet=-0.0000;FS=0.000;InbreedingCoeff=0.9711;MLEAC=85;MLEAF=0.236;MQ=59.73;MQRankSum=-0.000;QD=42.45;ReadPosRankSum=-0.000;SOR=9.031	GT:AD:DP:GQ:PGT:PID:PL	1/1:	1/1:	0/0:	0/0:	1/1:	0/0:	0/0:	0/0:	1/1:	0/0:	0/0:	0/0:	0/0:	0/0:	0/0:	0/0:	0/0:	0/0:	0/0:	0/0:	0/0:	0/0:	0/0:	0/0:	0/0:	0/0:	0/0:	0/0:	0/0:	0/0:	0/0:	0/0:	0/0:	0/0:	0/0:	0/0:	0/0:	0/0:	0/0:	0/0:	0/0:
chr1A	296152576	.	C	T	2922.15	.	AC=21;AF=0.058;AN=360;BaseQRankSum=-0.674;ClippingRankSum=-0.000;DP=3314;ExcessHet=0.0000;FS=0.000;InbreedingCoeff=0.9142;MLEAC=18;MLEAF=0.050;MQ=60.00;MQRankSum=-0.000;QD=20.15;ReadPosRankSum=-0.000;SOR=0.737	GT:AD:DP:GQ:PGT:PID:PL	0/0:	0/0:	0/0:	0/0:	0/0:	0/0:	0/0:	0/0:	0/0:	0/0:	0/0:	0/0:	0/0:	0/0:	0/0:	0/0:	0/0:	0/0:	0/0:	0/0:	0/0:	0/0:	0/0:	0/0:	0/0:	1/1:	0/0:	0/0:	0/0:	0/0:	0/0:	0/0:	0/0:	0/0:	0/0:	0/0:	0/0:	0/0:	0/0:	1/1:	0/0:
chr1A	296814108	.	G	A	50498.2	.	AC=219;AF=0.612;AN=358;BaseQRankSum=2.460;ClippingRankSum=0.000;DP=3506;ExcessHet=-0.0000;FS=0.000;InbreedingCoeff=0.9761;MLEAC=219;MLEAF=0.612;MQ=60.00;MQRankSum=0.000;QD=23.55;ReadPosRankSum=0.124;SOR=0.695	GT:AD:DP:GQ:PGT:PID:PL	0/0:	0/0:	1/1:	1/1:	0/0:	1/1:	1/1:	1/1:	0/0:	1/1:	1/1:	1/1:	1/1:	1/1:	1/1:	1/1:	1/1:	0/0:	1/1:	1/1:	1/1:	0/0:	1/1:	1/1:	1/1:	0/0:	1/1:	1/1:	1/1:	1/1:	1/1:	1/1:	1/1:	1/1:	1/1:	1/1:	1/1:	1/1:	1/1:	0/0:	1/1:
chr1A	297170686	.	C	T	26545.8	.	AC=87;AF=0.243;AN=358;BaseQRankSum=-0.000;ClippingRankSum=-0.000;DP=2989;ExcessHet=-0.0000;FS=0.000;InbreedingCoeff=0.9747;MLEAC=87;MLEAF=0.243;MQ=40.10;MQRankSum=-3.361;QD=39.04;ReadPosRankSum=-0.000;SOR=8.629	GT:AD:DP:GQ:PL	1/1:	1/1:	0/0:	0/0:	1/1:	0/0:	0/0:	0/0:	1/1:	0/0:	0/0:	0/0:	0/0:	0/0:	0/0:	0/0:	0/0:	0/0:	0/0:	0/0:	0/0:	0/0:	0/0:	0/0:	0/0:	0/0:	0/0:	0/0:	0/0:	0/0:	0/0:	0/0:	0/0:	0/0:	0/0:	0/0:	0/0:	0/0:	0/0:	0/0:	0/0:
chr1A	297170732	.	C	T	26029.7	.	AC=87;AF=0.243;AN=358;BaseQRankSum=-1.521;ClippingRankSum=-0.000;DP=2989;ExcessHet=-0.0000;FS=0.000;InbreedingCoeff=0.9798;MLEAC=87;MLEAF=0.243;MQ=40.10;MQRankSum=-3.361;QD=38.28;ReadPosRankSum=-0.000;SOR=8.629	GT:AD:DP:GQ:PL	1/1:	1/1:	0/0:	0/0:	1/1:	0/0:	0/0:	0/0:	1/1:	0/0:	0/0:	0/0:	0/0:	0/0:	0/0:	0/0:	0/0:	0/0:	0/0:	0/0:	0/0:	0/0:	0/0:	0/0:	0/0:	0/0:	0/0:	0/0:	0/0:	0/0:	0/0:	0/0:	0/0:	0/0:	0/0:	0/0:	0/0:	0/0:	0/0:	0/0:	0/0:
chr1A	297170773	.	T	C	104621	.	AC=309;AF=0.863;AN=358;BaseQRankSum=-0.000;ClippingRankSum=-0.000;DP=2961;ExcessHet=-0.0000;FS=0.000;InbreedingCoeff=0.9661;MLEAC=309;MLEAF=0.863;MQ=46.10;MQRankSum=-2.128;QD=40.57;ReadPosRankSum=-0.000;SOR=11.815	GT:AD:DP:GQ:PL	1/1:	1/1:	1/1:	1/1:	1/1:	1/1:	1/1:	1/1:	1/1:	1/1:	1/1:	1/1:	1/1:	1/1:	1/1:	1/1:	1/1:	0/0:	1/1:	1/1:	1/1:	1/1:	1/1:	1/1:	1/1:	0/0:	1/1:	1/1:	1/1:	1/1:	1/1:	1/1:	1/1:	1/1:	1/1:	1/1:	1/1:	1/1:	1/1:	0/0:	1/1:
chr1A	297170842	.	G	A	80420.1	.	AC=218;AF=0.609;AN=358;BaseQRankSum=-0.502;ClippingRankSum=-0.000;DP=2991;ExcessHet=-0.0000;FS=0.000;InbreedingCoeff=0.9714;MLEAC=218;MLEAF=0.609;MQ=60.00;MQRankSum=-0.000;QD=42.78;ReadPosRankSum=-0.000;SOR=10.104	GT:AD:DP:GQ:PGT:PID:PL	0/0:	0/0:	1/1:	1/1:	0/0:	1/1:	1/1:	1/1:	0/0:	1/1:	1/1:	1/1:	1/1:	1/1:	1/1:	1/1:	1/1:	0/0:	1/1:	1/1:	1/1:	0/0:	1/1:	1/1:	1/1:	0/0:	1/1:	1/1:	1/1:	1/1:	1/1:	1/1:	1/1:	1/1:	1/1:	1/1:	1/1:	1/1:	1/1:	0/0:	1/1:
chr1A	297170845	.	G	A	80428.5	.	AC=218;AF=0.609;AN=358;BaseQRankSum=-0.150;ClippingRankSum=-0.000;DP=2991;ExcessHet=-0.0000;FS=0.000;InbreedingCoeff=0.9723;MLEAC=218;MLEAF=0.609;MQ=60.00;MQRankSum=-0.000;QD=42.76;ReadPosRankSum=-0.000;SOR=10.104	GT:AD:DP:GQ:PGT:PID:PL	0/0:	0/0:	1/1:	1/1:	0/0:	1/1:	1/1:	1/1:	0/0:	1/1:	1/1:	1/1:	1/1:	1/1:	1/1:	1/1:	1/1:	0/0:	1/1:	1/1:	1/1:	0/0:	1/1:	1/1:	1/1:	0/0:	1/1:	1/1:	1/1:	1/1:	1/1:	1/1:	1/1:	1/1:	1/1:	1/1:	1/1:	1/1:	1/1:	0/0:	1/1:
chr1A	297170886	.	T	A	25069.5	.	AC=87;AF=0.243;AN=358;BaseQRankSum=2.172;ClippingRankSum=-0.000;DP=3000;ExcessHet=-0.0000;FS=0.000;InbreedingCoeff=0.9797;MLEAC=87;MLEAF=0.243;MQ=60.00;MQRankSum=-0.000;QD=36.28;ReadPosRankSum=-0.000;SOR=8.255	GT:AD:DP:GQ:PGT:PID:PL	1/1:	1/1:	0/0:	0/0:	1/1:	0/0:	0/0:	0/0:	1/1:	0/0:	0/0:	0/0:	0/0:	0/0:	0/0:	0/0:	0/0:	0/0:	0/0:	0/0:	0/0:	0/0:	0/0:	0/0:	0/0:	0/0:	0/0:	0/0:	0/0:	0/0:	0/0:	0/0:	0/0:	0/0:	0/0:	0/0:	0/0:	0/0:	0/0:	0/0:	0/0:
chr1A	297170918	.	A	G	28715.3	.	AC=91;AF=0.254;AN=358;BaseQRankSum=-0.000;ClippingRankSum=-0.000;DP=3000;ExcessHet=-0.0000;FS=0.000;InbreedingCoeff=0.9803;MLEAC=91;MLEAF=0.254;MQ=60.00;MQRankSum=-0.000;QD=39.02;ReadPosRankSum=-0.000;SOR=8.789	GT:AD:DP:GQ:PL	1/1:	1/1:	0/0:	0/0:	1/1:	0/0:	0/0:	0/0:	1/1:	0/0:	0/0:	0/0:	0/0:	0/0:	0/0:	0/0:	0/0:	0/0:	0/0:	0/0:	0/0:	1/1:	0/0:	0/0:	0/0:	0/0:	0/0:	0/0:	0/0:	0/0:	0/0:	0/0:	0/0:	0/0:	0/0:	0/0:	0/0:	0/0:	0/0:	0/0:	0/0:
chr1A	297471483	.	A	G	59687.8	.	AC=278;AF=0.832;AN=334;BaseQRankSum=0.761;ClippingRankSum=0.000;DP=3132;ExcessHet=-0.0000;FS=9.164;InbreedingCoeff=0.8993;MLEAC=280;MLEAF=0.838;MQ=58.08;MQRankSum=0.000;QD=23.36;ReadPosRankSum=-3.774;SOR=0.090	GT:AD:DP:GQ:PGT:PID:PL	1/1:	1/1:	1/1:	1/1:	1/1:	0/1:	1/1:	1/1:	1/1:	1/1:	1/1:	1/1:	1/1:	1/1:	1/1:	1/1:	1/1:	0/0:	1/1:	1/1:	1/1:	0/0:	1/1:	1/1:	./.:	0/0:	1/1:	1/1:	1/1:	1/1:	1/1:	1/1:	1/1:	1/1:	1/1:	1/1:	1/1:	1/1:	1/1:	0/0:	1/1:
chr1A	299183035	.	C	T	10916.6	.	AC=53;AF=0.149;AN=356;BaseQRankSum=1.561;ClippingRankSum=0.000;DP=3030;ExcessHet=0.0000;FS=0.000;InbreedingCoeff=0.9610;MLEAC=53;MLEAF=0.149;MQ=56.88;MQRankSum=-2.095;QD=22.84;ReadPosRankSum=0.204;SOR=0.498	GT:AD:DP:GQ:PL	0/0:	0/0:	0/0:	0/0:	0/0:	0/0:	0/0:	0/0:	0/0:	0/0:	0/0:	0/0:	0/0:	0/0:	0/0:	0/0:	0/0:	0/0:	0/0:	0/0:	1/1:	1/1:	0/0:	0/0:	0/0:	1/1:	0/0:	0/0:	0/0:	0/0:	0/0:	0/0:	0/0:	0/0:	0/0:	0/0:	0/0:	0/0:	0/0:	1/1:	0/0:
chr1A	304460672	.	G	A	12395.2	.	AC=49;AF=0.140;AN=350;BaseQRankSum=-1.602;ClippingRankSum=-0.000;DP=2811;ExcessHet=-0.0000;FS=0.000;InbreedingCoeff=0.9567;MLEAC=49;MLEAF=0.140;MQ=59.57;MQRankSum=-0.000;QD=36.03;ReadPosRankSum=-0.000;SOR=7.488	GT:AD:DP:GQ:PGT:PID:PL	0/0:	0/0:	0/0:	0/0:	0/0:	0/0:	0/0:	0/0:	0/0:	0/0:	0/0:	0/0:	0/0:	0/0:	0/0:	0/0:	0/0:	0/0:	0/0:	0/0:	0/0:	1/1:	0/0:	0/0:	0/0:	1/1:	0/0:	0/0:	0/0:	0/0:	0/0:	0/0:	0/0:	0/0:	0/0:	0/0:	0/0:	0/0:	0/0:	1/1:	0/0:
chr1A	305311624	.	A	C	35676.1	.	AC=116;AF=0.322;AN=360;BaseQRankSum=1.645;ClippingRankSum=0.000;DP=2703;ExcessHet=-0.0000;FS=0.000;InbreedingCoeff=0.9729;MLEAC=116;MLEAF=0.322;MQ=60.00;MQRankSum=0.000;QD=39.82;ReadPosRankSum=0.000;SOR=10.370	GT:AD:DP:GQ:PL	0/0:	1/1:	0/0:	0/0:	1/1:	1/1:	1/1:	1/1:	1/1:	0/0:	0/0:	0/0:	0/0:	0/0:	0/0:	0/0:	0/0:	0/0:	0/0:	0/0:	0/0:	0/0:	0/0:	0/0:	0/0:	0/0:	0/0:	0/0:	0/0:	0/0:	0/0:	0/0:	0/0:	0/0:	0/0:	0/0:	0/0:	0/0:	0/0:	0/0:	0/0:
chr1A	305311674	.	T	C	101582	.	AC=332;AF=0.922;AN=360;BaseQRankSum=1.309;ClippingRankSum=0.000;DP=2687;ExcessHet=-0.0000;FS=0.000;InbreedingCoeff=0.8990;MLEAC=333;MLEAF=0.925;MQ=60.00;MQRankSum=0.000;QD=40.60;ReadPosRankSum=0.000;SOR=9.114	GT:AD:DP:GQ:PGT:PID:PL	1/1:	1/1:	1/1:	1/1:	1/1:	1/1:	1/1:	1/1:	1/1:	1/1:	1/1:	1/1:	1/1:	0/0:	1/1:	1/1:	1/1:	0/0:	1/1:	1/1:	0/0:	1/1:	1/1:	1/1:	1/1:	1/1:	1/1:	1/1:	1/1:	1/1:	1/1:	1/1:	1/1:	1/1:	1/1:	1/1:	1/1:	1/1:	1/1:	1/1:	1/1:
chr1A	305311721	.	C	T	62323.8	.	AC=212;AF=0.589;AN=360;BaseQRankSum=-0.198;ClippingRankSum=0.000;DP=2690;ExcessHet=-0.0000;FS=0.000;InbreedingCoeff=0.9581;MLEAC=213;MLEAF=0.592;MQ=60.00;MQRankSum=0.000;QD=39.03;ReadPosRankSum=0.000;SOR=8.206	GT:AD:DP:GQ:PL	1/1:	0/0:	1/1:	1/1:	0/0:	0/0:	0/0:	0/0:	0/0:	1/1:	1/1:	1/1:	1/1:	0/0:	1/1:	1/1:	1/1:	0/0:	1/1:	1/1:	0/0:	1/1:	1/1:	1/1:	1/1:	1/1:	1/1:	1/1:	1/1:	1/1:	1/1:	1/1:	1/1:	1/1:	1/1:	1/1:	1/1:	1/1:	1/1:	1/1:	1/1:
chr1A	305311850	.	G	A	5567.12	.	AC=21;AF=0.058;AN=360;BaseQRankSum=0.956;ClippingRankSum=0.000;DP=2703;ExcessHet=0.0000;FS=0.000;InbreedingCoeff=0.8933;MLEAC=20;MLEAF=0.056;MQ=60.00;MQRankSum=0.000;QD=36.15;ReadPosRankSum=0.000;SOR=5.163	GT:AD:DP:GQ:PL	0/0:	0/0:	0/0:	0/0:	0/0:	0/0:	0/0:	0/0:	0/0:	0/0:	0/0:	0/0:	0/0:	0/0:	0/0:	0/0:	0/0:	0/0:	0/0:	0/0:	0/0:	0/0:	0/0:	0/0:	0/0:	1/1:	0/0:	0/0:	0/0:	0/0:	0/0:	0/0:	0/0:	0/0:	0/0:	0/0:	0/0:	0/0:	0/0:	1/1:	0/0:
chr1A	307684880	.	T	C	97311.2	.	AC=332;AF=0.922;AN=360;BaseQRankSum=0.000;ClippingRankSum=0.000;DP=4242;ExcessHet=-0.0000;FS=0.000;InbreedingCoeff=0.9190;MLEAC=332;MLEAF=0.922;MQ=60.00;MQRankSum=0.000;QD=24.02;ReadPosRankSum=0.049;SOR=0.709	GT:AD:DP:GQ:PL	1/1:	1/1:	1/1:	1/1:	1/1:	1/1:	1/1:	1/1:	1/1:	1/1:	1/1:	1/1:	1/1:	0/0:	1/1:	1/1:	1/1:	0/0:	1/1:	1/1:	0/0:	1/1:	1/1:	1/1:	1/1:	1/1:	1/1:	1/1:	1/1:	1/1:	1/1:	1/1:	1/1:	1/1:	1/1:	1/1:	1/1:	1/1:	1/1:	1/1:	1/1:
chr1A	307839076	.	G	C	64190.1	.	AC=81;AF=0.226;AN=358;BaseQRankSum=-0.034;ClippingRankSum=0.000;DP=3793;ExcessHet=26.8685;FS=0.000;InbreedingCoeff=-0.2196;MLEAC=81;MLEAF=0.226;MQ=41.70;MQRankSum=-4.802;QD=23.93;ReadPosRankSum=0.000;SOR=1.822	GT:AD:DP:GQ:PL	0/1:	0/1:	0/1:	0/0:	0/0:	0/0:	0/0:	0/0:	0/0:	0/1:	0/0:	0/1:	0/0:	0/1:	0/0:	0/1:	1/1:	0/0:	1/1:	0/1:	0/0:	0/0:	0/1:	0/1:	0/1:	0/1:	0/1:	0/0:	0/0:	0/0:	0/0:	0/0:	0/0:	0/0:	0/1:	0/1:	0/1:	0/1:	0/1:	0/0:	0/1:
chr1A	307839107	.	C	T	5410.68	.	AC=22;AF=0.061;AN=360;BaseQRankSum=1.068;ClippingRankSum=0.000;DP=3835;ExcessHet=0.0000;FS=0.000;InbreedingCoeff=0.7286;MLEAC=22;MLEAF=0.061;MQ=52.75;MQRankSum=5.186;QD=23.42;ReadPosRankSum=0.000;SOR=1.451	GT:AD:DP:GQ:PL	0/0:	0/1:	0/0:	0/0:	0/0:	0/0:	0/0:	0/0:	1/1:	0/0:	0/0:	0/0:	0/0:	0/0:	0/0:	0/0:	0/0:	0/0:	0/0:	0/0:	0/0:	0/0:	0/0:	0/0:	0/0:	0/0:	0/0:	0/0:	0/0:	0/0:	0/0:	0/0:	0/0:	0/0:	0/0:	0/0:	0/0:	0/0:	0/0:	0/0:	0/0:
chr1A	307839110	.	G	A	27885.7	.	AC=113;AF=0.314;AN=360;BaseQRankSum=0.039;ClippingRankSum=0.000;DP=3803;ExcessHet=0.0000;FS=0.000;InbreedingCoeff=0.3743;MLEAC=112;MLEAF=0.311;MQ=41.01;MQRankSum=4.885;QD=13.96;ReadPosRankSum=0.000;SOR=0.376	GT:AD:DP:GQ:PGT:PID:PL	0/1:	0/0:	0/1:	1/1:	0/0:	0/0:	0/0:	0/0:	0/0:	0/1:	1/1:	0/1:	1/1:	0/0:	1/1:	0/1:	0/0:	0/0:	0/0:	0/1:	0/0:	0/0:	0/1:	0/1:	0/1:	0/0:	0/1:	1/1:	1/1:	1/1:	1/1:	1/1:	1/1:	1/1:	0/1:	0/1:	0/1:	0/1:	0/1:	0/0:	0/1:
chr1A	307839115	.	T	C	75631.7	.	AC=81;AF=0.225;AN=360;BaseQRankSum=0.000;ClippingRankSum=0.000;DP=3793;ExcessHet=43.8526;FS=0.000;InbreedingCoeff=-0.2740;MLEAC=82;MLEAF=0.228;MQ=41.88;MQRankSum=-4.639;QD=28.00;ReadPosRankSum=0.000;SOR=1.808	GT:AD:DP:GQ:PGT:PID:PL	0/1:	0/1:	0/1:	0/0:	0/0:	0/0:	0/0:	0/0:	0/0:	0/1:	0/0:	0/1:	0/0:	0/1:	0/0:	0/1:	0/1:	0/0:	1/1:	0/1:	0/0:	0/0:	0/1:	0/1:	0/1:	0/1:	0/1:	0/0:	0/0:	0/0:	0/0:	0/0:	0/0:	0/0:	0/1:	0/1:	0/1:	0/1:	0/1:	0/0:	0/1:
chr1A	307839117	.	A	T	9249.27	.	AC=39;AF=0.108;AN=360;BaseQRankSum=-0.967;ClippingRankSum=0.000;DP=3828;ExcessHet=0.0000;FS=0.000;InbreedingCoeff=0.6940;MLEAC=38;MLEAF=0.106;MQ=51.29;MQRankSum=5.152;QD=19.31;ReadPosRankSum=0.000;SOR=0.980	GT:AD:DP:GQ:PL	0/0:	0/0:	0/0:	0/0:	0/0:	0/0:	0/0:	0/0:	0/0:	0/0:	0/0:	0/0:	0/0:	0/0:	0/0:	0/0:	0/0:	0/0:	0/0:	0/0:	0/0:	1/1:	0/0:	0/0:	0/0:	0/1:	0/0:	0/0:	0/0:	0/0:	0/0:	0/0:	0/0:	0/0:	0/0:	0/0:	0/0:	0/0:	0/0:	1/1:	0/0:
chr1A	307839132	.	C	T	76044.4	.	AC=82;AF=0.228;AN=360;BaseQRankSum=-0.214;ClippingRankSum=0.000;DP=3793;ExcessHet=43.8526;FS=0.000;InbreedingCoeff=-0.2739;MLEAC=83;MLEAF=0.231;MQ=41.92;MQRankSum=-4.756;QD=27.90;ReadPosRankSum=0.000;SOR=1.800	GT:AD:DP:GQ:PGT:PID:PL	0/1:	0/1:	0/1:	0/0:	0/0:	0/0:	0/0:	0/0:	0/0:	0/1:	0/0:	0/1:	0/0:	0/1:	0/0:	0/1:	0/1:	0/0:	1/1:	0/1:	0/0:	0/0:	0/1:	0/1:	0/1:	0/1:	0/1:	0/0:	0/0:	0/0:	0/0:	0/0:	0/0:	0/0:	0/1:	0/1:	0/1:	0/1:	0/1:	0/0:	0/1:
chr1A	307839218	.	A	G	27251.4	.	AC=69;AF=0.192;AN=360;BaseQRankSum=0.000;ClippingRankSum=0.000;DP=3764;ExcessHet=39.2126;FS=0.000;InbreedingCoeff=-0.2467;MLEAC=70;MLEAF=0.194;MQ=37.37;MQRankSum=0.333;QD=11.38;ReadPosRankSum=0.000;SOR=0.227	GT:AD:DP:GQ:PL	0/1:	0/1:	0/1:	0/0:	0/0:	0/0:	0/0:	0/0:	0/0:	0/1:	0/0:	0/1:	0/0:	0/1:	0/0:	0/1:	0/1:	0/0:	0/1:	0/0:	0/0:	0/0:	0/1:	0/1:	0/1:	0/1:	0/1:	0/0:	0/0:	0/0:	0/0:	0/0:	0/0:	0/0:	0/1:	0/1:	0/1:	0/1:	0/0:	0/0:	0/1:
chr1A	307839255	.	A	C	66805.5	.	AC=81;AF=0.225;AN=360;BaseQRankSum=0.000;ClippingRankSum=0.000;DP=3763;ExcessHet=32.0892;FS=0.000;InbreedingCoeff=-0.2339;MLEAC=81;MLEAF=0.225;MQ=37.37;MQRankSum=-4.638;QD=25.21;ReadPosRankSum=0.000;SOR=1.803	GT:AD:DP:GQ:PGT:PID:PL	0/1:	0/1:	0/1:	0/0:	0/0:	0/0:	0/0:	0/0:	0/0:	0/1:	0/0:	0/1:	0/0:	0/1:	0/0:	0/1:	1/1:	0/0:	1/1:	0/1:	0/0:	0/0:	0/1:	0/1:	0/1:	0/1:	0/1:	0/0:	0/0:	0/0:	0/0:	0/0:	0/0:	0/0:	0/1:	0/1:	0/1:	0/1:	0/1:	0/0:	0/1:
chr1A	307839267	.	C	T	67456.6	.	AC=81;AF=0.225;AN=360;BaseQRankSum=0.000;ClippingRankSum=0.000;DP=3764;ExcessHet=32.0892;FS=0.000;InbreedingCoeff=-0.2337;MLEAC=82;MLEAF=0.228;MQ=37.36;MQRankSum=-4.638;QD=25.45;ReadPosRankSum=0.000;SOR=1.815	GT:AD:DP:GQ:PGT:PID:PL	0/1:	0/1:	0/1:	0/0:	0/0:	0/0:	0/0:	0/0:	0/0:	0/1:	0/0:	0/1:	0/0:	0/1:	0/0:	0/1:	1/1:	0/0:	1/1:	0/1:	0/0:	0/0:	0/1:	0/1:	0/1:	0/1:	0/1:	0/0:	0/0:	0/0:	0/0:	0/0:	0/0:	0/0:	0/1:	0/1:	0/1:	0/1:	0/1:	0/0:	0/1:
chr1A	307839292	.	C	G	29697.7	.	AC=113;AF=0.314;AN=360;BaseQRankSum=0.000;ClippingRankSum=0.000;DP=3792;ExcessHet=0.0000;FS=0.000;InbreedingCoeff=0.3719;MLEAC=112;MLEAF=0.311;MQ=37.74;MQRankSum=4.690;QD=14.98;ReadPosRankSum=0.000;SOR=0.380	GT:AD:DP:GQ:PGT:PID:PL	0/1:	0/0:	0/1:	1/1:	0/0:	0/0:	0/0:	0/0:	0/0:	0/1:	1/1:	0/1:	1/1:	0/0:	1/1:	0/1:	0/0:	0/0:	0/0:	0/1:	0/0:	0/0:	0/1:	0/1:	0/1:	0/0:	0/1:	1/1:	1/1:	1/1:	1/1:	1/1:	1/1:	1/1:	0/1:	0/1:	0/1:	0/1:	0/1:	0/0:	0/1:
chr1A	307839297	.	G	C	25744.5	.	AC=67;AF=0.186;AN=360;BaseQRankSum=-0.000;ClippingRankSum=0.000;DP=3768;ExcessHet=36.9040;FS=0.000;InbreedingCoeff=-0.2377;MLEAC=68;MLEAF=0.189;MQ=37.33;MQRankSum=-5.060;QD=10.88;ReadPosRankSum=0.000;SOR=0.254	GT:AD:DP:GQ:PL	0/1:	0/0:	0/0:	0/0:	0/0:	0/0:	0/0:	0/0:	0/0:	0/1:	0/0:	0/1:	0/0:	0/0:	0/0:	0/1:	0/1:	0/0:	0/1:	0/1:	0/0:	0/0:	0/1:	0/1:	0/1:	0/0:	0/1:	0/0:	0/0:	0/0:	0/0:	0/0:	0/0:	0/0:	0/1:	0/1:	0/1:	0/1:	0/0:	0/0:	0/1:
chr1A	307839308	.	G	A	39244.3	.	AC=153;AF=0.425;AN=360;BaseQRankSum=0.000;ClippingRankSum=0.000;DP=3771;ExcessHet=0.0000;FS=0.000;InbreedingCoeff=0.3322;MLEAC=152;MLEAF=0.422;MQ=37.87;MQRankSum=4.836;QD=15.88;ReadPosRankSum=0.000;SOR=0.466	GT:AD:DP:GQ:PGT:PID:PL	0/1:	0/0:	0/1:	1/1:	0/0:	0/0:	0/0:	0/0:	0/0:	0/1:	1/1:	0/1:	1/1:	0/0:	1/1:	0/1:	0/0:	0/0:	0/0:	0/1:	0/0:	1/1:	0/1:	0/1:	0/1:	0/1:	0/1:	1/1:	1/1:	1/1:	1/1:	1/1:	1/1:	1/1:	0/1:	0/1:	0/1:	0/1:	0/1:	1/1:	0/1:
chr1A	307839319	.	C	T	29325.5	.	AC=113;AF=0.314;AN=360;BaseQRankSum=0.000;ClippingRankSum=0.000;DP=3791;ExcessHet=0.0000;FS=0.000;InbreedingCoeff=0.3723;MLEAC=111;MLEAF=0.308;MQ=37.70;MQRankSum=4.744;QD=14.76;ReadPosRankSum=0.000;SOR=0.364	GT:AD:DP:GQ:PGT:PID:PL	0/1:	0/0:	0/1:	1/1:	0/0:	0/0:	0/0:	0/0:	0/0:	0/1:	1/1:	0/1:	1/1:	0/0:	1/1:	0/1:	0/0:	0/0:	0/0:	0/1:	0/0:	0/0:	0/1:	0/1:	0/1:	0/0:	0/1:	1/1:	1/1:	1/1:	1/1:	1/1:	1/1:	1/1:	0/1:	0/1:	0/1:	0/1:	0/1:	0/0:	0/1:
chr1A	307839331	.	T	C	60646.9	.	AC=75;AF=0.213;AN=352;BaseQRankSum=0.000;ClippingRankSum=0.000;DP=3772;ExcessHet=27.1674;FS=0.000;InbreedingCoeff=-0.2129;MLEAC=76;MLEAF=0.216;MQ=36.22;MQRankSum=-4.619;QD=25.06;ReadPosRankSum=0.000;SOR=1.781	GT:AD:DP:GQ:PL	0/1:	0/1:	0/0:	0/0:	0/0:	0/0:	0/0:	0/0:	0/0:	0/1:	0/0:	0/1:	0/0:	0/1:	0/0:	0/1:	1/1:	0/0:	1/1:	0/1:	0/0:	0/0:	0/1:	0/1:	0/1:	0/1:	0/1:	0/0:	0/0:	0/0:	0/0:	0/0:	0/0:	0/0:	./.:	0/1:	0/1:	0/1:	0/0:	0/0:	0/1:
chr1A	309528571	.	C	T	87430.5	.	AC=155;AF=0.431;AN=360;BaseQRankSum=-0.047;ClippingRankSum=0.000;DP=4651;ExcessHet=224.6052;FS=0.000;InbreedingCoeff=-0.6902;MLEAC=155;MLEAF=0.431;MQ=38.52;MQRankSum=0.000;QD=21.04;ReadPosRankSum=0.000;SOR=0.832	GT:AD:DP:GQ:PGT:PID:PL	0/1:	0/1:	0/1:	0/1:	0/0:	0/1:	0/1:	0/1:	0/1:	0/1:	0/1:	0/1:	0/1:	0/1:	0/1:	0/1:	0/0:	0/1:	0/0:	0/1:	0/1:	0/1:	0/1:	0/1:	0/1:	0/1:	0/1:	1/1:	0/1:	0/1:	0/1:	0/0:	0/1:	0/1:	0/1:	0/1:	0/1:	0/1:	0/1:	0/1:	0/1:
chr1A	309528579	.	G	A	86618.3	.	AC=152;AF=0.422;AN=360;BaseQRankSum=0.000;ClippingRankSum=0.000;DP=4651;ExcessHet=246.4292;FS=0.000;InbreedingCoeff=-0.7100;MLEAC=152;MLEAF=0.422;MQ=38.55;MQRankSum=0.000;QD=20.90;ReadPosRankSum=0.000;SOR=0.816	GT:AD:DP:GQ:PGT:PID:PL	0/1:	0/1:	0/1:	0/1:	0/0:	0/1:	0/1:	0/1:	0/1:	0/1:	0/1:	0/1:	0/1:	0/1:	0/1:	0/1:	0/0:	0/1:	0/0:	0/1:	0/1:	0/1:	0/1:	0/1:	0/1:	0/1:	0/1:	1/1:	0/1:	0/1:	0/1:	0/0:	0/1:	0/1:	0/1:	0/1:	0/1:	0/1:	0/1:	0/1:	0/1:
chr1A	309528687	.	G	A	22384.5	.	AC=67;AF=0.186;AN=360;BaseQRankSum=-0.082;ClippingRankSum=0.000;DP=4711;ExcessHet=0.0166;FS=0.000;InbreedingCoeff=0.2052;MLEAC=66;MLEAF=0.183;MQ=38.48;MQRankSum=0.000;QD=17.18;ReadPosRankSum=0.000;SOR=1.711	GT:AD:DP:GQ:PL	0/1:	0/1:	0/0:	0/0:	0/1:	0/1:	0/1:	0/1:	0/1:	0/0:	0/0:	0/0:	0/0:	0/0:	0/0:	0/1:	0/0:	0/0:	0/0:	0/0:	0/0:	0/0:	0/0:	0/0:	0/0:	0/0:	0/0:	0/0:	0/0:	0/0:	0/0:	0/0:	0/0:	0/0:	0/0:	0/0:	0/0:	0/0:	0/0:	0/0:	0/0:
chr1A	309528720	.	G	A	64451	.	AC=151;AF=0.419;AN=360;BaseQRankSum=-0.469;ClippingRankSum=0.000;DP=4649;ExcessHet=245.6603;FS=0.000;InbreedingCoeff=-0.7125;MLEAC=152;MLEAF=0.422;MQ=38.61;MQRankSum=0.000;QD=15.72;ReadPosRankSum=0.000;SOR=2.784	GT:AD:DP:GQ:PL	0/1:	0/1:	0/1:	0/1:	0/0:	0/1:	0/1:	0/1:	0/1:	0/1:	0/1:	0/1:	0/1:	0/1:	0/1:	0/1:	0/0:	0/1:	0/0:	0/1:	0/1:	0/1:	0/1:	0/1:	0/1:	0/1:	0/1:	1/1:	0/1:	0/1:	0/1:	0/1:	0/1:	0/1:	0/1:	0/1:	0/1:	0/1:	0/1:	0/1:	0/1:
chr1A	309528751	.	G	A	25908.9	.	AC=63;AF=0.175;AN=360;BaseQRankSum=-0.309;ClippingRankSum=0.000;DP=4713;ExcessHet=0.0082;FS=0.000;InbreedingCoeff=0.2231;MLEAC=63;MLEAF=0.175;MQ=39.25;MQRankSum=0.000;QD=21.94;ReadPosRankSum=0.000;SOR=2.013	GT:AD:DP:GQ:PGT:PID:PL	0/1:	0/1:	0/0:	0/0:	0/1:	0/1:	0/1:	0/1:	0/1:	0/0:	0/0:	0/0:	0/0:	0/0:	0/0:	0/0:	0/0:	0/0:	0/0:	0/0:	0/0:	0/0:	0/0:	0/0:	0/0:	0/0:	0/0:	0/0:	0/0:	0/0:	0/0:	0/0:	0/0:	0/0:	0/0:	0/0:	0/0:	0/0:	0/0:	0/0:	0/0:
chr1A	309528760	.	C	T	25908.9	.	AC=63;AF=0.175;AN=360;BaseQRankSum=-1.137;ClippingRankSum=0.000;DP=4713;ExcessHet=0.0082;FS=0.000;InbreedingCoeff=0.2231;MLEAC=63;MLEAF=0.175;MQ=39.25;MQRankSum=0.000;QD=21.94;ReadPosRankSum=0.000;SOR=2.013	GT:AD:DP:GQ:PGT:PID:PL	0/1:	0/1:	0/0:	0/0:	0/1:	0/1:	0/1:	0/1:	0/1:	0/0:	0/0:	0/0:	0/0:	0/0:	0/0:	0/0:	0/0:	0/0:	0/0:	0/0:	0/0:	0/0:	0/0:	0/0:	0/0:	0/0:	0/0:	0/0:	0/0:	0/0:	0/0:	0/0:	0/0:	0/0:	0/0:	0/0:	0/0:	0/0:	0/0:	0/0:	0/0:
chr1A	309528786	.	C	A	77408.4	.	AC=162;AF=0.450;AN=360;BaseQRankSum=0.473;ClippingRankSum=0.000;DP=4641;ExcessHet=308.0271;FS=0.000;InbreedingCoeff=-0.7991;MLEAC=162;MLEAF=0.450;MQ=38.45;MQRankSum=0.000;QD=17.82;ReadPosRankSum=0.000;SOR=0.830	GT:AD:DP:GQ:PGT:PID:PL	0/1:	0/1:	0/1:	0/1:	0/1:	0/1:	0/1:	0/1:	0/1:	0/1:	0/1:	0/1:	0/1:	0/1:	0/1:	0/1:	0/1:	0/1:	0/1:	0/1:	0/1:	0/1:	0/1:	0/1:	0/1:	0/1:	0/1:	1/1:	0/1:	0/1:	0/1:	0/1:	0/1:	0/1:	0/1:	0/1:	0/1:	0/1:	0/1:	0/1:	0/1:
chr1A	310848164	.	C	T	52405.3	.	AC=190;AF=0.540;AN=352;BaseQRankSum=-0.000;ClippingRankSum=-0.000;DP=2425;ExcessHet=0.0000;FS=0.000;InbreedingCoeff=0.9639;MLEAC=190;MLEAF=0.540;MQ=60.00;MQRankSum=-0.000;QD=40.03;ReadPosRankSum=-0.000;SOR=9.545	GT:AD:DP:GQ:PL	0/0:	0/0:	1/1:	1/1:	0/0:	0/0:	0/0:	0/0:	0/0:	1/1:	1/1:	1/1:	1/1:	0/0:	1/1:	1/1:	1/1:	0/0:	1/1:	1/1:	0/0:	0/0:	1/1:	1/1:	1/1:	1/1:	1/1:	1/1:	1/1:	./.:	1/1:	1/1:	1/1:	1/1:	1/1:	1/1:	1/1:	1/1:	1/1:	1/1:	1/1:
chr1A	310848224	.	G	A	57205.4	.	AC=190;AF=0.540;AN=352;BaseQRankSum=-0.000;ClippingRankSum=-0.000;DP=2426;ExcessHet=0.0000;FS=0.000;InbreedingCoeff=0.9660;MLEAC=190;MLEAF=0.540;MQ=60.00;MQRankSum=-0.000;QD=43.70;ReadPosRankSum=-0.000;SOR=9.545	GT:AD:DP:GQ:PGT:PID:PL	0/0:	0/0:	1/1:	1/1:	0/0:	0/0:	0/0:	0/0:	0/0:	1/1:	1/1:	1/1:	1/1:	0/0:	1/1:	1/1:	1/1:	0/0:	1/1:	1/1:	0/0:	0/0:	1/1:	1/1:	1/1:	1/1:	1/1:	1/1:	1/1:	./.:	1/1:	1/1:	1/1:	1/1:	1/1:	1/1:	1/1:	1/1:	1/1:	1/1:	1/1:
chr1A	313536093	.	A	T	3752.77	.	AC=33;AF=0.093;AN=356;BaseQRankSum=0.000;ClippingRankSum=0.000;DP=4622;ExcessHet=-0.0000;FS=0.000;InbreedingCoeff=0.9209;MLEAC=30;MLEAF=0.084;MQ=52.39;MQRankSum=3.377;QD=18.67;ReadPosRankSum=0.028;SOR=0.705	GT:AD:DP:GQ:PL	0/0:	1/1:	0/0:	0/0:	1/1:	0/0:	0/0:	0/0:	1/1:	0/0:	0/0:	0/0:	0/0:	0/0:	0/0:	0/0:	0/0:	0/0:	0/0:	0/0:	0/0:	0/0:	0/0:	0/0:	0/0:	0/0:	0/0:	0/0:	0/0:	0/0:	0/0:	0/0:	0/0:	0/0:	0/0:	0/0:	0/0:	0/0:	0/0:	0/0:	0/0:
chr1A	313981042	.	T	C	11089.9	.	AC=35;AF=0.097;AN=360;BaseQRankSum=0.000;ClippingRankSum=0.000;DP=2766;ExcessHet=-0.0000;FS=0.000;InbreedingCoeff=0.9584;MLEAC=35;MLEAF=0.097;MQ=50.49;MQRankSum=-0.835;QD=39.05;ReadPosRankSum=0.000;SOR=8.511	GT:AD:DP:GQ:PL	0/0:	1/1:	0/0:	0/0:	1/1:	0/0:	0/0:	0/0:	1/1:	0/0:	0/0:	0/0:	0/0:	0/0:	0/0:	0/0:	0/0:	0/0:	0/0:	0/0:	0/0:	0/0:	0/0:	0/0:	0/0:	0/0:	0/0:	0/0:	0/0:	0/0:	0/0:	0/0:	0/0:	0/0:	0/0:	0/0:	0/0:	0/0:	0/0:	0/0:	0/0:
chr1A	313981194	.	C	G	11081	.	AC=35;AF=0.097;AN=360;BaseQRankSum=0.000;ClippingRankSum=0.000;DP=2768;ExcessHet=-0.0000;FS=0.000;InbreedingCoeff=0.9583;MLEAC=35;MLEAF=0.097;MQ=40.17;MQRankSum=-4.261;QD=39.29;ReadPosRankSum=0.000;SOR=8.497	GT:AD:DP:GQ:PGT:PID:PL	0/0:	1/1:	0/0:	0/0:	1/1:	0/0:	0/0:	0/0:	1/1:	0/0:	0/0:	0/0:	0/0:	0/0:	0/0:	0/0:	0/0:	0/0:	0/0:	0/0:	0/0:	0/0:	0/0:	0/0:	0/0:	0/0:	0/0:	0/0:	0/0:	0/0:	0/0:	0/0:	0/0:	0/0:	0/0:	0/0:	0/0:	0/0:	0/0:	0/0:	0/0:
chr1A	313981216	.	C	T	10879	.	AC=35;AF=0.097;AN=360;BaseQRankSum=-0.280;ClippingRankSum=0.000;DP=2768;ExcessHet=-0.0000;FS=0.000;InbreedingCoeff=0.9583;MLEAC=35;MLEAF=0.097;MQ=40.17;MQRankSum=-4.261;QD=38.58;ReadPosRankSum=0.000;SOR=8.497	GT:AD:DP:GQ:PGT:PID:PL	0/0:	1/1:	0/0:	0/0:	1/1:	0/0:	0/0:	0/0:	1/1:	0/0:	0/0:	0/0:	0/0:	0/0:	0/0:	0/0:	0/0:	0/0:	0/0:	0/0:	0/0:	0/0:	0/0:	0/0:	0/0:	0/0:	0/0:	0/0:	0/0:	0/0:	0/0:	0/0:	0/0:	0/0:	0/0:	0/0:	0/0:	0/0:	0/0:	0/0:	0/0:
chr1A	313981247	.	C	G	75730.9	.	AC=240;AF=0.667;AN=360;BaseQRankSum=0.000;ClippingRankSum=0.000;DP=2744;ExcessHet=-0.0000;FS=0.000;InbreedingCoeff=0.9708;MLEAC=240;MLEAF=0.667;MQ=46.63;MQRankSum=-4.301;QD=40.35;ReadPosRankSum=0.000;SOR=9.645	GT:AD:DP:GQ:PL	0/0:	1/1:	1/1:	1/1:	1/1:	0/0:	0/0:	0/0:	1/1:	1/1:	1/1:	1/1:	1/1:	0/0:	1/1:	1/1:	1/1:	0/0:	1/1:	1/1:	0/0:	0/0:	1/1:	1/1:	1/1:	1/1:	1/1:	1/1:	1/1:	1/1:	1/1:	1/1:	1/1:	1/1:	1/1:	1/1:	1/1:	1/1:	1/1:	1/1:	1/1:
chr1A	314638302	.	C	T	9951.38	.	AC=35;AF=0.097;AN=360;BaseQRankSum=0.909;ClippingRankSum=0.000;DP=2662;ExcessHet=-0.0000;FS=0.000;InbreedingCoeff=0.9463;MLEAC=33;MLEAF=0.092;MQ=39.98;MQRankSum=0.000;QD=39.97;ReadPosRankSum=0.000;SOR=5.379	GT:AD:DP:GQ:PGT:PID:PL	0/0:	1/1:	0/0:	0/0:	1/1:	0/0:	0/0:	0/0:	1/1:	0/0:	0/0:	0/0:	0/0:	0/0:	0/0:	0/0:	0/0:	0/0:	0/0:	0/0:	0/0:	0/0:	0/0:	0/0:	0/0:	0/0:	0/0:	0/0:	0/0:	0/0:	0/0:	0/0:	0/0:	0/0:	0/0:	0/0:	0/0:	0/0:	0/0:	0/0:	0/0:
chr1A	314638303	.	C	T	9951.49	.	AC=35;AF=0.097;AN=360;BaseQRankSum=-0.687;ClippingRankSum=0.000;DP=2662;ExcessHet=-0.0000;FS=0.000;InbreedingCoeff=0.9432;MLEAC=33;MLEAF=0.092;MQ=39.98;MQRankSum=0.000;QD=39.97;ReadPosRankSum=0.000;SOR=5.379	GT:AD:DP:GQ:PGT:PID:PL	0/0:	1/1:	0/0:	0/0:	1/1:	0/0:	0/0:	0/0:	1/1:	0/0:	0/0:	0/0:	0/0:	0/0:	0/0:	0/0:	0/0:	0/0:	0/0:	0/0:	0/0:	0/0:	0/0:	0/0:	0/0:	0/0:	0/0:	0/0:	0/0:	0/0:	0/0:	0/0:	0/0:	0/0:	0/0:	0/0:	0/0:	0/0:	0/0:	0/0:	0/0:
chr1A	314638449	.	C	T	9218.99	.	AC=35;AF=0.097;AN=360;BaseQRankSum=-0.052;ClippingRankSum=0.000;DP=2668;ExcessHet=0.0000;FS=0.000;InbreedingCoeff=0.9275;MLEAC=34;MLEAF=0.094;MQ=60.00;MQRankSum=0.000;QD=36.30;ReadPosRankSum=0.000;SOR=5.421	GT:AD:DP:GQ:PL	0/0:	1/1:	0/0:	0/0:	1/1:	0/0:	0/0:	0/0:	1/1:	0/0:	0/0:	0/0:	0/0:	0/0:	0/0:	0/0:	0/0:	0/0:	0/0:	0/0:	0/0:	0/0:	0/0:	0/0:	0/0:	0/0:	0/0:	0/0:	0/0:	0/0:	0/0:	0/0:	0/0:	0/0:	0/0:	0/0:	0/0:	0/0:	0/0:	0/0:	0/0:
chr1A	314638480	.	T	C	70707.4	.	AC=240;AF=0.667;AN=360;BaseQRankSum=0.736;ClippingRankSum=-0.000;DP=2664;ExcessHet=-0.0000;FS=0.000;InbreedingCoeff=0.9666;MLEAC=240;MLEAF=0.667;MQ=60.00;MQRankSum=-0.000;QD=39.24;ReadPosRankSum=-0.000;SOR=9.310	GT:AD:DP:GQ:PL	0/0:	1/1:	1/1:	1/1:	1/1:	0/0:	0/0:	0/0:	1/1:	1/1:	1/1:	1/1:	1/1:	0/0:	1/1:	1/1:	1/1:	0/0:	1/1:	1/1:	0/0:	0/0:	1/1:	1/1:	1/1:	1/1:	1/1:	1/1:	1/1:	1/1:	1/1:	1/1:	1/1:	1/1:	1/1:	1/1:	1/1:	1/1:	1/1:	1/1:	1/1:
chr1A	314638528	.	A	T	61068.6	.	AC=199;AF=0.553;AN=360;BaseQRankSum=0.000;ClippingRankSum=-0.000;DP=2666;ExcessHet=-0.0000;FS=0.000;InbreedingCoeff=0.9587;MLEAC=199;MLEAF=0.553;MQ=60.00;MQRankSum=-0.000;QD=39.84;ReadPosRankSum=-0.000;SOR=7.831	GT:AD:DP:GQ:PGT:PID:PL	0/0:	0/0:	1/1:	1/1:	0/0:	0/0:	0/0:	0/0:	0/0:	1/1:	1/1:	1/1:	1/1:	0/0:	1/1:	1/1:	1/1:	0/0:	1/1:	1/1:	0/0:	0/0:	1/1:	1/1:	1/1:	1/1:	1/1:	1/1:	1/1:	1/1:	1/1:	1/1:	1/1:	1/1:	1/1:	1/1:	1/1:	1/1:	1/1:	1/1:	1/1:
chr1A	314638549	.	T	C	9280.98	.	AC=35;AF=0.097;AN=360;BaseQRankSum=0.000;ClippingRankSum=0.000;DP=2668;ExcessHet=-0.0000;FS=0.000;InbreedingCoeff=0.9474;MLEAC=34;MLEAF=0.094;MQ=60.00;MQRankSum=0.000;QD=36.54;ReadPosRankSum=0.000;SOR=5.421	GT:AD:DP:GQ:PL	0/0:	1/1:	0/0:	0/0:	1/1:	0/0:	0/0:	0/0:	1/1:	0/0:	0/0:	0/0:	0/0:	0/0:	0/0:	0/0:	0/0:	0/0:	0/0:	0/0:	0/0:	0/0:	0/0:	0/0:	0/0:	0/0:	0/0:	0/0:	0/0:	0/0:	0/0:	0/0:	0/0:	0/0:	0/0:	0/0:	0/0:	0/0:	0/0:	0/0:	0/0:
chr1A	316336421	.	T	A	61430.3	.	AC=203;AF=0.564;AN=360;BaseQRankSum=0.514;ClippingRankSum=0.000;DP=2843;ExcessHet=0.0000;FS=0.000;InbreedingCoeff=0.9585;MLEAC=203;MLEAF=0.564;MQ=43.40;MQRankSum=-2.533;QD=39.08;ReadPosRankSum=0.000;SOR=8.706	GT:AD:DP:GQ:PL	0/0:	0/0:	1/1:	1/1:	0/0:	0/0:	0/0:	0/0:	0/0:	1/1:	1/1:	1/1:	1/1:	0/0:	1/1:	1/1:	1/1:	0/0:	1/1:	1/1:	0/0:	0/0:	1/1:	1/1:	1/1:	1/1:	1/1:	1/1:	1/1:	1/1:	1/1:	1/1:	1/1:	1/1:	1/1:	1/1:	1/1:	1/1:	1/1:	1/1:	1/1:
chr1A	316336627	.	T	C	72586.8	.	AC=240;AF=0.667;AN=360;BaseQRankSum=0.792;ClippingRankSum=0.000;DP=2749;ExcessHet=-0.0000;FS=0.000;InbreedingCoeff=0.9638;MLEAC=240;MLEAF=0.667;MQ=46.37;MQRankSum=-2.189;QD=40.30;ReadPosRankSum=0.000;SOR=10.827	GT:AD:DP:GQ:PGT:PID:PL	0/0:	1/1:	1/1:	1/1:	1/1:	0/0:	0/0:	0/0:	1/1:	1/1:	1/1:	1/1:	1/1:	0/0:	1/1:	1/1:	1/1:	0/0:	1/1:	1/1:	0/0:	0/0:	1/1:	1/1:	1/1:	1/1:	1/1:	1/1:	1/1:	1/1:	1/1:	1/1:	1/1:	1/1:	1/1:	1/1:	1/1:	1/1:	1/1:	1/1:	1/1:
chr1A	316336664	.	A	T	70242.7	.	AC=238;AF=0.661;AN=360;BaseQRankSum=-0.320;ClippingRankSum=0.000;DP=2748;ExcessHet=0.0000;FS=0.000;InbreedingCoeff=0.9657;MLEAC=238;MLEAF=0.661;MQ=46.19;MQRankSum=-2.738;QD=39.48;ReadPosRankSum=0.000;SOR=10.802	GT:AD:DP:GQ:PL	0/0:	1/1:	1/1:	1/1:	1/1:	0/0:	0/0:	0/0:	1/1:	1/1:	1/1:	1/1:	1/1:	0/0:	1/1:	1/1:	1/1:	0/0:	1/1:	1/1:	0/0:	0/0:	1/1:	1/1:	1/1:	1/1:	1/1:	1/1:	1/1:	1/1:	1/1:	1/1:	1/1:	1/1:	1/1:	1/1:	1/1:	1/1:	1/1:	1/1:	1/1:
chr1A	316336667	.	G	A	18675.6	.	AC=68;AF=0.189;AN=360;DP=2857;ExcessHet=-0.0000;FS=0.000;InbreedingCoeff=0.9641;MLEAC=69;MLEAF=0.192;MQ=60.00;QD=38.59;SOR=12.368	GT:AD:DP:GQ:PL	1/1:	0/0:	0/0:	0/0:	0/0:	1/1:	1/1:	1/1:	0/0:	0/0:	0/0:	0/0:	0/0:	0/0:	0/0:	0/0:	0/0:	0/0:	0/0:	0/0:	0/0:	0/0:	0/0:	0/0:	0/0:	0/0:	0/0:	0/0:	0/0:	0/0:	0/0:	0/0:	0/0:	0/0:	0/0:	0/0:	0/0:	0/0:	0/0:	0/0:	0/0:
chr1A	319304446	.	C	A	12549	.	AC=35;AF=0.098;AN=358;BaseQRankSum=0.000;ClippingRankSum=0.000;DP=3318;ExcessHet=-0.0000;FS=0.000;InbreedingCoeff=0.9607;MLEAC=35;MLEAF=0.098;MQ=60.00;MQRankSum=0.000;QD=41.83;ReadPosRankSum=4.590;SOR=7.483	GT:AD:DP:GQ:PGT:PID:PL	0/0:	1/1:	0/0:	0/0:	1/1:	0/0:	0/0:	0/0:	1/1:	0/0:	0/0:	0/0:	0/0:	0/0:	0/0:	0/0:	0/0:	0/0:	0/0:	0/0:	0/0:	0/0:	0/0:	0/0:	0/0:	0/0:	0/0:	0/0:	0/0:	0/0:	0/0:	0/0:	0/0:	0/0:	0/0:	0/0:	0/0:	0/0:	0/0:	0/0:	0/0:
chr1A	319304447	.	A	T	12549.1	.	AC=35;AF=0.098;AN=358;BaseQRankSum=1.870;ClippingRankSum=0.000;DP=3319;ExcessHet=-0.0000;FS=0.000;InbreedingCoeff=0.9596;MLEAC=35;MLEAF=0.098;MQ=60.00;MQRankSum=0.000;QD=41.83;ReadPosRankSum=4.590;SOR=7.483	GT:AD:DP:GQ:PGT:PID:PL	0/0:	1/1:	0/0:	0/0:	1/1:	0/0:	0/0:	0/0:	1/1:	0/0:	0/0:	0/0:	0/0:	0/0:	0/0:	0/0:	0/0:	0/0:	0/0:	0/0:	0/0:	0/0:	0/0:	0/0:	0/0:	0/0:	0/0:	0/0:	0/0:	0/0:	0/0:	0/0:	0/0:	0/0:	0/0:	0/0:	0/0:	0/0:	0/0:	0/0:	0/0:
chr1A	319309143	.	C	T	69106.3	.	AC=238;AF=0.665;AN=358;BaseQRankSum=0.259;ClippingRankSum=-0.000;DP=2857;ExcessHet=0.0000;FS=0.000;InbreedingCoeff=0.9653;MLEAC=238;MLEAF=0.665;MQ=60.00;MQRankSum=-0.000;QD=37.89;ReadPosRankSum=-0.000;SOR=8.814	GT:AD:DP:GQ:PL	0/0:	1/1:	1/1:	1/1:	1/1:	0/0:	0/0:	0/0:	1/1:	1/1:	1/1:	1/1:	1/1:	0/0:	1/1:	1/1:	1/1:	0/0:	1/1:	1/1:	0/0:	0/0:	1/1:	1/1:	1/1:	1/1:	1/1:	1/1:	1/1:	1/1:	1/1:	1/1:	1/1:	1/1:	1/1:	1/1:	1/1:	1/1:	1/1:	1/1:	1/1:
chr1A	319309165	.	A	G	72847.9	.	AC=238;AF=0.665;AN=358;BaseQRankSum=-0.000;ClippingRankSum=0.000;DP=2858;ExcessHet=0.0000;FS=0.000;InbreedingCoeff=0.9654;MLEAC=237;MLEAF=0.662;MQ=60.00;MQRankSum=0.000;QD=39.89;ReadPosRankSum=0.000;SOR=8.912	GT:AD:DP:GQ:PL	0/0:	1/1:	1/1:	1/1:	1/1:	0/0:	0/0:	0/0:	1/1:	1/1:	1/1:	1/1:	1/1:	0/0:	1/1:	1/1:	1/1:	0/0:	1/1:	1/1:	0/0:	0/0:	1/1:	1/1:	1/1:	1/1:	1/1:	1/1:	1/1:	1/1:	1/1:	1/1:	1/1:	1/1:	1/1:	1/1:	1/1:	1/1:	1/1:	1/1:	1/1:
chr1A	319828517	.	G	T	17606.5	.	AC=80;AF=0.222;AN=360;BaseQRankSum=0.567;ClippingRankSum=0.000;DP=3601;ExcessHet=-0.0000;FS=0.000;InbreedingCoeff=0.9814;MLEAC=78;MLEAF=0.217;MQ=39.34;MQRankSum=4.131;QD=39.13;ReadPosRankSum=0.000;SOR=4.415	GT:AD:DP:GQ:PL	0/0:	0/0:	0/0:	0/0:	0/0:	0/0:	0/0:	0/0:	0/0:	0/0:	0/0:	1/1:	0/0:	0/0:	0/0:	0/0:	0/0:	0/0:	0/0:	0/0:	0/0:	1/1:	0/0:	0/0:	0/0:	1/1:	0/0:	0/0:	0/0:	0/0:	0/0:	0/0:	0/0:	0/0:	0/0:	0/0:	0/0:	0/0:	0/0:	1/1:	0/0:
chr1A	319828696	.	T	C	30852.3	.	AC=65;AF=0.181;AN=360;BaseQRankSum=-0.203;ClippingRankSum=0.000;DP=4159;ExcessHet=0.0000;FS=0.000;InbreedingCoeff=0.9655;MLEAC=65;MLEAF=0.181;MQ=39.67;MQRankSum=0.220;QD=39.00;ReadPosRankSum=0.000;SOR=7.766	GT:AD:DP:GQ:PL	1/1:	1/1:	0/0:	0/0:	1/1:	1/1:	1/1:	1/1:	1/1:	0/0:	0/0:	0/0:	0/0:	0/0:	0/0:	0/0:	1/1:	0/0:	1/1:	0/0:	0/0:	0/0:	0/0:	0/0:	0/0:	0/0:	0/0:	0/0:	0/0:	1/1:	0/0:	0/0:	0/0:	0/0:	0/0:	0/0:	0/0:	0/0:	0/0:	0/0:	0/0:
chr1A	319828736	.	C	T	8111.63	.	AC=27;AF=0.075;AN=358;BaseQRankSum=-0.000;ClippingRankSum=0.000;DP=4192;ExcessHet=8.3038;FS=0.000;InbreedingCoeff=-0.0880;MLEAC=27;MLEAF=0.075;MQ=38.36;MQRankSum=4.841;QD=11.47;ReadPosRankSum=0.000;SOR=0.222	GT:AD:DP:GQ:PGT:PID:PL	0/1:	0/1:	0/0:	0/0:	0/1:	0/1:	0/0:	0/1:	0/1:	0/0:	0/0:	0/0:	0/0:	0/0:	0/0:	0/0:	0/1:	0/0:	0/0:	0/0:	0/0:	0/0:	0/0:	0/0:	0/0:	0/0:	0/0:	0/0:	0/0:	0/0:	0/0:	0/0:	0/0:	0/0:	0/0:	0/0:	0/0:	0/0:	0/0:	0/0:	0/0:
chr1A	319828738	.	G	T	19061.9	.	AC=37;AF=0.103;AN=358;BaseQRankSum=0.000;ClippingRankSum=0.000;DP=4174;ExcessHet=0.0153;FS=0.000;InbreedingCoeff=0.2407;MLEAC=37;MLEAF=0.103;MQ=39.17;MQRankSum=-4.853;QD=25.31;ReadPosRankSum=0.000;SOR=1.847	GT:AD:DP:GQ:PL	0/1:	0/1:	0/0:	0/0:	0/1:	0/1:	1/1:	0/1:	0/1:	0/0:	0/0:	0/0:	0/0:	0/0:	0/0:	0/0:	0/1:	0/0:	1/1:	0/0:	0/0:	0/0:	0/0:	0/0:	0/0:	0/0:	0/0:	0/0:	0/0:	1/1:	0/0:	0/0:	0/0:	0/0:	0/0:	0/0:	0/0:	0/0:	0/0:	0/0:	0/0:
chr1A	319828748	.	C	T	8111.51	.	AC=27;AF=0.075;AN=358;BaseQRankSum=0.000;ClippingRankSum=0.000;DP=4192;ExcessHet=8.3038;FS=0.000;InbreedingCoeff=-0.0875;MLEAC=27;MLEAF=0.075;MQ=38.36;MQRankSum=4.841;QD=11.47;ReadPosRankSum=0.000;SOR=0.222	GT:AD:DP:GQ:PGT:PID:PL	0/1:	0/1:	0/0:	0/0:	0/1:	0/1:	0/0:	0/1:	0/1:	0/0:	0/0:	0/0:	0/0:	0/0:	0/0:	0/0:	0/1:	0/0:	0/0:	0/0:	0/0:	0/0:	0/0:	0/0:	0/0:	0/0:	0/0:	0/0:	0/0:	0/0:	0/0:	0/0:	0/0:	0/0:	0/0:	0/0:	0/0:	0/0:	0/0:	0/0:	0/0:
chr1A	321532637	.	G	A	87560.8	.	AC=278;AF=0.777;AN=358;BaseQRankSum=2.056;ClippingRankSum=0.000;DP=2556;ExcessHet=-0.0000;FS=0.000;InbreedingCoeff=0.9568;MLEAC=278;MLEAF=0.777;MQ=59.98;MQRankSum=0.000;QD=44.20;ReadPosRankSum=0.000;SOR=9.892	GT:AD:DP:GQ:PGT:PID:PL	1/1:	0/0:	1/1:	1/1:	1/1:	1/1:	1/1:	1/1:	0/0:	1/1:	1/1:	1/1:	1/1:	0/0:	1/1:	1/1:	1/1:	0/0:	1/1:	1/1:	0/0:	0/0:	1/1:	1/1:	1/1:	1/1:	1/1:	1/1:	1/1:	1/1:	1/1:	1/1:	1/1:	1/1:	1/1:	1/1:	1/1:	1/1:	1/1:	1/1:	0/0:
chr1A	321532643	.	T	G	87570	.	AC=278;AF=0.777;AN=358;BaseQRankSum=0.550;ClippingRankSum=0.000;DP=2556;ExcessHet=0.0000;FS=0.000;InbreedingCoeff=0.9485;MLEAC=279;MLEAF=0.779;MQ=59.98;MQRankSum=0.000;QD=44.20;ReadPosRankSum=0.000;SOR=9.892	GT:AD:DP:GQ:PGT:PID:PL	1/1:	0/0:	1/1:	1/1:	1/1:	1/1:	1/1:	1/1:	0/0:	1/1:	1/1:	1/1:	1/1:	0/0:	1/1:	1/1:	1/1:	0/0:	1/1:	1/1:	0/0:	0/0:	1/1:	1/1:	1/1:	1/1:	1/1:	1/1:	1/1:	1/1:	1/1:	1/1:	1/1:	1/1:	1/1:	1/1:	1/1:	1/1:	1/1:	1/1:	0/0:
chr1A	321532828	.	T	C	83403.8	.	AC=291;AF=0.813;AN=358;BaseQRankSum=-0.241;ClippingRankSum=0.000;DP=2567;ExcessHet=-0.0000;FS=0.000;InbreedingCoeff=0.9318;MLEAC=291;MLEAF=0.813;MQ=59.99;MQRankSum=0.000;QD=40.04;ReadPosRankSum=0.000;SOR=9.378	GT:AD:DP:GQ:PGT:PID:PL	1/1:	0/0:	1/1:	1/1:	1/1:	1/1:	1/1:	1/1:	0/0:	1/1:	1/1:	1/1:	1/1:	1/1:	1/1:	1/1:	1/1:	0/0:	1/1:	1/1:	1/1:	1/1:	1/1:	1/1:	1/1:	1/1:	1/1:	1/1:	1/1:	1/1:	1/1:	1/1:	1/1:	1/1:	1/1:	1/1:	1/1:	1/1:	1/1:	1/1:	0/0:
chr1A	321619119	.	A	G	84080.5	.	AC=294;AF=0.817;AN=360;BaseQRankSum=1.809;ClippingRankSum=-0.000;DP=2514;ExcessHet=-0.0000;FS=0.000;InbreedingCoeff=0.9539;MLEAC=294;MLEAF=0.817;MQ=57.23;MQRankSum=-0.000;QD=40.40;ReadPosRankSum=-0.000;SOR=10.477	GT:AD:DP:GQ:PGT:PID:PL	1/1:	0/0:	1/1:	1/1:	1/1:	1/1:	1/1:	1/1:	0/0:	1/1:	1/1:	1/1:	1/1:	1/1:	1/1:	1/1:	1/1:	0/0:	1/1:	1/1:	1/1:	1/1:	1/1:	1/1:	1/1:	1/1:	1/1:	1/1:	1/1:	1/1:	1/1:	1/1:	1/1:	1/1:	1/1:	1/1:	1/1:	1/1:	1/1:	1/1:	0/0:
chr1A	321619216	.	C	T	75246.4	.	AC=276;AF=0.775;AN=356;BaseQRankSum=1.134;ClippingRankSum=-0.000;DP=2522;ExcessHet=0.0000;FS=0.000;InbreedingCoeff=0.9538;MLEAC=277;MLEAF=0.778;MQ=59.61;MQRankSum=-0.000;QD=38.31;ReadPosRankSum=-0.000;SOR=10.552	GT:AD:DP:GQ:PL	1/1:	0/0:	1/1:	1/1:	1/1:	1/1:	1/1:	1/1:	0/0:	1/1:	1/1:	1/1:	1/1:	0/0:	./.:	1/1:	1/1:	0/0:	1/1:	1/1:	0/0:	0/0:	1/1:	1/1:	1/1:	1/1:	1/1:	1/1:	1/1:	1/1:	1/1:	1/1:	1/1:	1/1:	1/1:	1/1:	1/1:	1/1:	1/1:	1/1:	0/0:
chr1A	321619259	.	A	G	79178	.	AC=279;AF=0.775;AN=360;BaseQRankSum=0.674;ClippingRankSum=-0.000;DP=2521;ExcessHet=0.0000;FS=0.000;InbreedingCoeff=0.9426;MLEAC=280;MLEAF=0.778;MQ=60.00;MQRankSum=-0.000;QD=39.73;ReadPosRankSum=-0.000;SOR=10.390	GT:AD:DP:GQ:PL	1/1:	0/0:	1/1:	1/1:	1/1:	1/1:	1/1:	1/1:	0/0:	1/1:	1/1:	1/1:	1/1:	0/0:	1/1:	1/1:	1/1:	0/0:	1/1:	1/1:	0/0:	0/0:	1/1:	1/1:	1/1:	1/1:	1/1:	1/1:	1/1:	1/1:	1/1:	1/1:	1/1:	1/1:	1/1:	1/1:	1/1:	1/1:	1/1:	1/1:	0/0:
chr1A	321619295	.	C	A	6522.32	.	AC=27;AF=0.075;AN=360;BaseQRankSum=2.849;ClippingRankSum=0.000;DP=2552;ExcessHet=-0.0000;FS=0.000;InbreedingCoeff=0.9392;MLEAC=26;MLEAF=0.072;MQ=60.00;MQRankSum=0.000;QD=37.70;ReadPosRankSum=0.000;SOR=8.098	GT:AD:DP:GQ:PL	0/0:	0/0:	0/0:	0/0:	0/0:	0/0:	0/0:	0/0:	0/0:	0/0:	0/0:	0/0:	0/0:	1/1:	0/0:	0/0:	0/0:	0/0:	0/0:	0/0:	1/1:	0/0:	0/0:	0/0:	0/0:	1/1:	0/0:	0/0:	0/0:	0/0:	0/0:	0/0:	0/0:	0/0:	0/0:	0/0:	0/0:	0/0:	0/0:	1/1:	0/0:
chr1A	322400914	.	G	A	8062.34	.	AC=27;AF=0.075;AN=360;BaseQRankSum=-0.000;ClippingRankSum=-0.000;DP=2589;ExcessHet=-0.0000;FS=0.000;InbreedingCoeff=0.9135;MLEAC=27;MLEAF=0.075;MQ=59.93;MQRankSum=-0.000;QD=37.15;ReadPosRankSum=-0.000;SOR=7.140	GT:AD:DP:GQ:PL	0/0:	1/1:	0/0:	0/0:	0/0:	0/0:	0/0:	0/0:	1/1:	0/0:	0/0:	0/0:	0/0:	0/0:	0/0:	0/0:	0/0:	0/0:	0/0:	0/0:	0/0:	0/0:	0/0:	0/0:	0/0:	0/0:	0/0:	0/0:	0/0:	0/0:	0/0:	0/0:	0/0:	0/0:	0/0:	0/0:	0/0:	0/0:	0/0:	0/0:	0/0:
chr1A	322400927	.	C	T	9068.63	.	AC=27;AF=0.075;AN=360;BaseQRankSum=-0.464;ClippingRankSum=-0.000;DP=2589;ExcessHet=-0.0000;FS=0.000;InbreedingCoeff=0.9329;MLEAC=27;MLEAF=0.075;MQ=59.93;MQRankSum=-0.000;QD=41.79;ReadPosRankSum=-0.000;SOR=7.140	GT:AD:DP:GQ:PGT:PID:PL	0/0:	1/1:	0/0:	0/0:	0/0:	0/0:	0/0:	0/0:	1/1:	0/0:	0/0:	0/0:	0/0:	0/0:	0/0:	0/0:	0/0:	0/0:	0/0:	0/0:	0/0:	0/0:	0/0:	0/0:	0/0:	0/0:	0/0:	0/0:	0/0:	0/0:	0/0:	0/0:	0/0:	0/0:	0/0:	0/0:	0/0:	0/0:	0/0:	0/0:	0/0:
chr1A	322400933	.	G	C	9068.63	.	AC=27;AF=0.075;AN=360;BaseQRankSum=-0.000;ClippingRankSum=-0.000;DP=2590;ExcessHet=-0.0000;FS=0.000;InbreedingCoeff=0.9331;MLEAC=27;MLEAF=0.075;MQ=59.93;MQRankSum=-0.000;QD=41.79;ReadPosRankSum=-0.000;SOR=7.140	GT:AD:DP:GQ:PGT:PID:PL	0/0:	1/1:	0/0:	0/0:	0/0:	0/0:	0/0:	0/0:	1/1:	0/0:	0/0:	0/0:	0/0:	0/0:	0/0:	0/0:	0/0:	0/0:	0/0:	0/0:	0/0:	0/0:	0/0:	0/0:	0/0:	0/0:	0/0:	0/0:	0/0:	0/0:	0/0:	0/0:	0/0:	0/0:	0/0:	0/0:	0/0:	0/0:	0/0:	0/0:	0/0:
chr1A	322401075	.	G	A	19646.1	.	AC=77;AF=0.214;AN=360;BaseQRankSum=-0.770;ClippingRankSum=0.000;DP=2587;ExcessHet=0.0000;FS=0.000;InbreedingCoeff=0.9721;MLEAC=77;MLEAF=0.214;MQ=59.98;MQRankSum=0.000;QD=38.60;ReadPosRankSum=0.000;SOR=7.828	GT:AD:DP:GQ:PL	0/0:	0/0:	0/0:	0/0:	0/0:	0/0:	0/0:	0/0:	0/0:	0/0:	0/0:	0/0:	0/0:	0/0:	0/0:	0/0:	0/0:	0/0:	0/0:	0/0:	0/0:	0/0:	0/0:	0/0:	0/0:	1/1:	0/0:	0/0:	0/0:	0/0:	0/0:	0/0:	0/0:	0/0:	0/0:	0/0:	0/0:	0/0:	0/0:	1/1:	0/0:
chr1A	322401098	.	C	T	5713.62	.	AC=18;AF=0.050;AN=360;DP=2590;ExcessHet=0.0000;FS=0.000;InbreedingCoeff=0.9493;MLEAC=18;MLEAF=0.050;MQ=60.00;QD=34.84;SOR=10.212	GT:AD:DP:GQ:PL	0/0:	0/0:	0/0:	0/0:	0/0:	0/0:	0/0:	0/0:	0/0:	0/0:	0/0:	0/0:	0/0:	0/0:	0/0:	0/0:	0/0:	0/0:	0/0:	0/0:	0/0:	0/0:	0/0:	0/0:	0/0:	0/0:	0/0:	0/0:	0/0:	0/0:	0/0:	0/0:	0/0:	0/0:	0/0:	0/0:	0/0:	0/0:	0/0:	0/0:	0/0:
chr1A	322854480	.	T	C	89773.4	.	AC=321;AF=0.892;AN=360;BaseQRankSum=0.000;ClippingRankSum=0.000;DP=3952;ExcessHet=0.0000;FS=0.000;InbreedingCoeff=0.9079;MLEAC=323;MLEAF=0.897;MQ=45.10;MQRankSum=-3.383;QD=24.14;ReadPosRankSum=-0.000;SOR=0.642	GT:AD:DP:GQ:PGT:PID:PL	1/1:	1/1:	1/1:	1/1:	1/1:	1/1:	1/1:	1/1:	1/1:	1/1:	1/1:	1/1:	1/1:	1/1:	1/1:	1/1:	1/1:	0/0:	1/1:	1/1:	1/1:	1/1:	1/1:	1/1:	1/1:	1/1:	1/1:	1/1:	1/1:	1/1:	1/1:	1/1:	1/1:	1/1:	1/1:	1/1:	1/1:	1/1:	1/1:	1/1:	0/0:
chr1A	323272538	.	G	C	17653.7	.	AC=139;AF=0.390;AN=356;BaseQRankSum=-0.000;ClippingRankSum=-0.000;DP=2197;ExcessHet=162.0288;FS=0.000;InbreedingCoeff=-0.5965;MLEAC=141;MLEAF=0.396;MQ=22.44;MQRankSum=-3.224;QD=9.43;ReadPosRankSum=-0.000;SOR=0.732	GT:AD:DP:GQ:PL	0/1:	0/0:	0/1:	0/1:	0/1:	0/1:	0/1:	0/1:	0/0:	0/1:	1/1:	1/1:	0/1:	0/0:	0/1:	0/1:	0/1:	0/0:	0/1:	./.:	0/0:	0/1:	0/1:	0/1:	0/1:	0/1:	0/1:	0/1:	0/1:	0/1:	0/1:	0/1:	0/1:	0/1:	0/1:	0/1:	0/1:	0/1:	0/1:	0/1:	0/0:
chr1A	323272652	.	C	T	34302.9	.	AC=143;AF=0.397;AN=360;BaseQRankSum=-0.000;ClippingRankSum=0.000;DP=4400;ExcessHet=168.0222;FS=0.000;InbreedingCoeff=-0.5996;MLEAC=143;MLEAF=0.397;MQ=22.67;MQRankSum=4.670;QD=9.02;ReadPosRankSum=0.025;SOR=0.682	GT:AD:DP:GQ:PL	0/1:	0/0:	0/1:	0/1:	0/1:	0/1:	0/1:	0/1:	0/0:	0/1:	0/0:	0/0:	0/1:	0/0:	0/1:	0/1:	0/1:	0/0:	0/1:	0/0:	0/0:	0/1:	0/1:	0/1:	0/1:	0/1:	0/1:	0/1:	0/1:	0/1:	0/1:	0/1:	0/1:	0/1:	0/1:	0/1:	0/1:	0/1:	0/1:	0/1:	0/0:
chr1A	323337032	.	T	C	97363.9	.	AC=322;AF=0.894;AN=360;BaseQRankSum=-0.130;ClippingRankSum=0.000;DP=2793;ExcessHet=0.0000;FS=0.000;InbreedingCoeff=0.9212;MLEAC=322;MLEAF=0.894;MQ=60.00;MQRankSum=0.000;QD=39.12;ReadPosRankSum=0.000;SOR=9.738	GT:AD:DP:GQ:PGT:PID:PL	1/1:	1/1:	1/1:	1/1:	1/1:	1/1:	1/1:	1/1:	1/1:	1/1:	1/1:	1/1:	1/1:	1/1:	1/1:	1/1:	1/1:	0/0:	1/1:	1/1:	1/1:	1/1:	1/1:	1/1:	1/1:	1/1:	1/1:	1/1:	1/1:	1/1:	1/1:	1/1:	1/1:	1/1:	1/1:	1/1:	1/1:	1/1:	1/1:	1/1:	0/0:
chr1A	323337122	.	A	G	99999.2	.	AC=322;AF=0.894;AN=360;BaseQRankSum=1.708;ClippingRankSum=0.000;DP=2800;ExcessHet=0.0000;FS=0.000;InbreedingCoeff=0.9228;MLEAC=322;MLEAF=0.894;MQ=40.85;MQRankSum=-3.808;QD=39.90;ReadPosRankSum=0.000;SOR=9.750	GT:AD:DP:GQ:PL	1/1:	1/1:	1/1:	1/1:	1/1:	1/1:	1/1:	1/1:	1/1:	1/1:	1/1:	1/1:	1/1:	1/1:	1/1:	1/1:	1/1:	0/0:	1/1:	1/1:	1/1:	1/1:	1/1:	1/1:	1/1:	1/1:	1/1:	1/1:	1/1:	1/1:	1/1:	1/1:	1/1:	1/1:	1/1:	1/1:	1/1:	1/1:	1/1:	1/1:	0/0:
chr1A	323337201	.	T	C	101062	.	AC=322;AF=0.894;AN=360;BaseQRankSum=0.000;ClippingRankSum=0.000;DP=2800;ExcessHet=0.0000;FS=0.000;InbreedingCoeff=0.9228;MLEAC=322;MLEAF=0.894;MQ=40.85;MQRankSum=-3.808;QD=40.36;ReadPosRankSum=0.000;SOR=9.749	GT:AD:DP:GQ:PGT:PID:PL	1/1:	1/1:	1/1:	1/1:	1/1:	1/1:	1/1:	1/1:	1/1:	1/1:	1/1:	1/1:	1/1:	1/1:	1/1:	1/1:	1/1:	0/0:	1/1:	1/1:	1/1:	1/1:	1/1:	1/1:	1/1:	1/1:	1/1:	1/1:	1/1:	1/1:	1/1:	1/1:	1/1:	1/1:	1/1:	1/1:	1/1:	1/1:	1/1:	1/1:	0/0:
chr1A	323456979	.	C	T	69506.2	.	AC=285;AF=0.792;AN=360;BaseQRankSum=0.000;ClippingRankSum=0.000;DP=3659;ExcessHet=-0.0000;FS=0.000;InbreedingCoeff=0.9428;MLEAC=286;MLEAF=0.794;MQ=50.97;MQRankSum=-2.044;QD=23.43;ReadPosRankSum=0.048;SOR=0.702	GT:AD:DP:GQ:PGT:PID:PL	1/1:	0/0:	1/1:	1/1:	1/1:	1/1:	1/1:	1/1:	0/0:	1/1:	1/1:	1/1:	1/1:	0/0:	1/1:	1/1:	1/1:	0/0:	1/1:	1/1:	0/0:	1/1:	1/1:	1/1:	1/1:	1/1:	1/1:	1/1:	1/1:	1/1:	1/1:	1/1:	1/1:	1/1:	1/1:	1/1:	1/1:	1/1:	1/1:	1/1:	0/0:
chr1A	324341907	.	G	T	100321	.	AC=322;AF=0.894;AN=360;BaseQRankSum=3.176;ClippingRankSum=0.000;DP=2827;ExcessHet=0.0000;FS=0.000;InbreedingCoeff=0.9042;MLEAC=323;MLEAF=0.897;MQ=40.76;MQRankSum=2.081;QD=39.95;ReadPosRankSum=0.000;SOR=9.554	GT:AD:DP:GQ:PGT:PID:PL	1/1:	1/1:	1/1:	1/1:	1/1:	1/1:	1/1:	1/1:	1/1:	1/1:	1/1:	1/1:	1/1:	1/1:	1/1:	1/1:	1/1:	0/0:	1/1:	1/1:	1/1:	1/1:	1/1:	1/1:	1/1:	1/1:	1/1:	1/1:	1/1:	1/1:	1/1:	1/1:	1/1:	1/1:	1/1:	1/1:	1/1:	1/1:	1/1:	1/1:	0/0:
chr1A	324342091	.	G	A	90000	.	AC=285;AF=0.792;AN=360;BaseQRankSum=0.000;ClippingRankSum=0.000;DP=2841;ExcessHet=-0.0000;FS=0.000;InbreedingCoeff=0.9289;MLEAC=285;MLEAF=0.792;MQ=48.49;MQRankSum=-0.901;QD=39.81;ReadPosRankSum=0.000;SOR=8.427	GT:AD:DP:GQ:PGT:PID:PL	1/1:	0/0:	1/1:	1/1:	1/1:	1/1:	1/1:	1/1:	0/0:	1/1:	1/1:	1/1:	1/1:	0/0:	1/1:	1/1:	1/1:	0/0:	1/1:	1/1:	0/0:	1/1:	1/1:	1/1:	1/1:	1/1:	1/1:	1/1:	1/1:	1/1:	1/1:	1/1:	1/1:	1/1:	1/1:	1/1:	1/1:	1/1:	1/1:	1/1:	0/0:
chr1A	325113129	.	C	T	47428	.	AC=142;AF=0.408;AN=348;BaseQRankSum=-0.000;ClippingRankSum=-0.000;DP=3083;ExcessHet=216.7938;FS=0.000;InbreedingCoeff=-0.6823;MLEAC=144;MLEAF=0.414;MQ=44.87;MQRankSum=-0.686;QD=17.05;ReadPosRankSum=-4.196;SOR=0.684	GT:AD:DP:GQ:PGT:PID:PL	0/1:	0/0:	0/1:	0/1:	0/1:	0/1:	0/1:	0/1:	0/0:	0/1:	0/1:	0/1:	0/1:	./.:	0/1:	0/1:	0/1:	0/0:	0/1:	0/1:	./.:	0/1:	0/0:	0/1:	0/1:	0/1:	0/1:	0/1:	0/1:	0/1:	0/1:	0/1:	0/1:	0/1:	0/1:	0/1:	0/1:	0/1:	1/1:	0/1:	0/0:
chr1A	325113206	.	C	A	45847.1	.	AC=143;AF=0.411;AN=348;BaseQRankSum=-0.000;ClippingRankSum=0.000;DP=2907;ExcessHet=222.8362;FS=0.000;InbreedingCoeff=-0.6865;MLEAC=145;MLEAF=0.417;MQ=44.96;MQRankSum=0.000;QD=17.41;ReadPosRankSum=0.000;SOR=0.757	GT:AD:DP:GQ:PGT:PID:PL	0/1:	0/0:	0/1:	0/1:	0/1:	0/1:	0/1:	0/1:	0/0:	0/1:	0/1:	0/1:	0/1:	./.:	0/1:	0/1:	0/1:	0/0:	0/1:	0/1:	./.:	0/1:	0/1:	0/1:	0/1:	0/1:	0/1:	0/1:	0/1:	0/1:	0/1:	0/1:	0/1:	0/1:	0/1:	0/1:	0/1:	0/1:	0/0:	0/1:	0/0:
chr1A	325113260	.	C	T	38398.8	.	AC=144;AF=0.414;AN=348;BaseQRankSum=-1.334;ClippingRankSum=0.000;DP=3075;ExcessHet=205.4549;FS=0.000;InbreedingCoeff=-0.6675;MLEAC=145;MLEAF=0.417;MQ=40.03;MQRankSum=0.000;QD=13.76;ReadPosRankSum=0.000;SOR=0.653	GT:AD:DP:GQ:PL	0/1:	0/0:	0/1:	0/1:	0/1:	0/1:	0/1:	0/1:	0/0:	0/1:	0/1:	0/1:	0/1:	./.:	0/1:	0/1:	0/1:	0/0:	0/1:	0/1:	./.:	0/1:	0/1:	0/1:	0/1:	0/1:	0/1:	0/1:	0/1:	0/1:	0/1:	0/1:	0/1:	0/1:	0/1:	0/1:	0/1:	0/1:	1/1:	0/1:	0/0:
chr1A	325113262	.	G	A	49384.2	.	AC=143;AF=0.411;AN=348;BaseQRankSum=0.238;ClippingRankSum=0.000;DP=3074;ExcessHet=220.0081;FS=0.000;InbreedingCoeff=-0.6846;MLEAC=144;MLEAF=0.414;MQ=40.07;MQRankSum=0.000;QD=17.66;ReadPosRankSum=0.000;SOR=0.732	GT:AD:DP:GQ:PL	0/1:	0/0:	0/1:	0/1:	0/1:	0/1:	0/1:	0/1:	0/0:	0/1:	0/1:	0/1:	0/1:	./.:	0/1:	0/1:	0/1:	0/0:	0/1:	0/1:	./.:	0/1:	0/1:	0/1:	0/1:	0/1:	0/1:	0/1:	0/1:	0/1:	0/1:	0/1:	0/1:	0/1:	0/1:	0/1:	0/1:	0/1:	0/0:	0/1:	0/0:
chr1A	325113294	.	G	A	43647.8	.	AC=144;AF=0.414;AN=348;BaseQRankSum=-0.566;ClippingRankSum=0.000;DP=3075;ExcessHet=205.4549;FS=0.000;InbreedingCoeff=-0.6694;MLEAC=145;MLEAF=0.417;MQ=40.03;MQRankSum=0.000;QD=15.63;ReadPosRankSum=0.000;SOR=0.656	GT:AD:DP:GQ:PL	0/1:	0/0:	0/1:	0/1:	0/1:	0/1:	0/1:	0/1:	0/0:	0/1:	0/1:	0/1:	0/1:	./.:	0/1:	0/1:	0/1:	0/0:	0/1:	0/1:	./.:	0/1:	0/1:	0/1:	0/1:	0/1:	0/1:	0/1:	0/1:	0/1:	0/1:	0/1:	0/1:	0/1:	0/1:	0/1:	0/1:	0/1:	1/1:	0/1:	0/0:
chr1A	325113352	.	C	T	45636.4	.	AC=144;AF=0.414;AN=348;BaseQRankSum=-0.494;ClippingRankSum=0.000;DP=3075;ExcessHet=203.2641;FS=0.000;InbreedingCoeff=-0.6658;MLEAC=145;MLEAF=0.417;MQ=40.03;MQRankSum=0.000;QD=16.33;ReadPosRankSum=0.000;SOR=0.657	GT:AD:DP:GQ:PGT:PID:PL	0/1:	0/0:	0/1:	0/1:	0/1:	0/1:	0/1:	0/1:	0/0:	0/1:	0/1:	0/1:	0/1:	./.:	0/1:	0/1:	0/1:	0/0:	0/1:	0/1:	./.:	0/1:	0/1:	0/1:	0/1:	0/1:	0/1:	0/1:	0/1:	0/1:	0/1:	0/1:	0/1:	0/1:	0/1:	0/1:	0/1:	0/1:	1/1:	0/1:	0/0:
chr1A	325113358	.	A	G	123994	.	AC=310;AF=0.896;AN=346;BaseQRankSum=-0.000;ClippingRankSum=-0.000;DP=3073;ExcessHet=-0.0000;FS=0.000;InbreedingCoeff=0.9179;MLEAC=312;MLEAF=0.902;MQ=40.06;MQRankSum=-2.655;QD=42.55;ReadPosRankSum=-0.000;SOR=11.555	GT:AD:DP:GQ:PGT:PID:PL	1/1:	./.:	1/1:	1/1:	1/1:	1/1:	1/1:	1/1:	1/1:	1/1:	1/1:	1/1:	1/1:	./.:	1/1:	1/1:	1/1:	0/0:	1/1:	1/1:	./.:	1/1:	1/1:	1/1:	1/1:	1/1:	1/1:	1/1:	1/1:	1/1:	1/1:	1/1:	1/1:	1/1:	1/1:	1/1:	1/1:	1/1:	1/1:	1/1:	0/0:
chr1A	325208142	.	G	A	104723	.	AC=278;AF=0.790;AN=352;BaseQRankSum=-0.674;ClippingRankSum=-0.000;DP=3694;ExcessHet=-0.0000;FS=0.000;InbreedingCoeff=0.9576;MLEAC=279;MLEAF=0.793;MQ=49.80;MQRankSum=-0.688;QD=33.98;ReadPosRankSum=0.335;SOR=0.569	GT:AD:DP:GQ:PGT:PID:PL	1/1:	0/0:	1/1:	1/1:	1/1:	1/1:	1/1:	1/1:	0/0:	1/1:	1/1:	1/1:	1/1:	0/0:	1/1:	1/1:	1/1:	0/0:	1/1:	1/1:	0/0:	1/1:	1/1:	1/1:	1/1:	1/1:	1/1:	1/1:	1/1:	1/1:	1/1:	./.:	1/1:	1/1:	1/1:	1/1:	1/1:	1/1:	1/1:	1/1:	0/0:
chr1A	325923067	.	C	T	75723.2	.	AC=283;AF=0.791;AN=358;BaseQRankSum=-0.155;ClippingRankSum=0.000;DP=2563;ExcessHet=-0.0000;FS=0.000;InbreedingCoeff=0.9287;MLEAC=285;MLEAF=0.796;MQ=48.75;MQRankSum=-3.943;QD=39.09;ReadPosRankSum=0.000;SOR=8.447	GT:AD:DP:GQ:PGT:PID:PL	1/1:	0/0:	1/1:	1/1:	1/1:	1/1:	1/1:	1/1:	0/0:	1/1:	1/1:	1/1:	1/1:	0/0:	1/1:	1/1:	1/1:	0/0:	1/1:	1/1:	0/0:	1/1:	1/1:	1/1:	1/1:	1/1:	1/1:	1/1:	1/1:	1/1:	1/1:	1/1:	1/1:	1/1:	1/1:	1/1:	1/1:	1/1:	1/1:	1/1:	0/0:
chr1A	326186979	.	C	T	28392.1	.	AC=139;AF=0.388;AN=358;BaseQRankSum=-0.000;ClippingRankSum=-0.000;DP=1838;ExcessHet=151.5213;FS=0.000;InbreedingCoeff=-0.5794;MLEAC=144;MLEAF=0.402;MQ=39.75;MQRankSum=0.000;QD=18.32;ReadPosRankSum=-0.000;SOR=0.845	GT:AD:DP:GQ:PL	0/1:	0/0:	1/1:	0/1:	0/1:	0/1:	0/1:	0/0:	0/0:	0/1:	0/1:	./.:	0/1:	0/0:	0/1:	0/1:	0/1:	0/0:	0/1:	0/1:	0/0:	0/1:	0/1:	0/0:	0/1:	0/1:	1/1:	0/1:	0/1:	0/1:	0/1:	0/1:	1/1:	0/1:	0/0:	0/1:	0/1:	0/1:	0/1:	0/1:	0/0:
chr1A	326187010	.	G	A	29179.8	.	AC=140;AF=0.391;AN=358;BaseQRankSum=-0.000;ClippingRankSum=-0.000;DP=1838;ExcessHet=141.8983;FS=0.000;InbreedingCoeff=-0.5659;MLEAC=145;MLEAF=0.405;MQ=39.75;MQRankSum=0.000;QD=18.83;ReadPosRankSum=-0.000;SOR=0.845	GT:AD:DP:GQ:PGT:PID:PL	0/1:	0/0:	1/1:	0/1:	0/1:	0/1:	0/1:	0/0:	0/0:	0/1:	0/1:	./.:	1/1:	0/0:	0/1:	0/1:	0/1:	0/0:	0/1:	0/1:	0/0:	0/1:	0/1:	0/0:	0/1:	0/1:	1/1:	0/1:	0/1:	0/1:	0/1:	0/1:	1/1:	0/1:	0/0:	0/1:	0/1:	0/1:	0/1:	0/1:	0/0:
chr1A	326234995	.	C	A	67275.8	.	AC=285;AF=0.796;AN=358;BaseQRankSum=2.011;ClippingRankSum=-0.000;DP=3273;ExcessHet=0.0000;FS=0.000;InbreedingCoeff=0.9362;MLEAC=286;MLEAF=0.799;MQ=51.67;MQRankSum=-0.676;QD=24.54;ReadPosRankSum=-0.000;SOR=0.700	GT:AD:DP:GQ:PL	1/1:	0/0:	1/1:	1/1:	1/1:	1/1:	1/1:	1/1:	0/0:	1/1:	1/1:	1/1:	1/1:	0/0:	1/1:	1/1:	1/1:	0/0:	1/1:	1/1:	0/0:	1/1:	1/1:	1/1:	1/1:	1/1:	1/1:	1/1:	1/1:	1/1:	1/1:	1/1:	1/1:	1/1:	1/1:	1/1:	1/1:	1/1:	1/1:	1/1:	0/0:
chr1A	326424449	.	A	G	73894.9	.	AC=323;AF=0.928;AN=348;BaseQRankSum=0.722;ClippingRankSum=0.000;DP=3323;ExcessHet=-0.0000;FS=0.000;InbreedingCoeff=0.9338;MLEAC=325;MLEAF=0.934;MQ=35.28;MQRankSum=-3.792;QD=23.88;ReadPosRankSum=0.070;SOR=0.706	GT:AD:DP:GQ:PGT:PID:PL	1/1:	1/1:	1/1:	1/1:	1/1:	1/1:	1/1:	1/1:	1/1:	1/1:	1/1:	1/1:	1/1:	1/1:	1/1:	1/1:	./.:	0/0:	1/1:	1/1:	1/1:	1/1:	1/1:	1/1:	1/1:	1/1:	1/1:	1/1:	1/1:	1/1:	1/1:	1/1:	1/1:	1/1:	1/1:	./.:	1/1:	1/1:	1/1:	1/1:	1/1:
chr1A	326612355	.	A	G	39367.9	.	AC=146;AF=0.406;AN=360;BaseQRankSum=0.674;ClippingRankSum=0.000;DP=4903;ExcessHet=180.7695;FS=0.000;InbreedingCoeff=-0.6295;MLEAC=148;MLEAF=0.411;MQ=49.86;MQRankSum=-1.043;QD=8.68;ReadPosRankSum=0.020;SOR=0.682	GT:AD:DP:GQ:PL	0/1:	0/0:	0/1:	0/1:	0/1:	0/1:	0/1:	0/1:	0/0:	0/1:	0/1:	0/1:	0/1:	0/0:	0/1:	0/1:	0/1:	0/0:	0/1:	0/1:	0/0:	0/1:	0/1:	0/1:	0/1:	0/1:	0/1:	0/1:	0/1:	0/1:	0/1:	0/1:	0/1:	0/1:	0/1:	0/1:	0/1:	0/1:	0/1:	0/1:	0/0:
chr1A	326612417	.	G	C	40266.5	.	AC=138;AF=0.388;AN=356;BaseQRankSum=0.366;ClippingRankSum=-0.000;DP=2593;ExcessHet=210.1753;FS=0.000;InbreedingCoeff=-0.6544;MLEAC=141;MLEAF=0.396;MQ=58.03;MQRankSum=3.224;QD=17.90;ReadPosRankSum=-0.000;SOR=0.754	GT:AD:DP:GQ:PL	0/1:	0/0:	./.:	0/1:	0/1:	0/1:	0/1:	0/1:	0/0:	0/1:	0/1:	0/1:	0/1:	0/0:	0/1:	0/1:	0/1:	0/0:	0/1:	0/1:	0/0:	0/1:	0/1:	0/1:	0/1:	0/1:	0/1:	0/1:	0/1:	0/1:	0/1:	0/1:	0/1:	0/1:	0/1:	0/1:	0/1:	0/1:	0/1:	0/1:	0/0:
chr1A	326620992	.	G	T	29165.6	.	AC=146;AF=0.406;AN=360;BaseQRankSum=0.000;ClippingRankSum=-0.000;DP=3289;ExcessHet=197.3812;FS=0.000;InbreedingCoeff=-0.6390;MLEAC=146;MLEAF=0.406;MQ=22.27;MQRankSum=0.000;QD=10.00;ReadPosRankSum=-0.000;SOR=0.677	GT:AD:DP:GQ:PGT:PID:PL	0/1:	0/0:	0/1:	0/1:	0/1:	0/1:	0/1:	0/1:	0/0:	0/1:	0/1:	0/1:	0/1:	0/0:	0/1:	0/1:	0/1:	0/0:	0/1:	0/1:	0/0:	0/1:	0/1:	0/1:	0/1:	0/1:	0/1:	0/1:	0/1:	0/1:	0/1:	0/1:	0/1:	0/1:	0/1:	0/1:	0/1:	0/1:	0/1:	0/1:	0/0:
chr1A	326621001	.	G	C	29639.8	.	AC=141;AF=0.392;AN=360;BaseQRankSum=0.000;ClippingRankSum=0.000;DP=3289;ExcessHet=216.7811;FS=0.000;InbreedingCoeff=-0.6475;MLEAC=142;MLEAF=0.394;MQ=22.28;MQRankSum=-0.000;QD=10.27;ReadPosRankSum=0.000;SOR=0.709	GT:AD:DP:GQ:PGT:PID:PL	0/1:	0/0:	0/1:	0/1:	0/1:	0/1:	0/1:	0/1:	0/0:	0/1:	0/1:	0/1:	0/1:	0/0:	0/1:	0/1:	0/0:	0/0:	0/1:	0/1:	0/0:	0/1:	0/1:	0/1:	0/1:	0/1:	0/1:	0/1:	0/1:	0/1:	0/1:	0/1:	0/1:	0/1:	0/1:	0/1:	0/1:	0/1:	0/1:	0/1:	0/0:
chr1A	326621047	.	A	C	53055.4	.	AC=146;AF=0.406;AN=360;BaseQRankSum=1.011;ClippingRankSum=0.000;DP=6240;ExcessHet=182.8418;FS=0.000;InbreedingCoeff=-0.6210;MLEAC=147;MLEAF=0.408;MQ=22.29;MQRankSum=0.000;QD=9.21;ReadPosRankSum=0.020;SOR=0.723	GT:AD:DP:GQ:PL	0/1:	0/0:	0/1:	0/1:	0/1:	0/1:	0/1:	0/1:	0/0:	0/1:	0/1:	0/1:	0/1:	0/0:	0/1:	0/1:	0/1:	0/0:	1/1:	0/1:	0/0:	0/1:	0/1:	0/1:	0/1:	0/1:	0/1:	0/1:	0/1:	0/1:	0/1:	0/1:	0/1:	0/1:	0/1:	0/1:	0/1:	0/1:	0/1:	0/1:	0/0:
chr1A	326621088	.	C	T	76750.6	.	AC=291;AF=0.808;AN=360;BaseQRankSum=0.000;ClippingRankSum=-0.000;DP=3242;ExcessHet=-0.0000;FS=0.000;InbreedingCoeff=0.9353;MLEAC=293;MLEAF=0.814;MQ=22.29;MQRankSum=-3.263;QD=26.50;ReadPosRankSum=-0.000;SOR=11.140	GT:AD:DP:GQ:PGT:PID:PL	1/1:	0/0:	1/1:	1/1:	1/1:	1/1:	1/1:	1/1:	0/0:	1/1:	1/1:	1/1:	1/1:	1/1:	1/1:	1/1:	1/1:	0/0:	1/1:	1/1:	1/1:	1/1:	1/1:	1/1:	1/1:	1/1:	1/1:	1/1:	1/1:	1/1:	1/1:	1/1:	1/1:	1/1:	1/1:	1/1:	1/1:	1/1:	1/1:	1/1:	0/0:
chr1A	326621119	.	T	C	75753.8	.	AC=291;AF=0.808;AN=360;BaseQRankSum=-0.431;ClippingRankSum=0.000;DP=3242;ExcessHet=-0.0000;FS=0.000;InbreedingCoeff=0.9352;MLEAC=293;MLEAF=0.814;MQ=22.29;MQRankSum=-3.263;QD=26.17;ReadPosRankSum=0.000;SOR=11.331	GT:AD:DP:GQ:PL	1/1:	0/0:	1/1:	1/1:	1/1:	1/1:	1/1:	1/1:	0/0:	1/1:	1/1:	1/1:	1/1:	1/1:	1/1:	1/1:	1/1:	0/0:	1/1:	1/1:	1/1:	1/1:	1/1:	1/1:	1/1:	1/1:	1/1:	1/1:	1/1:	1/1:	1/1:	1/1:	1/1:	1/1:	1/1:	1/1:	1/1:	1/1:	1/1:	1/1:	0/0:
chr1A	326621169	.	T	C	74955.3	.	AC=287;AF=0.806;AN=356;BaseQRankSum=-0.000;ClippingRankSum=-0.000;DP=3243;ExcessHet=-0.0000;FS=0.000;InbreedingCoeff=0.9349;MLEAC=289;MLEAF=0.812;MQ=22.13;MQRankSum=-3.263;QD=26.24;ReadPosRankSum=-0.000;SOR=11.112	GT:AD:DP:GQ:PL	1/1:	0/0:	1/1:	1/1:	1/1:	./.:	1/1:	1/1:	0/0:	1/1:	1/1:	1/1:	1/1:	1/1:	1/1:	1/1:	1/1:	0/0:	1/1:	1/1:	1/1:	1/1:	1/1:	1/1:	1/1:	1/1:	1/1:	1/1:	1/1:	1/1:	1/1:	1/1:	1/1:	1/1:	1/1:	1/1:	1/1:	1/1:	1/1:	1/1:	0/0:
chr1A	326627936	.	C	T	52187.6	.	AC=141;AF=0.425;AN=332;BaseQRankSum=0.000;ClippingRankSum=0.000;DP=3394;ExcessHet=232.6713;FS=0.000;InbreedingCoeff=-0.7222;MLEAC=142;MLEAF=0.428;MQ=57.45;MQRankSum=3.985;QD=16.86;ReadPosRankSum=0.000;SOR=0.637	GT:AD:DP:GQ:PGT:PID:PL	0/1:	./.:	0/1:	0/1:	0/1:	0/1:	0/1:	0/1:	./.:	0/1:	0/1:	0/1:	0/1:	0/0:	0/1:	0/1:	0/1:	0/0:	0/1:	0/1:	0/0:	0/1:	0/1:	0/1:	0/1:	0/1:	0/1:	0/1:	0/1:	0/1:	0/1:	0/1:	0/1:	0/1:	0/1:	0/1:	0/1:	0/1:	0/1:	0/1:	0/0:
chr1A	326627960	.	C	G	135298	.	AC=290;AF=0.873;AN=332;BaseQRankSum=0.842;ClippingRankSum=-0.000;DP=3393;ExcessHet=-0.0000;FS=0.000;InbreedingCoeff=0.9310;MLEAC=292;MLEAF=0.880;MQ=57.47;MQRankSum=-1.834;QD=42.86;ReadPosRankSum=-0.000;SOR=11.952	GT:AD:DP:GQ:PGT:PID:PL	1/1:	./.:	1/1:	1/1:	1/1:	1/1:	1/1:	1/1:	./.:	1/1:	1/1:	1/1:	1/1:	1/1:	1/1:	1/1:	1/1:	0/0:	1/1:	1/1:	1/1:	1/1:	1/1:	1/1:	1/1:	1/1:	1/1:	1/1:	1/1:	1/1:	1/1:	1/1:	1/1:	1/1:	1/1:	1/1:	1/1:	1/1:	1/1:	1/1:	0/0:
chr1A	326627970	.	G	A	55870	.	AC=144;AF=0.431;AN=334;BaseQRankSum=0.000;ClippingRankSum=0.000;DP=3395;ExcessHet=223.9968;FS=0.000;InbreedingCoeff=-0.7166;MLEAC=145;MLEAF=0.434;MQ=57.44;MQRankSum=-3.923;QD=18.01;ReadPosRankSum=0.000;SOR=0.769	GT:AD:DP:GQ:PGT:PID:PL	0/1:	./.:	0/1:	0/1:	0/1:	0/1:	0/1:	0/1:	./.:	0/1:	0/1:	0/1:	0/1:	0/0:	0/1:	0/1:	0/1:	0/0:	0/1:	0/1:	0/0:	0/1:	0/1:	0/1:	0/1:	0/1:	0/1:	0/1:	0/1:	0/1:	0/1:	0/1:	0/1:	0/1:	0/1:	0/1:	0/1:	0/1:	0/1:	0/1:	0/0:
chr1A	326628132	.	T	C	141762	.	AC=308;AF=0.928;AN=332;BaseQRankSum=2.003;ClippingRankSum=-0.000;DP=3579;ExcessHet=0.0000;FS=0.000;InbreedingCoeff=0.8865;MLEAC=310;MLEAF=0.934;MQ=40.15;MQRankSum=-1.981;QD=40.91;ReadPosRankSum=-0.000;SOR=12.139	GT:AD:DP:GQ:PL	1/1:	./.:	1/1:	1/1:	1/1:	1/1:	1/1:	1/1:	./.:	1/1:	1/1:	1/1:	1/1:	1/1:	1/1:	1/1:	1/1:	0/0:	1/1:	1/1:	1/1:	1/1:	1/1:	1/1:	1/1:	1/1:	1/1:	1/1:	1/1:	1/1:	1/1:	1/1:	1/1:	1/1:	1/1:	1/1:	1/1:	1/1:	1/1:	1/1:	1/1:
chr1A	329867529	.	A	G	43065.8	.	AC=144;AF=0.414;AN=348;BaseQRankSum=-0.000;ClippingRankSum=0.000;DP=3949;ExcessHet=244.5099;FS=0.000;InbreedingCoeff=-0.7040;MLEAC=144;MLEAF=0.414;MQ=27.01;MQRankSum=0.000;QD=12.07;ReadPosRankSum=0.000;SOR=0.641	GT:AD:DP:GQ:PGT:PID:PL	0/1:	0/0:	0/1:	0/1:	0/1:	0/1:	0/1:	0/1:	0/0:	0/1:	0/1:	0/1:	0/1:	0/1:	0/1:	0/1:	0/1:	0/0:	0/1:	0/1:	0/1:	0/1:	0/1:	0/1:	0/1:	0/1:	0/0:	0/1:	0/1:	0/1:	0/1:	0/1:	0/1:	0/1:	0/1:	0/1:	0/0:	0/1:	0/1:	0/1:	./.:
chr1A	329867679	.	C	A	44027.9	.	AC=147;AF=0.422;AN=348;BaseQRankSum=-0.076;ClippingRankSum=0.000;DP=3871;ExcessHet=208.1014;FS=0.000;InbreedingCoeff=-0.6765;MLEAC=149;MLEAF=0.428;MQ=27.00;MQRankSum=0.000;QD=12.53;ReadPosRankSum=0.000;SOR=0.753	GT:AD:DP:GQ:PGT:PID:PL	0/1:	0/0:	0/1:	0/1:	0/1:	0/1:	0/1:	0/1:	0/0:	0/1:	0/1:	0/1:	0/1:	0/1:	0/1:	0/1:	0/1:	0/0:	0/1:	0/1:	0/1:	0/1:	0/1:	0/1:	0/1:	0/0:	1/1:	0/1:	0/1:	0/1:	0/1:	0/1:	0/1:	0/1:	0/1:	0/1:	1/1:	0/1:	0/1:	0/1:	./.:
chr1A	329867765	.	T	A	43089.2	.	AC=144;AF=0.414;AN=348;BaseQRankSum=0.000;ClippingRankSum=0.000;DP=3943;ExcessHet=244.5099;FS=0.000;InbreedingCoeff=-0.7016;MLEAC=144;MLEAF=0.414;MQ=27.01;MQRankSum=0.000;QD=12.09;ReadPosRankSum=0.000;SOR=0.635	GT:AD:DP:GQ:PGT:PID:PL	0/1:	0/0:	0/1:	0/1:	0/1:	0/1:	0/1:	0/1:	0/0:	0/1:	0/1:	0/1:	0/1:	0/1:	0/1:	0/1:	0/1:	0/0:	0/1:	0/1:	0/1:	0/1:	0/1:	0/1:	0/1:	0/1:	0/0:	0/1:	0/1:	0/1:	0/1:	0/1:	0/1:	0/1:	0/1:	0/1:	0/0:	0/1:	0/1:	0/1:	./.:
chr1A	329880667	.	C	T	57961.2	.	AC=292;AF=0.816;AN=358;BaseQRankSum=0.791;ClippingRankSum=0.000;DP=2908;ExcessHet=0.0000;FS=0.000;InbreedingCoeff=0.9354;MLEAC=294;MLEAF=0.821;MQ=59.96;MQRankSum=0.000;QD=23.85;ReadPosRankSum=0.081;SOR=0.701	GT:AD:DP:GQ:PGT:PID:PL	1/1:	./.:	1/1:	1/1:	1/1:	1/1:	1/1:	1/1:	0/0:	1/1:	1/1:	1/1:	1/1:	1/1:	1/1:	1/1:	1/1:	0/0:	1/1:	1/1:	1/1:	1/1:	1/1:	1/1:	1/1:	1/1:	1/1:	1/1:	1/1:	1/1:	1/1:	1/1:	1/1:	1/1:	1/1:	1/1:	1/1:	1/1:	1/1:	1/1:	0/0:
chr1A	329937240	.	C	G	114070	.	AC=322;AF=0.894;AN=360;BaseQRankSum=-0.127;ClippingRankSum=0.000;DP=2888;ExcessHet=0.0000;FS=0.000;InbreedingCoeff=0.9295;MLEAC=322;MLEAF=0.894;MQ=41.10;MQRankSum=-3.810;QD=43.86;ReadPosRankSum=0.000;SOR=9.354	GT:AD:DP:GQ:PGT:PID:PL	1/1:	1/1:	1/1:	1/1:	1/1:	1/1:	1/1:	1/1:	1/1:	1/1:	1/1:	1/1:	1/1:	1/1:	1/1:	1/1:	1/1:	0/0:	1/1:	1/1:	1/1:	1/1:	1/1:	1/1:	1/1:	1/1:	1/1:	1/1:	1/1:	1/1:	1/1:	1/1:	1/1:	1/1:	1/1:	1/1:	1/1:	1/1:	1/1:	1/1:	0/0:
chr1A	329937242	.	T	C	103039	.	AC=291;AF=0.808;AN=360;BaseQRankSum=0.000;ClippingRankSum=0.000;DP=2894;ExcessHet=-0.0000;FS=0.000;InbreedingCoeff=0.9390;MLEAC=291;MLEAF=0.808;MQ=40.27;MQRankSum=-3.810;QD=43.77;ReadPosRankSum=0.000;SOR=8.389	GT:AD:DP:GQ:PGT:PID:PL	1/1:	0/0:	1/1:	1/1:	1/1:	1/1:	1/1:	1/1:	0/0:	1/1:	1/1:	1/1:	1/1:	1/1:	1/1:	1/1:	1/1:	0/0:	1/1:	1/1:	1/1:	1/1:	1/1:	1/1:	1/1:	1/1:	1/1:	1/1:	1/1:	1/1:	1/1:	1/1:	1/1:	1/1:	1/1:	1/1:	1/1:	1/1:	1/1:	1/1:	0/0:
chr1A	329984646	.	C	G	10452.3	.	AC=61;AF=0.170;AN=358;BaseQRankSum=0.000;ClippingRankSum=0.000;DP=2815;ExcessHet=34.0509;FS=0.000;InbreedingCoeff=-0.2247;MLEAC=63;MLEAF=0.176;MQ=37.17;MQRankSum=0.553;QD=9.03;ReadPosRankSum=0.000;SOR=0.189	GT:AD:DP:GQ:PL	0/0:	0/0:	0/0:	0/0:	0/1:	0/1:	0/0:	0/1:	0/1:	0/1:	0/0:	0/0:	0/0:	0/1:	0/1:	0/1:	0/0:	0/0:	0/0:	0/0:	0/0:	0/0:	0/0:	0/0:	0/1:	0/1:	0/1:	0/1:	0/0:	0/0:	0/0:	0/1:	0/0:	0/0:	0/1:	0/1:	0/1:	0/0:	0/0:	0/0:	0/0:
chr1A	329984658	.	G	A	10297.5	.	AC=64;AF=0.179;AN=358;BaseQRankSum=0.000;ClippingRankSum=0.000;DP=2813;ExcessHet=36.4417;FS=0.000;InbreedingCoeff=-0.2325;MLEAC=65;MLEAF=0.182;MQ=37.18;MQRankSum=0.553;QD=8.76;ReadPosRankSum=0.000;SOR=0.185	GT:AD:DP:GQ:PGT:PID:PL	0/0:	0/0:	0/0:	0/0:	0/1:	0/1:	0/0:	0/1:	0/1:	0/1:	0/1:	0/0:	0/1:	0/1:	0/1:	0/1:	0/0:	0/0:	0/0:	0/0:	0/0:	0/0:	0/0:	0/0:	0/1:	0/1:	0/1:	0/1:	0/0:	0/0:	0/0:	0/1:	0/0:	0/0:	0/1:	0/1:	0/1:	0/0:	0/0:	0/0:	0/0:
chr1A	329984690	.	T	C	6489.65	.	AC=40;AF=0.111;AN=360;BaseQRankSum=0.000;ClippingRankSum=0.000;DP=2796;ExcessHet=15.1680;FS=0.000;InbreedingCoeff=-0.1372;MLEAC=41;MLEAF=0.114;MQ=35.33;MQRankSum=-1.645;QD=10.59;ReadPosRankSum=0.000;SOR=0.121	GT:AD:DP:GQ:PGT:PID:PL	0/0:	0/0:	0/1:	0/0:	0/0:	0/0:	0/0:	0/0:	0/0:	0/1:	0/0:	0/0:	0/0:	0/0:	0/0:	0/0:	0/0:	0/0:	0/0:	0/0:	0/0:	0/0:	0/0:	0/1:	0/1:	0/0:	0/0:	0/0:	0/0:	0/0:	0/0:	0/0:	0/1:	0/0:	0/0:	0/0:	0/1:	0/0:	0/0:	0/0:	0/0:
chr1A	329984699	.	C	A	5491.89	.	AC=28;AF=0.078;AN=358;BaseQRankSum=-0.000;ClippingRankSum=0.000;DP=2828;ExcessHet=0.9822;FS=0.000;InbreedingCoeff=0.0285;MLEAC=27;MLEAF=0.075;MQ=37.74;MQRankSum=3.447;QD=14.15;ReadPosRankSum=0.000;SOR=0.468	GT:AD:DP:GQ:PL	0/0:	0/0:	0/0:	0/0:	0/0:	0/0:	0/0:	0/0:	0/0:	0/0:	0/0:	0/0:	0/0:	0/0:	0/0:	0/0:	0/0:	0/0:	0/0:	0/0:	0/0:	0/0:	0/0:	0/0:	0/0:	0/1:	0/0:	0/0:	0/0:	0/0:	0/0:	0/0:	0/0:	0/0:	0/0:	0/0:	0/0:	0/0:	0/0:	0/1:	0/0:
chr1A	329984700	.	A	T	6467.55	.	AC=39;AF=0.108;AN=360;BaseQRankSum=0.000;ClippingRankSum=-0.000;DP=2794;ExcessHet=14.0476;FS=0.000;InbreedingCoeff=-0.1320;MLEAC=40;MLEAF=0.111;MQ=35.36;MQRankSum=-1.645;QD=10.92;ReadPosRankSum=-0.000;SOR=0.119	GT:AD:DP:GQ:PGT:PID:PL	0/0:	0/0:	0/1:	0/0:	0/0:	0/0:	0/0:	0/0:	0/0:	0/1:	0/0:	0/0:	0/0:	0/0:	0/0:	0/0:	0/0:	0/0:	0/0:	0/0:	0/0:	0/0:	0/0:	0/1:	0/1:	0/0:	0/0:	0/0:	0/0:	0/0:	0/0:	0/0:	0/1:	0/0:	0/0:	0/0:	0/1:	0/0:	0/0:	0/0:	0/0:
chr1A	329984730	.	G	C	39844.9	.	AC=156;AF=0.438;AN=356;BaseQRankSum=-0.000;ClippingRankSum=-0.000;DP=2763;ExcessHet=274.8222;FS=0.000;InbreedingCoeff=-0.7860;MLEAC=162;MLEAF=0.455;MQ=36.84;MQRankSum=-3.349;QD=15.71;ReadPosRankSum=0.000;SOR=0.758	GT:AD:DP:GQ:PGT:PID:PL	0/0:	0/0:	0/1:	0/1:	0/1:	0/1:	0/1:	0/1:	0/0:	0/1:	0/1:	0/0:	0/0:	0/1:	0/1:	0/1:	0/1:	0/1:	0/1:	0/1:	0/1:	0/1:	0/1:	0/1:	0/1:	0/1:	0/1:	0/1:	0/1:	0/1:	0/1:	0/0:	0/1:	0/1:	0/1:	0/0:	0/1:	0/1:	0/1:	0/1:	0/1:
chr1A	329984733	.	G	T	6765.49	.	AC=39;AF=0.108;AN=360;BaseQRankSum=0.524;ClippingRankSum=-0.000;DP=2794;ExcessHet=14.1166;FS=0.000;InbreedingCoeff=-0.1337;MLEAC=40;MLEAF=0.111;MQ=35.36;MQRankSum=-1.645;QD=11.43;ReadPosRankSum=-0.000;SOR=0.119	GT:AD:DP:GQ:PGT:PID:PL	0/0:	0/0:	0/1:	0/0:	0/0:	0/0:	0/0:	0/0:	0/0:	0/1:	0/0:	0/0:	0/0:	0/0:	0/0:	0/0:	0/0:	0/0:	0/0:	0/0:	0/0:	0/0:	0/0:	0/1:	0/1:	0/0:	0/0:	0/0:	0/0:	0/0:	0/0:	0/0:	0/1:	0/0:	0/0:	0/0:	0/1:	0/0:	0/0:	0/0:	0/0:
chr1A	329984735	.	C	T	6766.47	.	AC=39;AF=0.108;AN=360;BaseQRankSum=-0.000;ClippingRankSum=-0.000;DP=2794;ExcessHet=15.0929;FS=0.000;InbreedingCoeff=-0.1354;MLEAC=40;MLEAF=0.111;MQ=35.36;MQRankSum=-1.645;QD=11.43;ReadPosRankSum=-0.000;SOR=0.119	GT:AD:DP:GQ:PGT:PID:PL	0/0:	0/0:	0/1:	0/0:	0/0:	0/0:	0/0:	0/0:	0/0:	0/1:	0/0:	0/0:	0/0:	0/0:	0/0:	0/0:	0/0:	0/0:	0/0:	0/0:	0/0:	0/0:	0/0:	0/1:	0/1:	0/0:	0/0:	0/0:	0/0:	0/0:	0/0:	0/0:	0/1:	0/0:	0/0:	0/0:	0/1:	0/0:	0/0:	0/0:	0/0:
chr1A	329984736	.	G	A	15480.7	.	AC=87;AF=0.243;AN=358;BaseQRankSum=-0.000;ClippingRankSum=0.000;DP=2804;ExcessHet=71.2603;FS=0.000;InbreedingCoeff=-0.3422;MLEAC=90;MLEAF=0.251;MQ=36.19;MQRankSum=-1.130;QD=9.27;ReadPosRankSum=0.000;SOR=0.145	GT:AD:DP:GQ:PGT:PID:PL	0/0:	0/0:	0/0:	0/0:	0/1:	0/0:	0/0:	0/0:	0/0:	0/1:	0/0:	0/0:	0/0:	0/1:	0/0:	0/1:	0/1:	0/1:	0/1:	0/0:	0/1:	0/1:	0/1:	0/0:	0/0:	0/1:	0/0:	0/0:	0/1:	0/1:	0/1:	0/0:	0/0:	0/1:	0/0:	0/0:	0/0:	0/1:	0/0:	0/1:	0/1:
chr1A	329984741	.	G	A	15481.9	.	AC=87;AF=0.243;AN=358;BaseQRankSum=-0.044;ClippingRankSum=0.000;DP=2804;ExcessHet=71.2603;FS=0.000;InbreedingCoeff=-0.3439;MLEAC=90;MLEAF=0.251;MQ=36.19;MQRankSum=-1.130;QD=9.27;ReadPosRankSum=0.000;SOR=0.145	GT:AD:DP:GQ:PGT:PID:PL	0/0:	0/0:	0/0:	0/0:	0/1:	0/0:	0/0:	0/0:	0/0:	0/1:	0/0:	0/0:	0/0:	0/1:	0/0:	0/1:	0/1:	0/1:	0/1:	0/0:	0/1:	0/1:	0/1:	0/0:	0/0:	0/1:	0/0:	0/0:	0/1:	0/1:	0/1:	0/0:	0/0:	0/1:	0/0:	0/0:	0/0:	0/1:	0/0:	0/1:	0/1:
chr1A	329984754	.	C	T	19966.2	.	AC=116;AF=0.322;AN=360;BaseQRankSum=0.000;ClippingRankSum=0.000;DP=5435;ExcessHet=129.7134;FS=0.000;InbreedingCoeff=-0.4849;MLEAC=117;MLEAF=0.325;MQ=34.47;MQRankSum=-4.146;QD=5.04;ReadPosRankSum=0.019;SOR=0.695	GT:AD:DP:GQ:PL	0/0:	0/0:	0/1:	0/1:	0/0:	0/1:	0/1:	0/1:	0/0:	0/1:	0/1:	0/0:	0/1:	0/1:	0/1:	0/0:	0/1:	0/0:	0/1:	0/1:	0/0:	0/1:	0/1:	0/1:	0/0:	0/1:	0/1:	0/1:	0/1:	0/1:	0/1:	0/0:	0/1:	0/1:	0/1:	0/0:	0/0:	0/1:	0/1:	0/1:	0/0:
chr1A	329984759	.	T	G	4875.17	.	AC=32;AF=0.089;AN=360;BaseQRankSum=0.000;ClippingRankSum=0.000;DP=5514;ExcessHet=10.4399;FS=1.283;InbreedingCoeff=-0.1077;MLEAC=33;MLEAF=0.092;MQ=33.39;MQRankSum=-2.396;QD=5.07;ReadPosRankSum=0.024;SOR=0.796	GT:AD:DP:GQ:PL	0/0:	0/0:	0/0:	0/0:	0/0:	0/0:	0/0:	0/0:	0/0:	0/0:	0/0:	0/0:	0/0:	0/0:	0/0:	0/0:	0/0:	0/0:	0/0:	0/0:	0/0:	0/0:	0/0:	0/1:	0/1:	0/0:	0/0:	0/0:	0/0:	0/0:	0/0:	0/0:	0/1:	0/0:	0/0:	0/0:	0/0:	0/0:	0/0:	0/0:	0/0:
chr1A	329984788	.	C	T	10798.4	.	AC=51;AF=0.142;AN=358;BaseQRankSum=0.000;ClippingRankSum=-0.000;DP=2759;ExcessHet=23.3910;FS=0.000;InbreedingCoeff=-0.1831;MLEAC=53;MLEAF=0.148;MQ=33.19;MQRankSum=0.439;QD=12.11;ReadPosRankSum=-0.000;SOR=0.134	GT:AD:DP:GQ:PGT:PID:PL	0/0:	0/0:	0/0:	0/0:	0/1:	0/1:	0/0:	0/1:	0/1:	0/1:	0/0:	0/0:	0/0:	0/1:	0/1:	0/1:	0/0:	0/0:	0/0:	0/0:	0/0:	0/0:	0/0:	0/0:	0/1:	0/1:	0/1:	0/1:	0/0:	0/0:	0/0:	0/1:	0/0:	0/0:	0/1:	0/1:	0/0:	0/0:	0/0:	0/0:	0/0:
chr1A	329984791	.	G	A	2788.01	.	AC=32;AF=0.089;AN=360;BaseQRankSum=0.000;ClippingRankSum=-0.000;DP=2784;ExcessHet=10.4399;FS=0.000;InbreedingCoeff=-0.1111;MLEAC=33;MLEAF=0.092;MQ=30.29;MQRankSum=-1.383;QD=5.60;ReadPosRankSum=-0.000;SOR=0.137	GT:AD:DP:GQ:PL	0/0:	0/0:	0/0:	0/0:	0/0:	0/0:	0/0:	0/0:	0/0:	0/1:	0/0:	0/0:	0/0:	0/0:	0/0:	0/0:	0/0:	0/0:	0/0:	0/0:	0/0:	0/0:	0/0:	0/0:	0/1:	0/0:	0/0:	0/0:	0/0:	0/0:	0/0:	0/0:	0/0:	0/0:	0/0:	0/0:	0/1:	0/0:	0/0:	0/0:	0/0:
chr1A	329984795	.	A	G	10346	.	AC=47;AF=0.131;AN=358;BaseQRankSum=0.000;ClippingRankSum=-0.000;DP=2760;ExcessHet=21.4038;FS=0.000;InbreedingCoeff=-0.1688;MLEAC=49;MLEAF=0.137;MQ=33.23;MQRankSum=0.323;QD=12.90;ReadPosRankSum=-0.000;SOR=0.141	GT:AD:DP:GQ:PGT:PID:PL	0/0:	0/0:	0/0:	0/0:	0/1:	0/1:	0/0:	0/1:	0/1:	0/1:	0/0:	0/0:	0/0:	0/1:	0/1:	0/0:	0/0:	0/0:	0/0:	0/0:	0/0:	0/0:	0/0:	0/0:	0/1:	0/1:	0/1:	0/1:	0/0:	0/0:	0/0:	0/1:	0/0:	0/0:	0/1:	0/1:	0/0:	0/0:	0/0:	0/0:	0/0:
chr1A	329984852	.	A	C	3482.15	.	AC=41;AF=0.114;AN=360;BaseQRankSum=-0.000;ClippingRankSum=0.000;DP=2802;ExcessHet=15.2441;FS=0.000;InbreedingCoeff=-0.1404;MLEAC=42;MLEAF=0.117;MQ=30.65;MQRankSum=-1.645;QD=5.18;ReadPosRankSum=-0.000;SOR=0.133	GT:AD:DP:GQ:PL	0/0:	0/0:	0/0:	0/0:	0/0:	0/0:	0/0:	0/0:	0/0:	0/1:	0/0:	0/0:	0/0:	0/0:	0/0:	0/0:	0/0:	0/0:	0/0:	0/0:	0/0:	0/0:	0/0:	0/1:	0/1:	0/0:	0/0:	0/0:	0/0:	0/0:	0/0:	0/0:	0/1:	0/0:	0/0:	0/0:	0/1:	0/0:	0/0:	0/0:	0/0:
chr1A	329984859	.	G	A	25889.5	.	AC=142;AF=0.397;AN=358;BaseQRankSum=-0.000;ClippingRankSum=0.000;DP=2755;ExcessHet=170.0310;FS=0.000;InbreedingCoeff=-0.6046;MLEAC=144;MLEAF=0.402;MQ=32.37;MQRankSum=3.227;QD=11.09;ReadPosRankSum=0.000;SOR=0.251	GT:AD:DP:GQ:PL	0/1:	0/0:	0/0:	0/1:	0/1:	0/1:	0/1:	0/1:	0/0:	0/1:	0/1:	1/1:	0/1:	0/1:	0/1:	0/0:	0/1:	0/0:	0/1:	0/1:	0/1:	0/1:	0/1:	0/1:	0/1:	0/1:	0/1:	0/1:	0/1:	0/1:	0/1:	0/1:	0/1:	0/1:	0/1:	0/1:	0/1:	0/1:	0/1:	0/1:	0/0:
chr1A	329988147	.	T	C	110147	.	AC=307;AF=0.862;AN=356;BaseQRankSum=0.000;ClippingRankSum=-0.000;DP=3303;ExcessHet=0.0000;FS=0.000;InbreedingCoeff=0.7183;MLEAC=309;MLEAF=0.868;MQ=36.83;MQRankSum=-3.905;QD=35.83;ReadPosRankSum=-0.000;SOR=6.706	GT:AD:DP:GQ:PGT:PID:PL	1/1:	0/1:	1/1:	1/1:	1/1:	1/1:	1/1:	1/1:	0/1:	1/1:	1/1:	1/1:	1/1:	1/1:	1/1:	1/1:	1/1:	0/0:	1/1:	1/1:	1/1:	1/1:	1/1:	1/1:	1/1:	1/1:	1/1:	1/1:	1/1:	1/1:	1/1:	1/1:	1/1:	1/1:	1/1:	1/1:	1/1:	1/1:	1/1:	1/1:	0/0:
chr1A	329988304	.	A	G	57560.5	.	AC=152;AF=0.427;AN=356;BaseQRankSum=0.469;ClippingRankSum=0.000;DP=3247;ExcessHet=183.0079;FS=0.000;InbreedingCoeff=-0.6280;MLEAC=152;MLEAF=0.427;MQ=49.72;MQRankSum=4.101;QD=20.66;ReadPosRankSum=4.177;SOR=1.130	GT:AD:DP:GQ:PGT:PID:PL	0/1:	0/0:	0/1:	0/1:	0/1:	0/1:	0/1:	0/1:	0/0:	1/1:	0/1:	1/1:	0/1:	0/1:	0/1:	0/1:	0/1:	0/0:	0/1:	0/1:	0/1:	0/1:	0/1:	0/1:	0/1:	0/1:	0/1:	0/1:	1/1:	0/1:	0/1:	0/1:	0/1:	0/1:	0/1:	0/1:	0/1:	0/1:	0/1:	0/1:	0/0:
chr1A	329988334	.	A	C	47881.5	.	AC=156;AF=0.438;AN=356;BaseQRankSum=-0.000;ClippingRankSum=0.000;DP=3247;ExcessHet=227.3553;FS=0.000;InbreedingCoeff=-0.7057;MLEAC=158;MLEAF=0.444;MQ=49.29;MQRankSum=-4.070;QD=16.22;ReadPosRankSum=0.000;SOR=0.444	GT:AD:DP:GQ:PGT:PID:PL	0/1:	0/1:	0/1:	0/1:	0/1:	0/1:	0/1:	0/1:	0/1:	0/0:	0/1:	0/0:	0/1:	0/1:	0/1:	0/1:	0/1:	0/0:	0/1:	0/1:	0/1:	0/1:	0/1:	0/1:	0/1:	0/1:	0/1:	0/1:	0/0:	0/1:	0/1:	0/1:	0/1:	0/1:	0/1:	0/1:	0/1:	0/1:	0/1:	0/1:	0/0:
chr1A	330184706	.	T	C	104995	.	AC=322;AF=0.894;AN=360;BaseQRankSum=1.766;ClippingRankSum=-0.000;DP=2996;ExcessHet=0.0000;FS=0.000;InbreedingCoeff=0.9205;MLEAC=322;MLEAF=0.894;MQ=59.28;MQRankSum=-0.000;QD=40.48;ReadPosRankSum=-0.000;SOR=9.929	GT:AD:DP:GQ:PL	1/1:	1/1:	1/1:	1/1:	1/1:	1/1:	1/1:	1/1:	1/1:	1/1:	1/1:	1/1:	1/1:	1/1:	1/1:	1/1:	1/1:	0/0:	1/1:	1/1:	1/1:	1/1:	1/1:	1/1:	1/1:	1/1:	1/1:	1/1:	1/1:	1/1:	1/1:	1/1:	1/1:	1/1:	1/1:	1/1:	1/1:	1/1:	1/1:	1/1:	0/0:
chr1A	330184899	.	T	C	9309.78	.	AC=27;AF=0.075;AN=360;BaseQRankSum=0.463;ClippingRankSum=0.000;DP=3022;ExcessHet=-0.0000;FS=0.000;InbreedingCoeff=0.9133;MLEAC=26;MLEAF=0.072;MQ=59.89;MQRankSum=0.000;QD=35.95;ReadPosRankSum=0.000;SOR=4.985	GT:AD:DP:GQ:PGT:PID:PL	0/0:	1/1:	0/0:	0/0:	0/0:	0/0:	0/0:	0/0:	1/1:	0/0:	0/0:	0/0:	0/0:	0/0:	0/0:	0/0:	0/0:	0/0:	0/0:	0/0:	0/0:	0/0:	0/0:	0/0:	0/0:	0/0:	0/0:	0/0:	0/0:	0/0:	0/0:	0/0:	0/0:	0/0:	0/0:	0/0:	0/0:	0/0:	0/0:	0/0:	0/0:
chr1A	330669975	.	G	A	55628.3	.	AC=132;AF=0.367;AN=360;BaseQRankSum=0.000;ClippingRankSum=0.000;DP=4105;ExcessHet=158.3269;FS=0.000;InbreedingCoeff=-0.5573;MLEAC=132;MLEAF=0.367;MQ=40.21;MQRankSum=0.000;QD=16.87;ReadPosRankSum=0.000;SOR=0.645	GT:AD:DP:GQ:PGT:PID:PL	0/1:	0/0:	0/1:	0/1:	0/1:	0/1:	0/1:	0/1:	0/0:	0/1:	0/1:	0/1:	0/1:	0/1:	0/1:	0/1:	0/1:	0/0:	0/1:	0/1:	0/1:	0/1:	0/1:	0/1:	0/1:	0/1:	0/1:	0/1:	0/0:	0/1:	0/1:	0/0:	0/0:	0/1:	0/1:	0/1:	0/1:	0/1:	0/1:	0/1:	0/0:
chr1A	330670004	.	T	A	150198	.	AC=295;AF=0.819;AN=360;BaseQRankSum=-0.158;ClippingRankSum=0.000;DP=4097;ExcessHet=0.0000;FS=0.000;InbreedingCoeff=0.9369;MLEAC=297;MLEAF=0.825;MQ=40.18;MQRankSum=-4.249;QD=40.00;ReadPosRankSum=0.000;SOR=10.180	GT:AD:DP:GQ:PL	1/1:	0/0:	1/1:	1/1:	1/1:	1/1:	1/1:	1/1:	0/0:	1/1:	1/1:	1/1:	1/1:	1/1:	1/1:	1/1:	1/1:	0/0:	1/1:	1/1:	1/1:	1/1:	1/1:	1/1:	1/1:	1/1:	1/1:	1/1:	1/1:	1/1:	1/1:	1/1:	1/1:	1/1:	1/1:	1/1:	1/1:	1/1:	1/1:	1/1:	0/0:
chr1A	330670112	.	A	G	74163.8	.	AC=161;AF=0.447;AN=360;BaseQRankSum=0.242;ClippingRankSum=0.000;DP=4107;ExcessHet=101.0201;FS=0.000;InbreedingCoeff=-0.4753;MLEAC=161;MLEAF=0.447;MQ=59.98;MQRankSum=0.000;QD=19.95;ReadPosRankSum=0.000;SOR=0.974	GT:AD:DP:GQ:PGT:PID:PL	0/1:	0/0:	0/1:	0/1:	0/1:	0/1:	0/1:	0/1:	0/0:	0/1:	0/1:	0/1:	0/1:	0/1:	0/1:	0/1:	0/1:	0/0:	0/1:	0/1:	0/1:	0/1:	0/1:	0/1:	0/1:	0/1:	0/1:	0/1:	1/1:	0/1:	0/1:	1/1:	1/1:	0/1:	0/1:	0/1:	0/1:	0/1:	0/1:	0/1:	0/0:
chr1A	330670120	.	G	C	4827.15	.	AC=27;AF=0.075;AN=360;BaseQRankSum=0.567;ClippingRankSum=0.000;DP=4119;ExcessHet=-0.0000;FS=0.000;InbreedingCoeff=0.9455;MLEAC=25;MLEAF=0.069;MQ=60.00;MQRankSum=0.000;QD=33.06;ReadPosRankSum=0.000;SOR=4.377	GT:AD:DP:GQ:PL	0/0:	1/1:	0/0:	0/0:	0/0:	0/0:	0/0:	0/0:	1/1:	0/0:	0/0:	0/0:	0/0:	0/0:	0/0:	0/0:	0/0:	0/0:	0/0:	0/0:	0/0:	0/0:	0/0:	0/0:	0/0:	0/0:	0/0:	0/0:	0/0:	0/0:	0/0:	0/0:	0/0:	0/0:	0/0:	0/0:	0/0:	0/0:	0/0:	0/0:	0/0:
chr1A	330670129	.	G	A	73757.8	.	AC=161;AF=0.447;AN=360;BaseQRankSum=-0.087;ClippingRankSum=0.000;DP=4107;ExcessHet=102.7103;FS=0.000;InbreedingCoeff=-0.4798;MLEAC=162;MLEAF=0.450;MQ=59.98;MQRankSum=0.000;QD=19.82;ReadPosRankSum=0.000;SOR=0.970	GT:AD:DP:GQ:PGT:PID:PL	0/1:	0/0:	0/1:	0/1:	0/1:	0/1:	0/1:	0/1:	0/0:	0/1:	0/1:	0/1:	0/1:	0/1:	0/1:	0/1:	0/1:	0/0:	0/1:	0/1:	0/1:	0/1:	0/1:	0/1:	0/1:	0/1:	0/1:	0/1:	1/1:	0/1:	0/1:	1/1:	1/1:	0/1:	0/1:	0/1:	0/1:	0/1:	0/1:	0/1:	0/0:
chr1A	331743092	.	T	C	64951.1	.	AC=322;AF=0.894;AN=360;BaseQRankSum=1.290;ClippingRankSum=0.000;DP=2603;ExcessHet=-0.0000;FS=0.000;InbreedingCoeff=0.8750;MLEAC=326;MLEAF=0.906;MQ=26.89;MQRankSum=-3.496;QD=28.01;ReadPosRankSum=0.000;SOR=8.010	GT:AD:DP:GQ:PGT:PID:PL	1/1:	1/1:	1/1:	1/1:	1/1:	1/1:	1/1:	1/1:	1/1:	1/1:	1/1:	1/1:	1/1:	1/1:	1/1:	1/1:	1/1:	0/0:	1/1:	1/1:	1/1:	1/1:	1/1:	1/1:	1/1:	1/1:	1/1:	1/1:	1/1:	1/1:	1/1:	1/1:	1/1:	1/1:	1/1:	1/1:	1/1:	1/1:	1/1:	1/1:	0/0:
chr1A	331743169	.	T	C	91735.1	.	AC=291;AF=0.808;AN=360;BaseQRankSum=0.000;ClippingRankSum=0.000;DP=2607;ExcessHet=-0.0000;FS=0.000;InbreedingCoeff=0.9272;MLEAC=292;MLEAF=0.811;MQ=23.58;MQRankSum=-3.719;QD=43.68;ReadPosRankSum=0.000;SOR=8.339	GT:AD:DP:GQ:PGT:PID:PL	1/1:	0/0:	1/1:	1/1:	1/1:	1/1:	1/1:	1/1:	0/0:	1/1:	1/1:	1/1:	1/1:	1/1:	1/1:	1/1:	1/1:	0/0:	1/1:	1/1:	1/1:	1/1:	1/1:	1/1:	1/1:	1/1:	1/1:	1/1:	1/1:	1/1:	1/1:	1/1:	1/1:	1/1:	1/1:	1/1:	1/1:	1/1:	1/1:	1/1:	0/0:
chr1A	331743176	.	G	A	92867	.	AC=295;AF=0.819;AN=360;BaseQRankSum=-0.842;ClippingRankSum=0.000;DP=2607;ExcessHet=0.0000;FS=0.000;InbreedingCoeff=0.9335;MLEAC=295;MLEAF=0.819;MQ=24.39;MQRankSum=-3.719;QD=43.66;ReadPosRankSum=0.000;SOR=8.365	GT:AD:DP:GQ:PGT:PID:PL	1/1:	0/0:	1/1:	1/1:	1/1:	1/1:	1/1:	1/1:	0/0:	1/1:	1/1:	1/1:	1/1:	1/1:	1/1:	1/1:	1/1:	0/0:	1/1:	1/1:	1/1:	1/1:	1/1:	1/1:	1/1:	1/1:	1/1:	1/1:	1/1:	1/1:	1/1:	1/1:	1/1:	1/1:	1/1:	1/1:	1/1:	1/1:	1/1:	1/1:	0/0:
chr1A	333381452	.	C	T	90362.6	.	AC=291;AF=0.817;AN=356;BaseQRankSum=0.473;ClippingRankSum=0.000;DP=2767;ExcessHet=0.0000;FS=0.000;InbreedingCoeff=0.9268;MLEAC=292;MLEAF=0.820;MQ=60.00;MQRankSum=0.000;QD=39.17;ReadPosRankSum=0.000;SOR=9.112	GT:AD:DP:GQ:PL	1/1:	0/0:	1/1:	1/1:	1/1:	1/1:	1/1:	1/1:	0/0:	1/1:	1/1:	1/1:	1/1:	1/1:	1/1:	1/1:	1/1:	0/0:	1/1:	1/1:	1/1:	1/1:	1/1:	1/1:	1/1:	1/1:	1/1:	1/1:	1/1:	1/1:	1/1:	1/1:	1/1:	1/1:	1/1:	1/1:	1/1:	1/1:	1/1:	1/1:	0/0:
chr1A	333381473	.	C	T	89897.2	.	AC=289;AF=0.816;AN=354;BaseQRankSum=0.605;ClippingRankSum=0.000;DP=2790;ExcessHet=0.0000;FS=0.000;InbreedingCoeff=0.9356;MLEAC=290;MLEAF=0.819;MQ=59.66;MQRankSum=0.000;QD=39.02;ReadPosRankSum=0.000;SOR=9.110	GT:AD:DP:GQ:PL	1/1:	0/0:	1/1:	1/1:	1/1:	1/1:	1/1:	1/1:	0/0:	1/1:	1/1:	1/1:	1/1:	1/1:	1/1:	1/1:	1/1:	0/0:	1/1:	1/1:	1/1:	1/1:	1/1:	1/1:	1/1:	1/1:	1/1:	1/1:	1/1:	1/1:	1/1:	1/1:	1/1:	1/1:	1/1:	1/1:	1/1:	1/1:	1/1:	1/1:	0/0:
chr1A	333381584	.	G	A	95684.1	.	AC=290;AF=0.815;AN=356;BaseQRankSum=-0.000;ClippingRankSum=0.000;DP=2822;ExcessHet=0.0000;FS=0.000;InbreedingCoeff=0.9188;MLEAC=290;MLEAF=0.815;MQ=60.00;MQRankSum=0.000;QD=40.46;ReadPosRankSum=0.000;SOR=9.080	GT:AD:DP:GQ:PGT:PID:PL	1/1:	0/0:	1/1:	1/1:	0/1:	1/1:	1/1:	1/1:	0/0:	1/1:	1/1:	1/1:	1/1:	1/1:	1/1:	1/1:	1/1:	0/0:	1/1:	1/1:	1/1:	1/1:	1/1:	1/1:	1/1:	1/1:	1/1:	1/1:	1/1:	1/1:	1/1:	1/1:	1/1:	1/1:	1/1:	1/1:	1/1:	1/1:	1/1:	1/1:	0/0:
chr1A	334644953	.	A	C	71693.3	.	AC=270;AF=0.750;AN=360;BaseQRankSum=3.176;ClippingRankSum=0.000;DP=2381;ExcessHet=0.0000;FS=0.000;InbreedingCoeff=0.9492;MLEAC=271;MLEAF=0.753;MQ=60.00;MQRankSum=0.000;QD=39.83;ReadPosRankSum=0.000;SOR=9.849	GT:AD:DP:GQ:PL	1/1:	1/1:	1/1:	1/1:	1/1:	1/1:	1/1:	1/1:	0/0:	1/1:	1/1:	1/1:	1/1:	1/1:	1/1:	0/0:	1/1:	0/0:	1/1:	1/1:	1/1:	1/1:	1/1:	1/1:	1/1:	1/1:	1/1:	1/1:	1/1:	1/1:	1/1:	1/1:	1/1:	1/1:	1/1:	1/1:	1/1:	1/1:	0/0:	1/1:	0/0:
chr1A	335759143	.	G	C	98049.4	.	AC=318;AF=0.893;AN=356;BaseQRankSum=-0.422;ClippingRankSum=0.000;DP=2832;ExcessHet=-0.0000;FS=0.000;InbreedingCoeff=0.9122;MLEAC=319;MLEAF=0.896;MQ=39.80;MQRankSum=-3.087;QD=38.51;ReadPosRankSum=0.000;SOR=11.079	GT:AD:DP:GQ:PGT:PID:PL	1/1:	1/1:	1/1:	1/1:	1/1:	1/1:	1/1:	1/1:	1/1:	1/1:	1/1:	1/1:	1/1:	1/1:	1/1:	1/1:	1/1:	0/0:	1/1:	1/1:	1/1:	1/1:	1/1:	1/1:	1/1:	1/1:	1/1:	1/1:	1/1:	1/1:	1/1:	1/1:	1/1:	1/1:	1/1:	1/1:	1/1:	1/1:	1/1:	1/1:	0/0:
chr1A	335759173	.	G	A	4406.24	.	AC=27;AF=0.075;AN=360;BaseQRankSum=-0.319;ClippingRankSum=-0.000;DP=2974;ExcessHet=-0.0000;FS=0.000;InbreedingCoeff=0.9184;MLEAC=23;MLEAF=0.064;MQ=40.18;MQRankSum=-2.838;QD=36.12;ReadPosRankSum=-0.000;SOR=6.804	GT:AD:DP:GQ:PL	0/0:	0/0:	0/0:	0/0:	0/0:	0/0:	0/0:	0/0:	0/0:	0/0:	0/0:	0/0:	0/0:	0/0:	0/0:	1/1:	0/0:	0/0:	0/0:	0/0:	0/0:	0/0:	0/0:	0/0:	0/0:	0/0:	0/0:	0/0:	0/0:	0/0:	0/0:	0/0:	0/0:	0/0:	0/0:	0/0:	0/0:	0/0:	1/1:	0/0:	0/0:
chr1A	335759202	.	A	G	101244	.	AC=269;AF=0.747;AN=360;BaseQRankSum=0.000;ClippingRankSum=0.000;DP=2946;ExcessHet=0.0000;FS=0.000;InbreedingCoeff=0.9437;MLEAC=272;MLEAF=0.756;MQ=40.03;MQRankSum=0.000;QD=40.55;ReadPosRankSum=0.000;SOR=10.843	GT:AD:DP:GQ:PL	1/1:	1/1:	1/1:	1/1:	1/1:	1/1:	1/1:	1/1:	0/0:	1/1:	1/1:	1/1:	1/1:	1/1:	1/1:	0/0:	1/1:	0/0:	1/1:	1/1:	1/1:	1/1:	1/1:	1/1:	1/1:	1/1:	1/1:	1/1:	1/1:	1/1:	1/1:	1/1:	1/1:	1/1:	1/1:	1/1:	1/1:	1/1:	0/0:	1/1:	0/0:
chr1A	335759242	.	T	A	37406.3	.	AC=114;AF=0.317;AN=360;BaseQRankSum=-0.000;ClippingRankSum=-0.000;DP=2946;ExcessHet=122.5325;FS=0.000;InbreedingCoeff=-0.4717;MLEAC=115;MLEAF=0.319;MQ=40.04;MQRankSum=-0.605;QD=16.38;ReadPosRankSum=-0.000;SOR=0.613	GT:AD:DP:GQ:PL	0/1:	0/1:	0/1:	0/1:	0/1:	0/1:	0/1:	0/1:	0/0:	0/1:	0/1:	0/1:	0/1:	0/1:	0/1:	0/0:	0/1:	0/0:	0/1:	0/1:	0/1:	0/1:	0/1:	0/1:	0/1:	0/1:	0/1:	0/1:	0/1:	0/1:	0/0:	0/1:	0/1:	0/0:	0/1:	0/1:	0/1:	0/1:	0/0:	0/1:	0/0:
chr1A	335759260	.	G	A	6631.75	.	AC=36;AF=0.100;AN=360;DP=2979;ExcessHet=-0.0000;FS=0.000;InbreedingCoeff=0.9711;MLEAC=34;MLEAF=0.094;MQ=39.98;QD=38.78;SOR=10.295	GT:AD:DP:GQ:PL	0/0:	0/0:	0/0:	0/0:	0/0:	0/0:	0/0:	0/0:	0/0:	0/0:	0/0:	0/0:	0/0:	0/0:	0/0:	0/0:	0/0:	0/0:	0/0:	0/0:	0/0:	0/0:	0/0:	0/0:	0/0:	0/0:	0/0:	0/0:	0/0:	0/0:	0/0:	0/0:	0/0:	0/0:	0/0:	0/0:	0/0:	0/0:	0/0:	0/0:	0/0:
chr1A	335819501	.	G	T	58429.2	.	AC=224;AF=0.636;AN=352;BaseQRankSum=1.393;ClippingRankSum=0.000;DP=3495;ExcessHet=-0.0000;FS=0.000;InbreedingCoeff=0.9621;MLEAC=226;MLEAF=0.642;MQ=59.05;MQRankSum=0.000;QD=23.19;ReadPosRankSum=0.000;SOR=0.628	GT:AD:DP:GQ:PL	1/1:	1/1:	1/1:	1/1:	1/1:	1/1:	1/1:	1/1:	0/0:	1/1:	1/1:	1/1:	1/1:	1/1:	1/1:	0/0:	1/1:	0/0:	1/1:	1/1:	./.:	1/1:	1/1:	1/1:	1/1:	1/1:	./.:	1/1:	1/1:	1/1:	1/1:	1/1:	1/1:	1/1:	1/1:	1/1:	1/1:	1/1:	0/0:	1/1:	0/0:
chr1A	336577134	.	G	T	23896	.	AC=87;AF=0.242;AN=360;BaseQRankSum=0.000;ClippingRankSum=0.000;DP=4045;ExcessHet=64.6437;FS=0.000;InbreedingCoeff=-0.3242;MLEAC=88;MLEAF=0.244;MQ=37.86;MQRankSum=-3.963;QD=10.49;ReadPosRankSum=0.000;SOR=0.345	GT:AD:DP:GQ:PGT:PID:PL	0/1:	0/0:	0/0:	0/0:	0/1:	0/1:	0/0:	0/0:	0/0:	0/0:	0/1:	0/0:	0/1:	0/0:	0/1:	0/0:	0/1:	0/1:	0/1:	0/1:	0/0:	0/1:	0/0:	0/1:	0/1:	0/0:	0/0:	0/0:	0/1:	0/0:	0/0:	0/1:	0/0:	0/0:	0/1:	0/0:	0/0:	0/0:	0/1:	0/0:	0/0:
chr1A	336577154	.	A	G	32646.3	.	AC=87;AF=0.242;AN=360;BaseQRankSum=-0.385;ClippingRankSum=0.000;DP=4050;ExcessHet=64.6437;FS=0.000;InbreedingCoeff=-0.3249;MLEAC=88;MLEAF=0.244;MQ=37.86;MQRankSum=-3.963;QD=14.33;ReadPosRankSum=0.000;SOR=0.346	GT:AD:DP:GQ:PGT:PID:PL	0/1:	0/0:	0/0:	0/0:	0/1:	0/1:	0/0:	0/0:	0/0:	0/0:	0/1:	0/0:	0/1:	0/0:	0/1:	0/0:	0/1:	0/1:	0/1:	0/1:	0/0:	0/1:	0/0:	0/1:	0/1:	0/0:	0/0:	0/0:	0/1:	0/0:	0/0:	0/1:	0/0:	0/0:	0/1:	0/0:	0/0:	0/0:	0/1:	0/0:	0/0:
chr1A	336577157	.	A	G	33948.2	.	AC=89;AF=0.247;AN=360;BaseQRankSum=0.000;ClippingRankSum=0.000;DP=4019;ExcessHet=74.3058;FS=0.000;InbreedingCoeff=-0.3488;MLEAC=92;MLEAF=0.256;MQ=37.90;MQRankSum=-3.995;QD=14.77;ReadPosRankSum=0.000;SOR=0.372	GT:AD:DP:GQ:PGT:PID:PL	0/1:	0/0:	0/0:	0/0:	0/1:	0/1:	0/0:	0/0:	0/0:	0/1:	0/1:	0/0:	0/1:	0/0:	0/1:	0/0:	0/1:	0/1:	0/1:	0/1:	0/0:	0/1:	0/0:	0/1:	0/1:	0/0:	0/0:	0/0:	0/1:	0/0:	0/0:	0/1:	0/0:	0/0:	0/1:	0/0:	0/0:	0/0:	0/1:	0/0:	0/0:
chr1A	336577166	.	G	A	32647.4	.	AC=87;AF=0.242;AN=360;BaseQRankSum=0.000;ClippingRankSum=0.000;DP=4051;ExcessHet=64.6437;FS=0.000;InbreedingCoeff=-0.3264;MLEAC=88;MLEAF=0.244;MQ=37.86;MQRankSum=-3.963;QD=14.33;ReadPosRankSum=0.000;SOR=0.346	GT:AD:DP:GQ:PGT:PID:PL	0/1:	0/0:	0/0:	0/0:	0/1:	0/1:	0/0:	0/0:	0/0:	0/0:	0/1:	0/0:	0/1:	0/0:	0/1:	0/0:	0/1:	0/1:	0/1:	0/1:	0/0:	0/1:	0/0:	0/1:	0/1:	0/0:	0/0:	0/0:	0/1:	0/0:	0/0:	0/1:	0/0:	0/0:	0/1:	0/0:	0/0:	0/0:	0/1:	0/0:	0/0:
chr1A	336577264	.	A	G	42576.5	.	AC=126;AF=0.350;AN=360;BaseQRankSum=0.277;ClippingRankSum=0.000;DP=4342;ExcessHet=39.8035;FS=0.000;InbreedingCoeff=-0.2820;MLEAC=127;MLEAF=0.353;MQ=36.26;MQRankSum=4.407;QD=14.27;ReadPosRankSum=0.000;SOR=0.472	GT:AD:DP:GQ:PL	0/1:	0/1:	0/1:	0/1:	0/1:	0/1:	0/1:	0/1:	0/0:	0/1:	0/1:	0/1:	0/1:	0/1:	0/1:	0/0:	0/0:	0/0:	0/1:	1/1:	0/1:	0/1:	0/1:	0/1:	0/1:	0/1:	0/1:	0/1:	0/1:	0/1:	0/1:	0/1:	0/1:	0/1:	0/1:	0/1:	0/0:	0/1:	0/0:	0/1:	0/0:
chr1A	336577272	.	T	C	42498.4	.	AC=130;AF=0.361;AN=360;BaseQRankSum=0.017;ClippingRankSum=0.000;DP=4326;ExcessHet=153.1971;FS=0.000;InbreedingCoeff=-0.5451;MLEAC=131;MLEAF=0.364;MQ=36.18;MQRankSum=-1.906;QD=11.96;ReadPosRankSum=-0.000;SOR=0.338	GT:AD:DP:GQ:PL	0/1:	0/1:	0/1:	0/1:	0/1:	0/1:	0/1:	0/1:	0/1:	0/0:	0/1:	0/1:	0/1:	0/1:	0/1:	0/0:	0/0:	0/1:	0/0:	0/0:	0/1:	0/1:	0/1:	0/1:	0/1:	0/0:	0/1:	0/1:	0/1:	0/0:	0/1:	0/1:	0/1:	0/1:	0/1:	0/1:	1/1:	0/1:	0/0:	0/1:	0/0:
chr1A	336577304	.	C	G	3605.6	.	AC=23;AF=0.064;AN=358;BaseQRankSum=-0.000;ClippingRankSum=0.000;DP=4460;ExcessHet=0.0000;FS=0.000;InbreedingCoeff=0.8400;MLEAC=21;MLEAF=0.059;MQ=38.56;MQRankSum=2.655;QD=28.84;ReadPosRankSum=0.000;SOR=2.778	GT:AD:DP:GQ:PL	0/0:	0/0:	0/0:	0/0:	0/0:	0/0:	0/0:	0/0:	0/0:	0/0:	0/0:	0/0:	0/0:	0/0:	0/0:	1/1:	0/0:	0/0:	0/0:	0/0:	0/0:	0/0:	0/0:	0/0:	0/0:	0/0:	0/0:	0/0:	0/0:	0/0:	0/0:	0/0:	0/0:	0/0:	0/0:	0/0:	0/0:	0/0:	0/1:	0/0:	0/0:
chr1A	336577332	.	C	T	25271.8	.	AC=91;AF=0.253;AN=360;BaseQRankSum=0.181;ClippingRankSum=0.000;DP=4441;ExcessHet=59.9113;FS=0.000;InbreedingCoeff=-0.3206;MLEAC=93;MLEAF=0.258;MQ=35.17;MQRankSum=-3.700;QD=9.31;ReadPosRankSum=0.000;SOR=0.286	GT:AD:DP:GQ:PGT:PID:PL	0/1:	0/0:	0/0:	0/0:	0/1:	0/1:	0/0:	0/0:	0/1:	0/0:	0/1:	0/0:	0/1:	0/0:	0/1:	0/0:	0/1:	0/1:	0/1:	0/0:	0/0:	0/1:	0/0:	0/1:	0/1:	0/0:	0/0:	0/0:	0/1:	0/0:	0/0:	0/1:	0/0:	0/0:	0/1:	0/0:	0/0:	0/0:	0/1:	0/0:	0/0:
chr1A	337376791	.	A	C	6681.12	.	AC=25;AF=0.069;AN=360;BaseQRankSum=-0.000;ClippingRankSum=-0.000;DP=2627;ExcessHet=-0.0000;FS=0.000;InbreedingCoeff=0.9147;MLEAC=25;MLEAF=0.069;MQ=60.00;MQRankSum=-0.000;QD=38.40;ReadPosRankSum=-0.000;SOR=7.523	GT:AD:DP:GQ:PL	0/0:	0/0:	0/0:	0/0:	0/0:	0/0:	0/0:	0/0:	1/1:	0/0:	0/0:	0/0:	0/0:	0/0:	0/0:	0/0:	0/0:	0/0:	0/0:	0/0:	0/0:	0/0:	0/0:	0/0:	0/0:	0/0:	0/0:	0/0:	0/0:	0/0:	0/0:	0/0:	0/0:	0/0:	0/0:	0/0:	0/0:	0/0:	0/0:	0/0:	0/0:
chr1A	337376917	.	G	A	89703.4	.	AC=320;AF=0.894;AN=358;BaseQRankSum=0.668;ClippingRankSum=0.000;DP=2576;ExcessHet=-0.0000;FS=0.000;InbreedingCoeff=0.9320;MLEAC=320;MLEAF=0.894;MQ=59.99;MQRankSum=0.000;QD=38.92;ReadPosRankSum=0.000;SOR=9.286	GT:AD:DP:GQ:PGT:PID:PL	1/1:	1/1:	1/1:	1/1:	1/1:	1/1:	1/1:	1/1:	1/1:	1/1:	1/1:	1/1:	1/1:	1/1:	1/1:	1/1:	1/1:	0/0:	1/1:	1/1:	1/1:	1/1:	1/1:	1/1:	1/1:	1/1:	1/1:	1/1:	1/1:	1/1:	1/1:	1/1:	1/1:	1/1:	1/1:	1/1:	1/1:	1/1:	1/1:	1/1:	0/0:
chr1A	337376959	.	A	G	55820.9	.	AC=179;AF=0.500;AN=358;BaseQRankSum=0.000;ClippingRankSum=0.000;DP=2603;ExcessHet=-0.0000;FS=0.000;InbreedingCoeff=0.9853;MLEAC=179;MLEAF=0.500;MQ=59.99;MQRankSum=0.000;QD=42.77;ReadPosRankSum=-4.049;SOR=8.912	GT:AD:DP:GQ:PGT:PID:PL	1/1:	1/1:	0/0:	0/0:	1/1:	1/1:	1/1:	1/1:	1/1:	0/0:	0/0:	0/0:	0/0:	1/1:	0/0:	0/0:	1/1:	0/0:	1/1:	1/1:	1/1:	1/1:	0/0:	0/0:	0/0:	1/1:	0/0:	0/0:	0/0:	1/1:	0/0:	0/0:	0/0:	0/0:	0/0:	0/0:	0/0:	0/0:	0/0:	1/1:	0/0:
chr1A	338252536	.	T	C	75722.9	.	AC=312;AF=0.867;AN=360;BaseQRankSum=0.000;ClippingRankSum=0.000;DP=3392;ExcessHet=-0.0000;FS=0.000;InbreedingCoeff=0.9380;MLEAC=313;MLEAF=0.869;MQ=50.43;MQRankSum=-0.905;QD=24.05;ReadPosRankSum=0.051;SOR=0.697	GT:AD:DP:GQ:PL	1/1:	1/1:	1/1:	1/1:	1/1:	1/1:	1/1:	1/1:	0/0:	1/1:	1/1:	1/1:	1/1:	1/1:	1/1:	1/1:	1/1:	0/0:	1/1:	1/1:	1/1:	1/1:	1/1:	1/1:	1/1:	1/1:	1/1:	1/1:	1/1:	1/1:	1/1:	1/1:	1/1:	1/1:	1/1:	1/1:	1/1:	1/1:	1/1:	1/1:	1/1:
chr1A	338856597	.	C	T	16310.7	.	AC=49;AF=0.137;AN=358;BaseQRankSum=0.000;ClippingRankSum=0.000;DP=2887;ExcessHet=-0.0000;FS=0.000;InbreedingCoeff=0.9536;MLEAC=49;MLEAF=0.137;MQ=41.37;MQRankSum=-3.018;QD=38.11;ReadPosRankSum=0.000;SOR=9.336	GT:AD:DP:GQ:PL	0/0:	1/1:	0/0:	0/0:	1/1:	0/0:	0/0:	0/0:	0/0:	0/0:	0/0:	0/0:	0/0:	0/0:	0/0:	0/0:	0/0:	0/0:	0/0:	0/0:	0/0:	0/0:	0/0:	0/0:	0/0:	1/1:	0/0:	0/0:	0/0:	0/0:	0/0:	0/0:	0/0:	0/0:	0/0:	0/0:	0/0:	0/0:	0/0:	1/1:	0/0:
chr1A	342926183	.	T	G	28263.7	.	AC=89;AF=0.249;AN=358;BaseQRankSum=0.000;ClippingRankSum=0.000;DP=2820;ExcessHet=55.8928;FS=0.000;InbreedingCoeff=-0.3128;MLEAC=90;MLEAF=0.251;MQ=45.57;MQRankSum=-4.015;QD=16.66;ReadPosRankSum=0.000;SOR=0.497	GT:AD:DP:GQ:PGT:PID:PL	0/1:	0/1:	0/1:	0/0:	0/0:	0/0:	0/0:	0/0:	0/0:	0/0:	0/1:	0/0:	0/1:	0/0:	0/1:	0/0:	0/0:	0/0:	0/0:	0/0:	0/1:	0/1:	0/1:	0/0:	0/0:	0/0:	0/1:	0/1:	0/0:	0/0:	0/1:	0/0:	0/0:	0/1:	0/0:	0/1:	0/1:	0/1:	0/0:	0/1:	0/0:
chr1A	342926202	.	C	T	26899	.	AC=86;AF=0.240;AN=358;BaseQRankSum=0.000;ClippingRankSum=0.000;DP=2823;ExcessHet=50.0419;FS=0.000;InbreedingCoeff=-0.2949;MLEAC=87;MLEAF=0.243;MQ=45.69;MQRankSum=-3.959;QD=16.59;ReadPosRankSum=0.000;SOR=0.496	GT:AD:DP:GQ:PGT:PID:PL	0/1:	0/1:	0/1:	0/0:	0/0:	0/0:	0/0:	0/0:	0/0:	0/0:	0/1:	0/0:	0/1:	0/0:	0/1:	0/0:	0/0:	0/0:	0/0:	0/0:	0/1:	0/1:	0/1:	0/0:	0/0:	0/0:	0/1:	0/1:	0/0:	0/0:	0/1:	0/0:	0/0:	0/1:	0/0:	0/1:	0/1:	0/1:	0/0:	0/1:	0/0:
chr1A	342926223	.	G	C	26640	.	AC=85;AF=0.237;AN=358;BaseQRankSum=0.000;ClippingRankSum=-0.000;DP=2823;ExcessHet=48.9443;FS=0.000;InbreedingCoeff=-0.2907;MLEAC=86;MLEAF=0.240;MQ=46.07;MQRankSum=-3.984;QD=16.58;ReadPosRankSum=-0.000;SOR=0.491	GT:AD:DP:GQ:PGT:PID:PL	0/1:	0/1:	0/1:	0/0:	0/0:	0/0:	0/0:	0/0:	0/0:	0/0:	0/1:	0/0:	0/1:	0/0:	0/1:	0/0:	0/0:	0/0:	0/0:	0/0:	0/1:	0/1:	0/1:	0/0:	0/0:	0/0:	0/1:	0/1:	0/0:	0/0:	0/1:	0/0:	0/0:	0/1:	0/0:	0/1:	0/1:	0/1:	0/0:	0/1:	0/0:
chr1A	342926239	.	G	A	9251.57	.	AC=37;AF=0.103;AN=360;BaseQRankSum=0.000;ClippingRankSum=0.000;DP=2941;ExcessHet=0.0000;FS=0.000;InbreedingCoeff=0.4549;MLEAC=36;MLEAF=0.100;MQ=43.74;MQRankSum=3.525;QD=22.96;ReadPosRankSum=0.000;SOR=1.278	GT:AD:DP:GQ:PL	0/0:	0/0:	0/0:	0/0:	0/0:	0/0:	0/0:	0/0:	1/1:	0/0:	0/0:	0/0:	0/0:	1/1:	0/0:	0/0:	0/0:	0/0:	0/0:	1/1:	0/1:	0/1:	0/0:	0/0:	0/0:	0/0:	0/0:	0/0:	0/0:	0/0:	0/0:	0/0:	0/0:	0/0:	0/0:	0/0:	0/0:	0/0:	0/0:	0/0:	1/1:
chr1A	342926241	.	G	A	27122	.	AC=105;AF=0.293;AN=358;BaseQRankSum=0.000;ClippingRankSum=0.000;DP=2852;ExcessHet=0.0000;FS=0.000;InbreedingCoeff=0.4807;MLEAC=104;MLEAF=0.291;MQ=53.41;MQRankSum=4.146;QD=24.93;ReadPosRankSum=0.000;SOR=1.713	GT:AD:DP:GQ:PGT:PID:PL	0/0:	0/0:	0/1:	1/1:	0/0:	0/0:	0/0:	0/0:	0/0:	1/1:	0/1:	1/1:	0/1:	0/0:	0/1:	1/1:	0/0:	0/0:	0/0:	0/0:	0/0:	0/0:	0/1:	0/1:	1/1:	0/0:	0/1:	0/1:	1/1:	0/0:	0/1:	1/1:	1/1:	0/1:	1/1:	0/1:	0/1:	0/1:	1/1:	0/0:	0/0:
chr1A	342926254	.	T	C	27855.7	.	AC=88;AF=0.246;AN=358;BaseQRankSum=-0.000;ClippingRankSum=0.000;DP=2809;ExcessHet=54.2799;FS=0.000;InbreedingCoeff=-0.3080;MLEAC=89;MLEAF=0.249;MQ=45.62;MQRankSum=-4.015;QD=16.58;ReadPosRankSum=0.000;SOR=0.486	GT:AD:DP:GQ:PGT:PID:PL	0/1:	0/1:	0/1:	0/0:	0/0:	0/0:	0/0:	0/0:	0/0:	0/0:	0/1:	0/0:	0/1:	0/0:	0/1:	0/0:	0/0:	0/0:	0/0:	0/0:	0/1:	0/1:	0/1:	0/0:	0/0:	0/0:	0/1:	0/1:	0/0:	0/0:	0/1:	0/0:	0/0:	0/1:	0/0:	0/1:	0/1:	0/1:	0/0:	0/1:	0/0:
chr1A	342926263	.	G	A	26541.1	.	AC=85;AF=0.236;AN=360;BaseQRankSum=-0.644;ClippingRankSum=-0.000;DP=2812;ExcessHet=48.5393;FS=0.000;InbreedingCoeff=-0.2899;MLEAC=86;MLEAF=0.239;MQ=46.33;MQRankSum=-3.984;QD=16.56;ReadPosRankSum=-0.000;SOR=0.484	GT:AD:DP:GQ:PGT:PID:PL	0/1:	0/1:	0/1:	0/0:	0/0:	0/0:	0/0:	0/0:	0/0:	0/0:	0/1:	0/0:	0/1:	0/0:	0/1:	0/0:	0/0:	0/0:	0/0:	0/0:	0/1:	0/1:	0/1:	0/0:	0/0:	0/0:	0/1:	0/1:	0/0:	0/0:	0/1:	0/0:	0/0:	0/1:	0/0:	0/1:	0/1:	0/1:	0/0:	0/1:	0/0:
chr1A	342926272	.	G	A	26556	.	AC=85;AF=0.237;AN=358;BaseQRankSum=0.000;ClippingRankSum=-0.000;DP=2812;ExcessHet=49.6295;FS=0.000;InbreedingCoeff=-0.2922;MLEAC=86;MLEAF=0.240;MQ=45.75;MQRankSum=-3.984;QD=16.55;ReadPosRankSum=-0.000;SOR=0.484	GT:AD:DP:GQ:PGT:PID:PL	0/1:	0/1:	0/1:	0/0:	0/0:	0/0:	0/0:	0/0:	0/0:	0/0:	0/1:	0/0:	0/1:	0/0:	0/1:	0/0:	0/0:	0/0:	0/0:	0/0:	0/1:	0/1:	0/1:	0/0:	0/0:	0/0:	0/1:	0/1:	0/0:	0/0:	0/1:	0/0:	0/0:	0/1:	0/0:	0/1:	0/1:	0/1:	0/0:	0/1:	0/0:
chr1A	342926321	.	G	A	19727	.	AC=87;AF=0.243;AN=358;BaseQRankSum=-1.691;ClippingRankSum=0.000;DP=2928;ExcessHet=33.6004;FS=0.000;InbreedingCoeff=-0.2477;MLEAC=89;MLEAF=0.249;MQ=50.11;MQRankSum=-4.194;QD=12.15;ReadPosRankSum=0.000;SOR=0.576	GT:AD:DP:GQ:PL	0/1:	0/1:	0/1:	0/0:	0/0:	0/0:	0/0:	0/0:	0/0:	0/0:	0/1:	0/0:	0/1:	0/0:	./.:	0/0:	0/0:	0/0:	0/0:	0/0:	0/1:	0/1:	0/1:	0/0:	0/0:	0/0:	0/1:	0/1:	0/0:	0/0:	0/1:	0/0:	0/0:	0/1:	0/0:	0/1:	0/1:	0/1:	0/0:	0/1:	0/0:
chr1A	342926348	.	A	G	41279.5	.	AC=133;AF=0.369;AN=360;BaseQRankSum=-0.336;ClippingRankSum=0.000;DP=3014;ExcessHet=0.4576;FS=0.000;InbreedingCoeff=0.0804;MLEAC=135;MLEAF=0.375;MQ=50.92;MQRankSum=-4.259;QD=22.10;ReadPosRankSum=0.000;SOR=0.815	GT:AD:DP:GQ:PGT:PID:PL	0/1:	1/1:	0/1:	0/0:	1/1:	0/0:	0/0:	0/0:	0/0:	0/0:	0/1:	0/0:	0/1:	0/0:	0/1:	0/0:	0/0:	0/0:	0/0:	0/0:	0/1:	0/1:	0/1:	0/0:	0/0:	1/1:	0/1:	0/1:	0/0:	0/0:	0/1:	0/0:	0/0:	0/1:	0/0:	0/1:	0/1:	0/1:	0/0:	1/1:	0/0:
chr1A	342926365	.	A	C	29744.4	.	AC=87;AF=0.243;AN=358;BaseQRankSum=-0.000;ClippingRankSum=-0.000;DP=3046;ExcessHet=41.6441;FS=0.000;InbreedingCoeff=-0.2749;MLEAC=88;MLEAF=0.246;MQ=49.65;MQRankSum=-4.221;QD=17.77;ReadPosRankSum=-0.000;SOR=0.412	GT:AD:DP:GQ:PGT:PID:PL	0/1:	0/1:	0/1:	0/0:	0/0:	0/0:	0/0:	0/0:	0/0:	0/0:	0/1:	0/0:	0/1:	0/0:	0/1:	0/0:	0/0:	0/0:	0/0:	0/0:	0/1:	0/1:	0/1:	0/0:	0/0:	0/0:	0/1:	0/1:	0/0:	0/0:	0/1:	0/0:	0/0:	0/1:	0/0:	0/1:	0/1:	0/1:	0/0:	0/1:	0/0:
chr1A	342926373	.	G	A	30625.6	.	AC=91;AF=0.254;AN=358;BaseQRankSum=0.000;ClippingRankSum=0.000;DP=3069;ExcessHet=24.5650;FS=0.000;InbreedingCoeff=-0.2091;MLEAC=91;MLEAF=0.254;MQ=46.59;MQRankSum=-4.221;QD=18.27;ReadPosRankSum=0.000;SOR=0.498	GT:AD:DP:GQ:PGT:PID:PL	0/1:	0/1:	0/1:	0/0:	0/0:	0/0:	0/0:	0/0:	0/0:	0/0:	0/1:	0/0:	0/1:	1/1:	0/1:	0/0:	0/0:	0/0:	0/0:	0/0:	1/1:	0/1:	0/1:	0/0:	0/0:	0/0:	0/1:	0/1:	0/0:	0/0:	0/1:	0/0:	0/0:	0/1:	0/0:	0/1:	0/1:	0/1:	0/0:	0/1:	0/0:
chr1A	342926394	.	G	A	29510.8	.	AC=87;AF=0.242;AN=360;BaseQRankSum=-1.221;ClippingRankSum=-0.000;DP=2928;ExcessHet=42.9268;FS=0.000;InbreedingCoeff=-0.2742;MLEAC=89;MLEAF=0.247;MQ=50.64;MQRankSum=-4.221;QD=17.63;ReadPosRankSum=-0.000;SOR=0.577	GT:AD:DP:GQ:PGT:PID:PL	0/1:	0/1:	0/1:	0/0:	0/0:	0/0:	0/0:	0/0:	0/0:	0/0:	0/1:	0/0:	0/1:	0/0:	0/1:	0/0:	0/0:	0/0:	0/0:	0/0:	0/1:	0/1:	0/1:	0/0:	0/0:	0/0:	0/1:	0/1:	0/0:	0/0:	0/1:	0/0:	0/0:	0/1:	0/0:	0/1:	0/1:	0/1:	0/0:	0/1:	0/0:
chr1A	342926426	.	G	A	9288.78	.	AC=36;AF=0.100;AN=360;BaseQRankSum=-0.000;ClippingRankSum=0.000;DP=2969;ExcessHet=0.0000;FS=0.000;InbreedingCoeff=0.4144;MLEAC=35;MLEAF=0.097;MQ=51.33;MQRankSum=4.234;QD=22.55;ReadPosRankSum=0.000;SOR=1.364	GT:AD:DP:GQ:PL	0/0:	0/0:	0/0:	0/0:	0/0:	0/0:	0/0:	0/0:	1/1:	0/0:	0/0:	0/0:	0/0:	1/1:	0/0:	0/0:	0/0:	0/0:	0/0:	1/1:	0/1:	0/1:	0/0:	0/0:	0/0:	0/0:	0/0:	0/0:	0/0:	0/0:	0/0:	0/0:	0/0:	0/0:	0/0:	0/0:	0/0:	0/0:	0/0:	0/0:	1/1:
chr1A	343015479	.	C	T	24864.1	.	AC=152;AF=0.434;AN=350;BaseQRankSum=-0.000;ClippingRankSum=-0.000;DP=1535;ExcessHet=236.4657;FS=0.000;InbreedingCoeff=-0.7311;MLEAC=161;MLEAF=0.460;MQ=36.81;MQRankSum=-1.981;QD=17.80;ReadPosRankSum=0.000;SOR=0.838	GT:AD:DP:GQ:PL	0/0:	0/1:	0/1:	0/1:	0/1:	0/0:	0/1:	1/1:	0/1:	./.:	0/0:	0/1:	0/0:	0/1:	0/1:	./.:	0/1:	0/1:	0/1:	0/1:	0/1:	0/1:	0/1:	0/1:	0/0:	0/1:	0/1:	0/1:	0/0:	0/1:	0/1:	0/0:	0/0:	0/1:	0/1:	0/1:	0/1:	0/1:	0/1:	0/1:	0/1:
chr1A	343015562	.	G	A	5667.82	.	AC=26;AF=0.073;AN=356;BaseQRankSum=0.425;ClippingRankSum=0.000;DP=3015;ExcessHet=7.2852;FS=1.103;InbreedingCoeff=-0.0822;MLEAC=25;MLEAF=0.070;MQ=30.41;MQRankSum=-3.087;QD=13.93;ReadPosRankSum=0.623;SOR=0.584	GT:AD:DP:GQ:PGT:PID:PL	0/0:	0/1:	0/0:	0/0:	0/1:	0/0:	0/0:	0/0:	0/0:	./.:	0/0:	0/0:	0/0:	0/0:	0/0:	./.:	0/0:	0/0:	0/0:	0/0:	0/0:	0/0:	0/0:	0/0:	0/0:	0/1:	0/0:	0/0:	0/0:	0/0:	0/0:	0/0:	0/0:	0/0:	0/0:	0/0:	0/0:	0/0:	0/0:	0/1:	0/0:
chr1A	345003885	.	C	T	20693.5	.	AC=118;AF=0.330;AN=358;DP=2906;ExcessHet=0.0000;FS=0.000;InbreedingCoeff=0.9767;MLEAC=117;MLEAF=0.327;MQ=59.08;QD=22.54;SOR=0.720	GT:AD:DP:GQ:PL	0/0:	0/0:	1/1:	1/1:	0/0:	0/0:	0/0:	0/0:	0/0:	1/1:	1/1:	1/1:	1/1:	0/0:	1/1:	0/0:	0/0:	0/0:	0/0:	0/0:	0/0:	0/0:	1/1:	1/1:	1/1:	0/0:	1/1:	1/1:	1/1:	0/0:	1/1:	1/1:	1/1:	1/1:	1/1:	1/1:	1/1:	1/1:	0/0:	0/0:	0/0:
chr1A	345485252	.	T	C	46940.5	.	AC=194;AF=0.548;AN=354;BaseQRankSum=1.515;ClippingRankSum=0.000;DP=2806;ExcessHet=0.0000;FS=0.000;InbreedingCoeff=0.9652;MLEAC=195;MLEAF=0.551;MQ=27.51;MQRankSum=0.000;QD=30.38;ReadPosRankSum=0.000;SOR=8.884	GT:AD:DP:GQ:PGT:PID:PL	0/0:	1/1:	1/1:	1/1:	1/1:	0/0:	0/0:	0/0:	1/1:	1/1:	1/1:	1/1:	1/1:	0/0:	1/1:	0/0:	0/0:	0/0:	0/0:	0/0:	0/0:	0/0:	1/1:	1/1:	1/1:	1/1:	1/1:	1/1:	1/1:	0/0:	1/1:	1/1:	./.:	1/1:	1/1:	1/1:	1/1:	1/1:	0/0:	1/1:	./.:
[truncated: 23,910 more rows]
[truncated: 139 more columns]
