# Supplementary material for: Genetic Diversity and Population Structure of Asian and European Common Wheat Accessions Based on Genotyping-By-Sequencing
Source: Front Genet. 2020 Sep 25;11:580782. doi: 10.3389/fgene.2020.580782 (PMC7545058; doi:10.3389/fgene.2020.580782)
Supplement: SUPPLEMENTARY TABLE 3 — Chromosomal distribution of the SNP markers used in the study. [file Table_3.XLSX]

## Sheet: Sheet1
Supplementary Table 3: Chromosomal distribution of the SNP markers used in the study
	Genome
Chromosome No.	A	B	D	Total
1	1442	1379	426	3247
2	1761	1829	597	4187
3	1217	2337	460	4014
4	1358	1130	243	2731
5	1191	1666	477	3334
6	1154	1953	282	3389
7	1618	1734	513	3865
Total	9741	12028	2998	24767
